# Supplementary material for: Regulation of circadian clock transcriptional output by CLOCK:BMAL1
Source: PLoS Genet. 2018 Jan 4;14(1):e1007156. doi: 10.1371/journal.pgen.1007156 (PMC5771620; doi:10.1371/journal.pgen.1007156)
Supplement: S1 Table — This table contains the list of the 3217 CLOCK:BMAL1 peaks that was used in this study, along with their genomic localization (mm10 version), their target gene, and their parsing into specific transcriptional output categories. (TXT) [file pgen.1007156.s016.txt]

PeakID	Chr	Start	End	Group	Peak_Location	symbol_GeneID
CLOCKBMAL1_P0001	chr7	45704671	45705390	1_Rhythmic-in-phase	TSS	Dbp
CLOCKBMAL1_P0002	chr11	69094709	69094999	2_Rhythmic-out-phase	intergenic-10kbless	Per1
CLOCKBMAL1_P0003	chr11	98783257	98783707	1_Rhythmic-in-phase	intergenic-10kbless	Nr1d1
CLOCKBMAL1_P0004	chr3	95882128	95882578	1_Rhythmic-in-phase	TSS	Gm129
CLOCKBMAL1_P0005	chr7	45707441	45708060	1_Rhythmic-in-phase	intron	Dbp
CLOCKBMAL1_P0006	chr5	148995045	148995694	6_Not_expressed_RNA	TSS	AK036974
CLOCKBMAL1_P0007	chr11	98775217	98775517	1_Rhythmic-in-phase	TSS	Nr1d1
CLOCKBMAL1_P0008	chr11	69095009	69095328	2_Rhythmic-out-phase	intergenic-10kbless	Per1
CLOCKBMAL1_P0009	chr2	92423634	92424083	1_Rhythmic-in-phase	intron	Cry2
CLOCKBMAL1_P0010	chr11	98773757	98774017	1_Rhythmic-in-phase	intron	Nr1d1
CLOCKBMAL1_P0011	chr11	98773997	98774446	1_Rhythmic-in-phase	intron	Nr1d1
CLOCKBMAL1_P0012	chr7	49351791	49352470	8_No_fpkm_info	intron	Nav2
CLOCKBMAL1_P0013	chr1	91459224	91459793	2_Rhythmic-out-phase	TSS	Per2
CLOCKBMAL1_P0014	chr6	94999097	94999576	9_Intergenic	intergenic-10kbmore	Kbtbd8
CLOCKBMAL1_P0015	chr3	41564389	41564849	1_Rhythmic-in-phase	intron	Phf17
CLOCKBMAL1_P0016	chr13	52974732	52975231	2_Rhythmic-out-phase	intron	Nfil3
CLOCKBMAL1_P0017	chr8	124265721	124266270	5_Not_expressed(1<reads/bp<6)	intron	Galnt2
CLOCKBMAL1_P0018	chr7	45705831	45706360	1_Rhythmic-in-phase	intron	Dbp
CLOCKBMAL1_P0019	chr2	29623211	29623651	3_AR	intron	Rapgef1
CLOCKBMAL1_P0020	chr19	23135521	23136100	4_Not_expressed(reads/bp<1)	TTS	AK019124
CLOCKBMAL1_P0021	chr9	42472138	42472428	1_Rhythmic-in-phase	TSS	Tbcel
CLOCKBMAL1_P0022	chr17	8348976	8349395	9_Intergenic	intergenic-10kbmore	Prr18
CLOCKBMAL1_P0023	chr11	118265587	118266206	5_Not_expressed(1<reads/bp<6)	intron	Usp36
CLOCKBMAL1_P0024	chr14	69627114	69627563	5_Not_expressed(1<reads/bp<6)	intron	AK086749
CLOCKBMAL1_P0025	chr17	29396766	29397145	9_Intergenic	intergenic-10kbmore	Fgd2
CLOCKBMAL1_P0026	chr5	92585935	92586494	8_No_fpkm_info	intron	Fam47e
CLOCKBMAL1_P0027	chr2	92434064	92434543	1_Rhythmic-in-phase	TSS	Cry2
CLOCKBMAL1_P0028	chr15	102103920	102104589	1_Rhythmic-in-phase	intron	Tenc1
CLOCKBMAL1_P0029	chr11	69098659	69099109	2_Rhythmic-out-phase	intergenic-10kbless	Per1
CLOCKBMAL1_P0030	chr14	18238427	18238886	1_Rhythmic-in-phase	intron	Nr1d2
CLOCKBMAL1_P0031	chr11	90417817	90418426	9_Intergenic	intergenic-10kbmore	Hlf
CLOCKBMAL1_P0032	chr2	168003431	168003940	4_Not_expressed(reads/bp<1)	intron	AK027991
CLOCKBMAL1_P0033	chr5	138255233	138255653	5_Not_expressed(1<reads/bp<6)	TSS	0910001L09Rik
CLOCKBMAL1_P0034	chr6	55175907	55176336	1_Rhythmic-in-phase	intergenic-10kbless	Inmt
CLOCKBMAL1_P0035	chr5	113153041	113153501	3_AR	intron	2900026A02Rik
CLOCKBMAL1_P0036	chr5	73474412	73474861	1_Rhythmic-in-phase	intergenic-10kbless	Dcun1d4
CLOCKBMAL1_P0037	chr5	135674851	135675160	9_Intergenic	intergenic-10kbmore	Por
CLOCKBMAL1_P0038	chr11	98775527	98775867	1_Rhythmic-in-phase	TSS	Nr1d1
CLOCKBMAL1_P0039	chr7	63917675	63918115	2_Rhythmic-out-phase	intron	Klf13
CLOCKBMAL1_P0040	chr13	44306132	44306701	9_Intergenic	intergenic-10kbmore	AK136877
CLOCKBMAL1_P0041	chr3	94371559	94372028	2_Rhythmic-out-phase	intron	Rorc
CLOCKBMAL1_P0042	chr19	42129021	42129680	5_Not_expressed(1<reads/bp<6)	TSS	Avpi1
CLOCKBMAL1_P0043	chr4	128946657	128947077	4_Not_expressed(reads/bp<1)	intron	Adc
CLOCKBMAL1_P0044	chr3	138442577	138443017	3_AR	TSS	Adh5
CLOCKBMAL1_P0045	chr4	150132512	150133011	4_Not_expressed(reads/bp<1)	intron	Slc2a5
CLOCKBMAL1_P0046	chr1	172310060	172310469	4_Not_expressed(reads/bp<1)	intergenic-10kbless	Igsf8
CLOCKBMAL1_P0047	chr15	88850301	88850940	9_Intergenic	intergenic-10kbmore	Pim3
CLOCKBMAL1_P0048	chr2	38997711	38998100	5_Not_expressed(1<reads/bp<6)	TSS	Wdr38
CLOCKBMAL1_P0049	chr7	80446315	80446645	9_Intergenic	intergenic-10kbmore	Furin
CLOCKBMAL1_P0050	chr8	77044822	77045311	1_Rhythmic-in-phase	intron	Nr3c2
CLOCKBMAL1_P0051	chr19	23489751	23490140	9_Intergenic	intergenic-10kbmore	Mamdc2
CLOCKBMAL1_P0052	chr19	46668081	46668570	5_Not_expressed(1<reads/bp<6)	intron	Cyp17a1
CLOCKBMAL1_P0053	chr3	101805738	101806097	9_Intergenic	intergenic-10kbmore	BC037703
CLOCKBMAL1_P0054	chr1	55052217	55052816	5_Not_expressed(1<reads/bp<6)	TSS	Coq10b
CLOCKBMAL1_P0055	chr11	102408387	102408886	3_AR	intergenic-10kbless	Slc25a39
CLOCKBMAL1_P0056	chr4	133910556	133910956	9_Intergenic	intergenic-10kbmore	Rps6ka1
CLOCKBMAL1_P0057	chr15	64345009	64345598	8_No_fpkm_info	intron	Asap1
CLOCKBMAL1_P0058	chr17	74206511	74206820	3_AR	intron	Memo1
CLOCKBMAL1_P0059	chr9	107674980	107675399	1_Rhythmic-in-phase	3' UTR	Gnat1
CLOCKBMAL1_P0060	chr1	153697581	153698090	7_Post_txnal	TTS	Rgs16
CLOCKBMAL1_P0061	chr15	38568396	38568855	9_Intergenic	intergenic-10kbmore	Azin1
CLOCKBMAL1_P0062	chr2	11535324	11535724	9_Intergenic	intergenic-10kbmore	Pfkfb3
CLOCKBMAL1_P0063	chr15	81810811	81811181	1_Rhythmic-in-phase	intron	Tef
CLOCKBMAL1_P0064	chr6	54759907	54760327	9_Intergenic	intergenic-10kbmore	Znrf2
CLOCKBMAL1_P0065	chr7	99182901	99183270	7_Post_txnal	TSS	Dgat2
CLOCKBMAL1_P0066	chr11	31824481	31824891	8_No_fpkm_info	TSS	AK158188
CLOCKBMAL1_P0067	chr9	61306294	61306603	9_Intergenic	intergenic-10kbmore	Tle3
CLOCKBMAL1_P0068	chr1	93029554	93030024	4_Not_expressed(reads/bp<1)	intron	Aqp12
CLOCKBMAL1_P0069	chr6	91156957	91157327	3_AR	intron	Hdac11
CLOCKBMAL1_P0070	chr2	58754780	58755229	1_Rhythmic-in-phase	TSS	Upp2
CLOCKBMAL1_P0071	chr1	133375714	133376263	7_Post_txnal	intron	Etnk2
CLOCKBMAL1_P0072	chr11	98772827	98773247	1_Rhythmic-in-phase	intron	Nr1d1
CLOCKBMAL1_P0073	chr11	69418609	69419238	8_No_fpkm_info	intergenic-10kbless	Kdm6b
CLOCKBMAL1_P0074	chr8	84978582	84979191	3_AR	TSS	Junb
CLOCKBMAL1_P0075	chr19	4509891	4510411	3_AR	TSS	Pcx
CLOCKBMAL1_P0076	chr9	21367487	21367957	5_Not_expressed(1<reads/bp<6)	TSS	Ilf3
CLOCKBMAL1_P0077	chr19	36731201	36731720	2_Rhythmic-out-phase	TTS	Ppp1r3c
CLOCKBMAL1_P0078	chr2	4996255	4996784	7_Post_txnal	intron	Mcm10
CLOCKBMAL1_P0079	chr8	94387381	94387840	7_Post_txnal	intron	Herpud1
CLOCKBMAL1_P0080	chr11	55468109	55468439	5_Not_expressed(1<reads/bp<6)	intergenic-10kbless	G3bp1
CLOCKBMAL1_P0081	chr19	3833071	3833510	9_Intergenic	intergenic-10kbmore	Chka
CLOCKBMAL1_P0082	chr7	97423801	97424290	7_Post_txnal	intergenic-10kbless	Thrsp
CLOCKBMAL1_P0083	chr19	42045201	42045620	8_No_fpkm_info	TSS	Hoga1
CLOCKBMAL1_P0084	chr6	90463417	90463906	7_Post_txnal	intron	Klf15
CLOCKBMAL1_P0085	chr1	87032386	87032766	8_No_fpkm_info	intron	AK077157
CLOCKBMAL1_P0086	chr9	119932393	119932972	3_AR	exon	Gorasp1
CLOCKBMAL1_P0087	chr16	87610136	87610506	9_Intergenic	intergenic-10kbmore	ORF63
CLOCKBMAL1_P0088	chr6	71235117	71235546	4_Not_expressed(reads/bp<1)	intron	Smyd1
CLOCKBMAL1_P0089	chr16	23337398	23337777	4_Not_expressed(reads/bp<1)	intron	Rtp1
CLOCKBMAL1_P0090	chr4	148455662	148456041	8_No_fpkm_info	intron	Mtor
CLOCKBMAL1_P0091	chr6	146271129	146271598	7_Post_txnal	intron	Itpr2
CLOCKBMAL1_P0092	chr10	127945505	127946064	9_Intergenic	intergenic-10kbmore	Sdr9c7
CLOCKBMAL1_P0093	chr18	84376459	84376848	6_Not_expressed_RNA	intron	Zfp407
CLOCKBMAL1_P0094	chr15	84922751	84923290	5_Not_expressed(1<reads/bp<6)	TSS	Nup50
CLOCKBMAL1_P0095	chr6	124674623	124674992	8_No_fpkm_info	intron	Lpcat3
CLOCKBMAL1_P0096	chr3	146589507	146589916	1_Rhythmic-in-phase	intron	Uox
CLOCKBMAL1_P0097	chr1	88211736	88212086	7_Post_txnal	TSS	Ugt1a1
CLOCKBMAL1_P0098	chr15	81811191	81811520	1_Rhythmic-in-phase	intron	Tef
CLOCKBMAL1_P0099	chr16	4896711	4897090	3_AR	intron	Mgrn1
CLOCKBMAL1_P0100	chr13	48546642	48547001	8_No_fpkm_info	intergenic-10kbless	Mirlet7a-1
CLOCKBMAL1_P0101	chr4	57112149	57112748	7_Post_txnal	intron	Epb4.1l4b
CLOCKBMAL1_P0102	chr6	42370012	42370311	4_Not_expressed(reads/bp<1)	TSS	AK008560
CLOCKBMAL1_P0103	chr2	119476825	119477324	8_No_fpkm_info	intron	Ino80
CLOCKBMAL1_P0104	chr15	83367341	83367710	8_No_fpkm_info	TSS	1700001L05Rik
CLOCKBMAL1_P0105	chr18	61373967	61374226	1_Rhythmic-in-phase	intron	Ppargc1b
CLOCKBMAL1_P0106	chr9	121807583	121807862	8_No_fpkm_info	intron	Hhatl
CLOCKBMAL1_P0107	chr4	102512946	102513346	4_Not_expressed(reads/bp<1)	intron	Sgip1
CLOCKBMAL1_P0108	chr4	124693677	124694126	5_Not_expressed(1<reads/bp<6)	TSS	Utp11l
CLOCKBMAL1_P0109	chr18	68062077	68062407	7_Post_txnal	intron	D18Ertd653e
CLOCKBMAL1_P0110	chr2	152360375	152360874	8_No_fpkm_info	intron	Gm14164
CLOCKBMAL1_P0111	chr15	77236011	77236281	8_No_fpkm_info	intron	Rbfox2
CLOCKBMAL1_P0112	chr10	127764045	127764354	9_Intergenic	intergenic-10kbmore	Rdh9
CLOCKBMAL1_P0113	chr7	141476162	141476492	2_Rhythmic-out-phase	intron	Tspan4
CLOCKBMAL1_P0114	chr10	75835316	75835755	1_Rhythmic-in-phase	TSS	Gstt2
CLOCKBMAL1_P0115	chr7	27486782	27487142	4_Not_expressed(reads/bp<1)	TSS	Sertad1
CLOCKBMAL1_P0116	chr1	180195920	180196400	8_No_fpkm_info	TSS	Adck3
CLOCKBMAL1_P0117	chr9	44085898	44086218	5_Not_expressed(1<reads/bp<6)	intron	Mfrp
CLOCKBMAL1_P0118	chr4	139632216	139632535	7_Post_txnal	intron	Aldh4a1
CLOCKBMAL1_P0119	chr15	85771271	85771750	1_Rhythmic-in-phase	intron	Ppara
CLOCKBMAL1_P0120	chr12	98521401	98521800	4_Not_expressed(reads/bp<1)	intron	AK034421
CLOCKBMAL1_P0121	chr19	26765431	26765711	8_No_fpkm_info	intron	Gm815
CLOCKBMAL1_P0122	chr12	112096060	112096440	9_Intergenic	intergenic-10kbmore	Aspg
CLOCKBMAL1_P0123	chr7	19841712	19842031	9_Intergenic	intergenic-10kbmore	AK043814
CLOCKBMAL1_P0124	chr17	26885866	26886345	9_Intergenic	intergenic-10kbmore	Kifc5b
CLOCKBMAL1_P0125	chr18	61357597	61357927	1_Rhythmic-in-phase	intron	Ppargc1b
CLOCKBMAL1_P0126	chr1	119504754	119505094	5_Not_expressed(1<reads/bp<6)	TSS	Ralb
CLOCKBMAL1_P0127	chr7	132620348	132620897	8_No_fpkm_info	intron	Lhpp
CLOCKBMAL1_P0128	chr4	141741846	141742375	3_AR	intergenic-10kbless	Agmat
CLOCKBMAL1_P0129	chr17	46051322	46051691	9_Intergenic	intergenic-10kbmore	Vegfa
CLOCKBMAL1_P0130	chr9	58581984	58582243	3_AR	TSS	Nptn
CLOCKBMAL1_P0131	chr19	37078091	37078421	5_Not_expressed(1<reads/bp<6)	intron	AK039361
CLOCKBMAL1_P0132	chr8	119604941	119605270	4_Not_expressed(reads/bp<1)	intron	Taf1c
CLOCKBMAL1_P0133	chr5	111505221	111505610	9_Intergenic	intergenic-10kbmore	C130026L21Rik
CLOCKBMAL1_P0134	chr3	146595897	146596256	1_Rhythmic-in-phase	intron	Uox
CLOCKBMAL1_P0135	chr17	5893041	5893410	5_Not_expressed(1<reads/bp<6)	intron	Synj2
CLOCKBMAL1_P0136	chr6	142451621	142451940	1_Rhythmic-in-phase	intron	Gys2
CLOCKBMAL1_P0137	chr13	43304772	43305112	5_Not_expressed(1<reads/bp<6)	TSS	Gfod1
CLOCKBMAL1_P0138	chr15	101984240	101984599	9_Intergenic	intergenic-10kbmore	Krt8
CLOCKBMAL1_P0139	chr4	150583412	150583802	4_Not_expressed(reads/bp<1)	intron	Slc45a1
CLOCKBMAL1_P0140	chr2	164423671	164423980	4_Not_expressed(reads/bp<1)	TTS	Matn4
CLOCKBMAL1_P0141	chr5	65350492	65350861	3_AR	intron	Klb
CLOCKBMAL1_P0142	chr5	76950926	76951276	3_AR	TSS	Paics
CLOCKBMAL1_P0143	chr8	93228992	93229301	8_No_fpkm_info	intron	Ces1e
CLOCKBMAL1_P0144	chr11	90369677	90370056	7_Post_txnal	intron	Hlf
CLOCKBMAL1_P0145	chr14	63164864	63165213	3_AR	intron	Fdft1
CLOCKBMAL1_P0146	chr11	109733097	109733486	9_Intergenic	intergenic-10kbmore	Fam20a
CLOCKBMAL1_P0147	chr11	70000379	70000668	3_AR	TSS	Dvl2
CLOCKBMAL1_P0148	chr10	127621645	127622124	7_Post_txnal	TSS	Lrp1
CLOCKBMAL1_P0149	chrX	140520282	140520531	9_Intergenic	intergenic-10kbmore	Prps1
CLOCKBMAL1_P0150	chr7	35169292	35169641	9_Intergenic	intergenic-10kbmore	Slc7a10
CLOCKBMAL1_P0151	chr4	132922586	132922985	8_No_fpkm_info	TSS	Fam76a
CLOCKBMAL1_P0152	chr6	50042092	50042361	9_Intergenic	intergenic-10kbmore	Mpp6
CLOCKBMAL1_P0153	chr17	72836151	72836460	1_Rhythmic-in-phase	TSS	Ypel5
CLOCKBMAL1_P0154	chr7	6409921	6410341	8_No_fpkm_info	intergenic-10kbless	Gm16532
CLOCKBMAL1_P0155	chr10	95623117	95623516	9_Intergenic	intergenic-10kbmore	Nudt4
CLOCKBMAL1_P0156	chr5	147017585	147018084	3_AR	3' UTR	Mtif3
CLOCKBMAL1_P0157	chr6	145855661	145855991	9_Intergenic	intergenic-10kbmore	Bhlhe41
CLOCKBMAL1_P0158	chr2	71873664	71874213	3_AR	intron	Pdk1
CLOCKBMAL1_P0159	chr1	37341906	37342276	6_Not_expressed_RNA	intron	AK019601
CLOCKBMAL1_P0160	chr15	59043846	59044225	1_Rhythmic-in-phase	intron	Mtss1
CLOCKBMAL1_P0161	chr1	161251220	161251480	1_Rhythmic-in-phase	TSS	Prdx6
CLOCKBMAL1_P0162	chr7	34234072	34234432	5_Not_expressed(1<reads/bp<6)	TSS	AK087850
CLOCKBMAL1_P0163	chr12	71429884	71430173	5_Not_expressed(1<reads/bp<6)	intron	AK019662
CLOCKBMAL1_P0164	chr9	106447160	106447729	5_Not_expressed(1<reads/bp<6)	intron	Abhd14a
CLOCKBMAL1_P0165	chr14	27101735	27102095	4_Not_expressed(reads/bp<1)	3' UTR	Il17rd
CLOCKBMAL1_P0166	chr11	117877747	117878297	5_Not_expressed(1<reads/bp<6)	intergenic-10kbless	Tha1
CLOCKBMAL1_P0167	chr14	69481164	69481573	7_Post_txnal	intron	Slc25a37
CLOCKBMAL1_P0168	chr12	108312231	108312830	8_No_fpkm_info	intron	Hhipl1
CLOCKBMAL1_P0169	chr11	44518409	44518848	5_Not_expressed(1<reads/bp<6)	TSS	Rnf145
CLOCKBMAL1_P0170	chr9	107674440	107674980	1_Rhythmic-in-phase	3' UTR	Gnat1
CLOCKBMAL1_P0171	chr9	21992157	21992486	7_Post_txnal	intron	Rgl3
CLOCKBMAL1_P0172	chr5	122314982	122315351	3_AR	intron	Pptc7
CLOCKBMAL1_P0173	chr11	52360169	52360489	5_Not_expressed(1<reads/bp<6)	TSS	Vdac1
CLOCKBMAL1_P0174	chr5	148978525	148978954	9_Intergenic	intergenic-10kbmore	AK036974
CLOCKBMAL1_P0175	chr10	24948405	24948824	9_Intergenic	intergenic-10kbmore	Arg1
CLOCKBMAL1_P0176	chr9	22054637	22055076	4_Not_expressed(reads/bp<1)	TTS	Elavl3
CLOCKBMAL1_P0177	chr16	20673968	20674258	3_AR	intron	Eif4g1
CLOCKBMAL1_P0178	chr9	66697724	66698004	9_Intergenic	intergenic-10kbmore	Car12
CLOCKBMAL1_P0179	chr4	131916416	131916945	7_Post_txnal	intergenic-10kbless	AK047558
CLOCKBMAL1_P0180	chr12	104986911	104987211	5_Not_expressed(1<reads/bp<6)	intron	4831426I19Rik
CLOCKBMAL1_P0181	chr2	163540655	163541014	3_AR	intron	0610008F07Rik
CLOCKBMAL1_P0182	chr8	124651721	124652140	5_Not_expressed(1<reads/bp<6)	intron	2310022B05Rik
CLOCKBMAL1_P0183	chr3	108401783	108402162	4_Not_expressed(reads/bp<1)	exon	Celsr2
CLOCKBMAL1_P0184	chr1	191445912	191446301	9_Intergenic	intergenic-10kbmore	Ppp2r5a
CLOCKBMAL1_P0185	chr12	80218144	80218713	7_Post_txnal	intron	Actn1
CLOCKBMAL1_P0186	chr14	62884124	62884523	6_Not_expressed_RNA	intron	Wdfy2
CLOCKBMAL1_P0187	chr11	61540649	61541138	5_Not_expressed(1<reads/bp<6)	intron	B9d1
CLOCKBMAL1_P0188	chr13	39441822	39442201	9_Intergenic	intergenic-10kbmore	AK029768
CLOCKBMAL1_P0189	chr1	74396987	74397486	8_No_fpkm_info	TTS	Mir26b
CLOCKBMAL1_P0190	chr14	57106954	57107463	7_Post_txnal	intergenic-10kbless	Gjb2
CLOCKBMAL1_P0191	chr4	129246347	129246696	7_Post_txnal	intron	C77080
CLOCKBMAL1_P0192	chr2	129198125	129198494	3_AR	TSS	Slc20a1
CLOCKBMAL1_P0193	chr3	121856243	121856572	9_Intergenic	intergenic-10kbmore	Abcd3
CLOCKBMAL1_P0194	chr1	131827904	131828153	5_Not_expressed(1<reads/bp<6)	TSS	Slc41a1
CLOCKBMAL1_P0195	chr11	20453818	20454247	9_Intergenic	intergenic-10kbmore	Gm12034
CLOCKBMAL1_P0196	chr5	137786573	137787032	2_Rhythmic-out-phase	TSS	Mepce
CLOCKBMAL1_P0197	chr4	15926504	15926923	3_AR	intron	Decr1
CLOCKBMAL1_P0198	chr19	3985111	3985530	5_Not_expressed(1<reads/bp<6)	intergenic-10kbless	Acy3
CLOCKBMAL1_P0199	chr4	136187216	136187675	4_Not_expressed(reads/bp<1)	intron	E2f2
CLOCKBMAL1_P0200	chr13	56692060	56692409	9_Intergenic	intergenic-10kbmore	Smad5
CLOCKBMAL1_P0201	chr15	98881430	98881679	4_Not_expressed(reads/bp<1)	TSS	Rhebl1
CLOCKBMAL1_P0202	chr5	111506411	111506840	9_Intergenic	intergenic-10kbmore	C130026L21Rik
CLOCKBMAL1_P0203	chr7	110121517	110121797	5_Not_expressed(1<reads/bp<6)	TSS	Wee1
CLOCKBMAL1_P0204	chr6	72141217	72141587	6_Not_expressed_RNA	intron	AK016225
CLOCKBMAL1_P0205	chr1	174907600	174908089	5_Not_expressed(1<reads/bp<6)	intron	Grem2
CLOCKBMAL1_P0206	chr11	99045687	99045947	7_Post_txnal	intron	Igfbp4
CLOCKBMAL1_P0207	chr8	115719101	115719450	9_Intergenic	intergenic-10kbmore	Maf
CLOCKBMAL1_P0208	chr11	87702179	87702728	3_AR	intron	AK003943
CLOCKBMAL1_P0209	chr10	20166845	20167294	6_Not_expressed_RNA	intron	AK138667
CLOCKBMAL1_P0210	chr5	124236142	124236532	9_Intergenic	intergenic-10kbmore	Pitpnm2
CLOCKBMAL1_P0211	chr4	149792232	149792691	9_Intergenic	intergenic-10kbmore	Slc25a33
CLOCKBMAL1_P0212	chr12	52446704	52447153	9_Intergenic	intergenic-10kbmore	Arhgap5
CLOCKBMAL1_P0213	chr12	25232716	25233015	9_Intergenic	intergenic-10kbmore	Id2
CLOCKBMAL1_P0214	chr3	88177569	88177899	5_Not_expressed(1<reads/bp<6)	TSS	AK007191
CLOCKBMAL1_P0215	chr9	25460906	25461315	9_Intergenic	intergenic-10kbmore	Eepd1
CLOCKBMAL1_P0216	chr17	86776551	86776920	3_AR	intron	Epas1
CLOCKBMAL1_P0217	chr18	5818913	5819372	9_Intergenic	intergenic-10kbmore	AK041408
CLOCKBMAL1_P0218	chr3	65663189	65663568	8_No_fpkm_info	intergenic-10kbless	Lekr1
CLOCKBMAL1_P0219	chr19	6921741	6922231	7_Post_txnal	TSS	Esrra
CLOCKBMAL1_P0220	chr15	99840100	99840369	1_Rhythmic-in-phase	intron	Lima1
CLOCKBMAL1_P0221	chr12	112597200	112597520	8_No_fpkm_info	intron	Inf2
CLOCKBMAL1_P0222	chr6	54460867	54461197	8_No_fpkm_info	intron	Wipf3
CLOCKBMAL1_P0223	chr18	39363837	39364266	5_Not_expressed(1<reads/bp<6)	intron	AK158482
CLOCKBMAL1_P0224	chr15	88861701	88862380	2_Rhythmic-out-phase	TSS	Pim3
CLOCKBMAL1_P0225	chr15	76697821	76698140	8_No_fpkm_info	exon	Gpt
CLOCKBMAL1_P0226	chr12	104863591	104864090	1_Rhythmic-in-phase	intron	Clmn
CLOCKBMAL1_P0227	chr9	44487538	44487827	9_Intergenic	intergenic-10kbmore	AK078316
CLOCKBMAL1_P0228	chr8	72421392	72421821	6_Not_expressed_RNA	TSS	Eps15l1
CLOCKBMAL1_P0229	chr6	144070381	144070990	6_Not_expressed_RNA	intron	Sox5
CLOCKBMAL1_P0230	chr15	58999346	58999566	3_AR	intron	Ndufb9
CLOCKBMAL1_P0231	chr15	81836421	81836850	9_Intergenic	intergenic-10kbmore	Tob2
CLOCKBMAL1_P0232	chr16	30065105	30065434	5_Not_expressed(1<reads/bp<6)	TSS	Hes1
CLOCKBMAL1_P0233	chr5	125495651	125496080	7_Post_txnal	intron	Aacs
CLOCKBMAL1_P0234	chr19	43781981	43782400	1_Rhythmic-in-phase	TSS	Abcc2
CLOCKBMAL1_P0235	chr19	43985981	43986310	2_Rhythmic-out-phase	exon	Cpn1
CLOCKBMAL1_P0236	chr11	118289977	118290357	5_Not_expressed(1<reads/bp<6)	TSS	Usp36
CLOCKBMAL1_P0237	chr10	11280863	11281242	5_Not_expressed(1<reads/bp<6)	TSS	Fbxo30
CLOCKBMAL1_P0238	chr15	77236291	77236590	8_No_fpkm_info	intron	Rbfox2
CLOCKBMAL1_P0239	chr3	131312373	131312803	2_Rhythmic-out-phase	intergenic-10kbless	Cyp2u1
CLOCKBMAL1_P0240	chr15	84155851	84156540	9_Intergenic	intergenic-10kbmore	Pnpla3
CLOCKBMAL1_P0241	chr2	134548035	134548294	3_AR	exon	Hao1
CLOCKBMAL1_P0242	chr1	184824392	184824802	8_No_fpkm_info	intron	Mir1981
CLOCKBMAL1_P0243	chr4	150685322	150685612	9_Intergenic	intergenic-10kbmore	Slc45a1
CLOCKBMAL1_P0244	chr18	75607687	75608066	2_Rhythmic-out-phase	intron	Gm672
CLOCKBMAL1_P0245	chr11	69672509	69672758	3_AR	TSS	Eif4a1
CLOCKBMAL1_P0246	chr15	25691986	25692546	3_AR	intron	Myo10
CLOCKBMAL1_P0247	chr3	96575478	96576077	5_Not_expressed(1<reads/bp<6)	intergenic-10kbless	AK052161
CLOCKBMAL1_P0248	chr1	120121004	120121374	4_Not_expressed(reads/bp<1)	TSS	3110009E18Rik
CLOCKBMAL1_P0249	chr12	70233814	70234203	5_Not_expressed(1<reads/bp<6)	exon	AK154735
CLOCKBMAL1_P0250	chr10	83359856	83360285	5_Not_expressed(1<reads/bp<6)	TSS	D10Wsu102e
CLOCKBMAL1_P0251	chr8	120547581	120547860	4_Not_expressed(reads/bp<1)	intron	Gins2
CLOCKBMAL1_P0252	chr19	44771481	44771810	8_No_fpkm_info	intron	Pax2
CLOCKBMAL1_P0253	chr15	81802301	81802691	4_Not_expressed(reads/bp<1)	TSS	AK045688
CLOCKBMAL1_P0254	chr2	168721281	168721840	5_Not_expressed(1<reads/bp<6)	intron	Atp9a
CLOCKBMAL1_P0255	chr6	146913059	146913388	1_Rhythmic-in-phase	intron	Ppfibp1
CLOCKBMAL1_P0256	chr5	90567795	90568164	9_Intergenic	intergenic-10kbmore	Afm
CLOCKBMAL1_P0257	chr6	91598937	91599446	4_Not_expressed(reads/bp<1)	TSS	AK154635
CLOCKBMAL1_P0258	chr8	122330391	122330850	8_No_fpkm_info	intron	Trhr2
CLOCKBMAL1_P0259	chr17	34898006	34898445	3_AR	TSS	Ehmt2
CLOCKBMAL1_P0260	chr1	191445372	191445732	9_Intergenic	intergenic-10kbmore	Ppp2r5a
CLOCKBMAL1_P0261	chr2	169351381	169351771	9_Intergenic	intergenic-10kbmore	Tshz2
CLOCKBMAL1_P0262	chr11	4189208	4189557	1_Rhythmic-in-phase	intron	Tbc1d10a
CLOCKBMAL1_P0263	chr1	133237634	133238043	3_AR	intergenic-10kbless	Plekha6
CLOCKBMAL1_P0264	chr8	126614041	126614620	9_Intergenic	intergenic-10kbmore	Irf2bp2
CLOCKBMAL1_P0265	chr16	23294238	23294478	8_No_fpkm_info	intron	BC106179
CLOCKBMAL1_P0266	chr9	74920464	74920884	9_Intergenic	intergenic-10kbmore	BC031353
CLOCKBMAL1_P0267	chr2	162985995	162986464	1_Rhythmic-in-phase	intergenic-10kbless	Sgk2
CLOCKBMAL1_P0268	chr1	87573876	87574346	1_Rhythmic-in-phase	TSS	Ngef
CLOCKBMAL1_P0269	chr19	10104351	10104690	1_Rhythmic-in-phase	intergenic-10kbless	Fads2
CLOCKBMAL1_P0270	chr2	152806175	152806514	7_Post_txnal	intron	Bcl2l1
CLOCKBMAL1_P0271	chr2	129232445	129232944	8_No_fpkm_info	exon	AK042900
CLOCKBMAL1_P0272	chr1	88277366	88277836	8_No_fpkm_info	TSS	Hjurp
CLOCKBMAL1_P0273	chr11	54004229	54004489	5_Not_expressed(1<reads/bp<6)	intron	Slc22a4
CLOCKBMAL1_P0274	chr11	72608349	72608718	5_Not_expressed(1<reads/bp<6)	intron	Ube2g1
CLOCKBMAL1_P0275	chr17	26571406	26571695	2_Rhythmic-out-phase	intron	Ergic1
CLOCKBMAL1_P0276	chr12	73907614	73907853	3_AR	TSS	Hif1a
CLOCKBMAL1_P0277	chr19	23136451	23136970	9_Intergenic	intergenic-10kbmore	AK019124
CLOCKBMAL1_P0278	chr14	50930846	50931296	3_AR	TSS	Tmem55b
CLOCKBMAL1_P0279	chr3	79083829	79084278	5_Not_expressed(1<reads/bp<6)	intron	Rapgef2
CLOCKBMAL1_P0280	chr19	44024931	44025310	1_Rhythmic-in-phase	intron	Cyp2c44
CLOCKBMAL1_P0281	chr8	105804831	105805121	3_AR	intron	Ranbp10
CLOCKBMAL1_P0282	chr5	90560755	90561115	9_Intergenic	intergenic-10kbmore	Afm
CLOCKBMAL1_P0283	chr9	107670350	107670599	1_Rhythmic-in-phase	intergenic-10kbless	Slc38a3
CLOCKBMAL1_P0284	chr5	45449742	45450111	3_AR	intron	Qdpr
CLOCKBMAL1_P0285	chr15	81399511	81399920	3_AR	TSS	St13
CLOCKBMAL1_P0286	chr10	87572396	87572825	7_Post_txnal	intron	Pah
CLOCKBMAL1_P0287	chr3	121722853	121723203	5_Not_expressed(1<reads/bp<6)	TSS	F3
CLOCKBMAL1_P0288	chr16	4377641	4378050	3_AR	intron	Adcy9
CLOCKBMAL1_P0289	chr7	135986028	135986537	9_Intergenic	intergenic-10kbmore	AK031861
CLOCKBMAL1_P0290	chr10	40499845	40500304	9_Intergenic	intergenic-10kbmore	Slc22a16
CLOCKBMAL1_P0291	chr4	133552936	133553535	7_Post_txnal	TSS	Nr0b2
CLOCKBMAL1_P0292	chr5	98991682	98991991	4_Not_expressed(reads/bp<1)	intron	Prkg2
CLOCKBMAL1_P0293	chr17	64643631	64644120	7_Post_txnal	intron	Man2a1
CLOCKBMAL1_P0294	chr8	125572381	125572820	9_Intergenic	intergenic-10kbmore	4930567H12Rik
CLOCKBMAL1_P0295	chr3	79083089	79083598	5_Not_expressed(1<reads/bp<6)	intron	Rapgef2
CLOCKBMAL1_P0296	chr6	82039187	82039497	8_No_fpkm_info	intergenic-10kbless	Fam176a
CLOCKBMAL1_P0297	chr13	90896816	90897195	8_No_fpkm_info	intron	Atp6ap1l
CLOCKBMAL1_P0298	chr1	164415210	164415540	7_Post_txnal	intron	Atp1b1
CLOCKBMAL1_P0299	chr3	95882588	95882818	1_Rhythmic-in-phase	TSS	Gm129
CLOCKBMAL1_P0300	chr3	88138329	88138589	3_AR	intergenic-10kbless	Mef2d
CLOCKBMAL1_P0301	chr2	144009745	144010084	7_Post_txnal	intron	Rrbp1
CLOCKBMAL1_P0302	chr7	25220502	25220811	5_Not_expressed(1<reads/bp<6)	TSS	Zfp526
CLOCKBMAL1_P0303	chr5	135108131	135108550	3_AR	intron	Mlxipl
CLOCKBMAL1_P0304	chr13	104286881	104287170	5_Not_expressed(1<reads/bp<6)	TSS	Adamts6
CLOCKBMAL1_P0305	chr17	27552986	27553425	4_Not_expressed(reads/bp<1)	intergenic-10kbless	Hmga1
CLOCKBMAL1_P0306	chr14	20479919	20480418	1_Rhythmic-in-phase	TSS	Anxa7
CLOCKBMAL1_P0307	chr10	94999807	95000046	9_Intergenic	intergenic-10kbmore	Plxnc1
CLOCKBMAL1_P0308	chr10	80819476	80819775	4_Not_expressed(reads/bp<1)	intergenic-10kbless	Jsrp1
CLOCKBMAL1_P0309	chr9	106367720	106368090	4_Not_expressed(reads/bp<1)	TSS	Dusp7
CLOCKBMAL1_P0310	chr18	31704957	31705286	1_Rhythmic-in-phase	intron	Ammecr1l
CLOCKBMAL1_P0311	chr3	87905819	87906218	3_AR	TSS	Hdgf
CLOCKBMAL1_P0312	chr10	63023983	63024342	8_No_fpkm_info	TSS	Hnrnph3
CLOCKBMAL1_P0313	chr16	24120845	24121164	9_Intergenic	intergenic-10kbmore	Bcl6
CLOCKBMAL1_P0314	chr1	88260116	88260476	1_Rhythmic-in-phase	3' UTR	A730008H23Rik
CLOCKBMAL1_P0315	chr1	184827192	184827661	8_No_fpkm_info	intron	Mir1981
CLOCKBMAL1_P0316	chr19	36736591	36737040	2_Rhythmic-out-phase	TSS	Ppp1r3c
CLOCKBMAL1_P0317	chr7	45574001	45574330	3_AR	intron	AK085337
CLOCKBMAL1_P0318	chr11	60811019	60811309	3_AR	5' UTR	Shmt1
CLOCKBMAL1_P0319	chr4	135955866	135956255	3_AR	intron	Gale
CLOCKBMAL1_P0320	chr6	120665323	120665793	7_Post_txnal	TSS	Cecr2
CLOCKBMAL1_P0321	chr17	31788366	31788695	9_Intergenic	intergenic-10kbmore	Sik1
CLOCKBMAL1_P0322	chr5	138255533	138255883	5_Not_expressed(1<reads/bp<6)	5' UTR	0910001L09Rik
CLOCKBMAL1_P0323	chr2	6118385	6118724	2_Rhythmic-out-phase	intron	5430407P10Rik
CLOCKBMAL1_P0324	chr15	99865500	99865979	1_Rhythmic-in-phase	intron	Lima1
CLOCKBMAL1_P0325	chr10	75131676	75132086	3_AR	intron	Bcr
CLOCKBMAL1_P0326	chr1	86713136	86713595	3_AR	intron	Dis3l2
CLOCKBMAL1_P0327	chr10	17653855	17654125	9_Intergenic	intergenic-10kbmore	Cited2
CLOCKBMAL1_P0328	chr4	133570256	133570545	5_Not_expressed(1<reads/bp<6)	intergenic-10kbless	Gpatch3
CLOCKBMAL1_P0329	chr8	105279081	105279360	4_Not_expressed(reads/bp<1)	exon	Nol3
CLOCKBMAL1_P0330	chr14	45219316	45219605	4_Not_expressed(reads/bp<1)	TSS	Txndc16
CLOCKBMAL1_P0331	chr8	115983581	115983901	9_Intergenic	intergenic-10kbmore	Maf
CLOCKBMAL1_P0332	chr11	96943747	96944217	3_AR	TSS	Pnpo
CLOCKBMAL1_P0333	chr2	165938391	165938810	9_Intergenic	intergenic-10kbmore	Zmynd8
CLOCKBMAL1_P0334	chr4	141790566	141791025	5_Not_expressed(1<reads/bp<6)	TSS	Dnajc16
CLOCKBMAL1_P0335	chr2	103760814	103761373	2_Rhythmic-out-phase	5' UTR	Nat10
CLOCKBMAL1_P0336	chr14	46822106	46822366	3_AR	TSS	Gmfb
CLOCKBMAL1_P0337	chr16	8829098	8829428	1_Rhythmic-in-phase	TSS	1810013L24Rik
CLOCKBMAL1_P0338	chr3	122312963	122313252	9_Intergenic	intergenic-10kbmore	Mir760
CLOCKBMAL1_P0339	chr6	145866211	145866561	8_No_fpkm_info	intergenic-10kbless	Bhlhe41
CLOCKBMAL1_P0340	chr2	180119076	180119325	5_Not_expressed(1<reads/bp<6)	TSS	Osbpl2
CLOCKBMAL1_P0341	chr6	90544437	90544836	3_AR	intergenic-10kbless	Aldh1l1
CLOCKBMAL1_P0342	chr17	5997391	5997680	4_Not_expressed(reads/bp<1)	intron	AK006572
CLOCKBMAL1_P0343	chr2	70647724	70648023	9_Intergenic	intergenic-10kbmore	Gorasp2
CLOCKBMAL1_P0344	chr15	89477330	89477589	1_Rhythmic-in-phase	TSS	Arsa
CLOCKBMAL1_P0345	chr5	147322225	147322664	3_AR	TSS	Prhoxnb
CLOCKBMAL1_P0346	chr1	186358292	186358691	9_Intergenic	intergenic-10kbmore	AK042551
CLOCKBMAL1_P0347	chr7	63911515	63911834	2_Rhythmic-out-phase	intron	Klf13
CLOCKBMAL1_P0348	chr2	27599031	27599400	9_Intergenic	intergenic-10kbmore	BC050122
CLOCKBMAL1_P0349	chr11	40694699	40695128	5_Not_expressed(1<reads/bp<6)	intergenic-10kbless	Mat2b
CLOCKBMAL1_P0350	chr1	153679171	153679530	4_Not_expressed(reads/bp<1)	intron	Rgs8
CLOCKBMAL1_P0351	chr16	45970158	45970637	7_Post_txnal	intron	AK165366
CLOCKBMAL1_P0352	chr6	108291587	108291866	7_Post_txnal	intron	Itpr1
CLOCKBMAL1_P0353	chr4	139963326	139963735	1_Rhythmic-in-phase	3' UTR	Klhdc7a
CLOCKBMAL1_P0354	chr11	101379087	101379357	9_Intergenic	intergenic-10kbmore	G6pc
CLOCKBMAL1_P0355	chr11	94145237	94145607	9_Intergenic	intergenic-10kbmore	Tob1
CLOCKBMAL1_P0356	chr8	120046241	120046800	4_Not_expressed(reads/bp<1)	intron	Crispld2
CLOCKBMAL1_P0357	chr17	5094611	5094891	3_AR	intron	Arid1b
CLOCKBMAL1_P0358	chr7	3704399	3704758	3_AR	intron	Rps9
CLOCKBMAL1_P0359	chr1	40217486	40217865	9_Intergenic	intergenic-10kbmore	Il1r1
CLOCKBMAL1_P0360	chr5	125392931	125393251	2_Rhythmic-out-phase	intergenic-10kbless	Ubc
CLOCKBMAL1_P0361	chr6	59414817	59415206	3_AR	intron	Gprin3
CLOCKBMAL1_P0362	chr6	108430097	108430386	4_Not_expressed(reads/bp<1)	intron	AK002866
CLOCKBMAL1_P0363	chr11	31838501	31838740	9_Intergenic	intergenic-10kbmore	AK158188
CLOCKBMAL1_P0364	chr7	141331962	141332461	3_AR	intron	Tmem80
CLOCKBMAL1_P0365	chr6	141774370	141774799	9_Intergenic	intergenic-10kbmore	Slco1a4
CLOCKBMAL1_P0366	chr9	66199784	66200033	5_Not_expressed(1<reads/bp<6)	intron	Dapk2
CLOCKBMAL1_P0367	chr11	117828847	117829186	7_Post_txnal	intron	Tk1
CLOCKBMAL1_P0368	chr3	129887803	129888232	4_Not_expressed(reads/bp<1)	intron	Pla2g12a
CLOCKBMAL1_P0369	chr10	78009206	78009546	5_Not_expressed(1<reads/bp<6)	intron	Pfkl
CLOCKBMAL1_P0370	chr9	48267018	48267547	8_No_fpkm_info	intron	Fam55b
CLOCKBMAL1_P0371	chr1	64742857	64743176	5_Not_expressed(1<reads/bp<6)	intergenic-10kbless	Fzd5
CLOCKBMAL1_P0372	chr1	185203882	185204141	5_Not_expressed(1<reads/bp<6)	TSS	Rab3gap2
CLOCKBMAL1_P0373	chr2	91458634	91459143	1_Rhythmic-in-phase	intron	Lrp4
CLOCKBMAL1_P0374	chr8	123291711	123292060	5_Not_expressed(1<reads/bp<6)	intron	Fanca
CLOCKBMAL1_P0375	chr15	25641386	25641725	3_AR	intron	Myo10
CLOCKBMAL1_P0376	chr2	126552725	126553084	1_Rhythmic-in-phase	TSS	Slc27a2
CLOCKBMAL1_P0377	chr4	40828908	40829287	3_AR	intron	B4galt1
CLOCKBMAL1_P0378	chr7	100582627	100582896	5_Not_expressed(1<reads/bp<6)	intron	Mrpl48
CLOCKBMAL1_P0379	chr11	94548817	94549097	5_Not_expressed(1<reads/bp<6)	intron	Rsad1
CLOCKBMAL1_P0380	chr11	78550689	78551089	5_Not_expressed(1<reads/bp<6)	TSS	Tmem97
CLOCKBMAL1_P0381	chr1	133362304	133362673	7_Post_txnal	intergenic-10kbless	Etnk2
CLOCKBMAL1_P0382	chr5	53196352	53196831	8_No_fpkm_info	intron	Sel1l3
CLOCKBMAL1_P0383	chr6	71236527	71236836	4_Not_expressed(reads/bp<1)	intron	Smyd1
CLOCKBMAL1_P0384	chr9	123473273	123473752	3_AR	intergenic-10kbless	Limd1
CLOCKBMAL1_P0385	chr9	35138026	35138495	3_AR	intron	St3gal4
CLOCKBMAL1_P0386	chr8	70584212	70584431	5_Not_expressed(1<reads/bp<6)	intron	Isyna1
CLOCKBMAL1_P0387	chr1	73630387	73630766	8_No_fpkm_info	intron	Pinc
CLOCKBMAL1_P0388	chr1	162548250	162548659	8_No_fpkm_info	TSS	Mettl13
CLOCKBMAL1_P0389	chr7	141437142	141437611	3_AR	intergenic-10kbless	Slc25a22
CLOCKBMAL1_P0390	chr17	47458442	47458781	3_AR	intron	1700001C19Rik
CLOCKBMAL1_P0391	chr1	180408870	180409229	4_Not_expressed(reads/bp<1)	intron	6330403A02Rik
CLOCKBMAL1_P0392	chr2	152363505	152363864	4_Not_expressed(reads/bp<1)	intron	Nrsn2
CLOCKBMAL1_P0393	chr4	129742387	129742676	5_Not_expressed(1<reads/bp<6)	TSS	Khdrbs1
CLOCKBMAL1_P0394	chr11	5498428	5498798	9_Intergenic	intergenic-10kbmore	Xbp1
CLOCKBMAL1_P0395	chr12	8454325	8454724	9_Intergenic	intergenic-10kbmore	AK192194
CLOCKBMAL1_P0396	chr4	144957178	144957497	9_Intergenic	intergenic-10kbmore	AK147071
CLOCKBMAL1_P0397	chr7	141340562	141340811	7_Post_txnal	intron	Eps8l2
CLOCKBMAL1_P0398	chr9	102724101	102724520	3_AR	intron	Amotl2
CLOCKBMAL1_P0399	chr5	116445682	116446081	8_No_fpkm_info	intron	2410137F16Rik
CLOCKBMAL1_P0400	chr3	96557748	96558017	3_AR	TSS	Txnip
CLOCKBMAL1_P0401	chr19	5366171	5366400	4_Not_expressed(reads/bp<1)	TSS	Banf1
CLOCKBMAL1_P0402	chr7	99168011	99168360	7_Post_txnal	intron	Dgat2
CLOCKBMAL1_P0403	chr13	41883912	41884251	8_No_fpkm_info	intron	Gm10790
CLOCKBMAL1_P0404	chr17	56626778	56627117	3_AR	TSS	Lonp1
CLOCKBMAL1_P0405	chr1	170884930	170885190	3_AR	intron	Dusp12
CLOCKBMAL1_P0406	chr7	16098072	16098671	3_AR	TSS	Napa
CLOCKBMAL1_P0407	chr5	144248282	144248512	5_Not_expressed(1<reads/bp<6)	intron	Bri3
CLOCKBMAL1_P0408	chr11	50176389	50176898	7_Post_txnal	intron	3010026O09Rik
CLOCKBMAL1_P0409	chr11	106528017	106528336	8_No_fpkm_info	intron	Snord104
CLOCKBMAL1_P0410	chr14	47533476	47534006	9_Intergenic	intergenic-10kbmore	Atg14
CLOCKBMAL1_P0411	chr7	83637811	83638071	1_Rhythmic-in-phase	intron	Stard5
CLOCKBMAL1_P0412	chr14	31022635	31023014	3_AR	5' UTR	Pbrm1
CLOCKBMAL1_P0413	chr7	127335537	127336056	9_Intergenic	intergenic-10kbmore	Zfp768
CLOCKBMAL1_P0414	chr3	28725279	28725628	7_Post_txnal	intron	Slc2a2
CLOCKBMAL1_P0415	chr2	180725156	180725605	8_No_fpkm_info	TSS	Slc17a9
CLOCKBMAL1_P0416	chr11	114851317	114851677	3_AR	TSS	Gprc5c
CLOCKBMAL1_P0417	chr10	115251325	115251594	3_AR	TSS	Tbc1d15
CLOCKBMAL1_P0418	chr4	133314956	133315275	7_Post_txnal	intron	Wdtc1
CLOCKBMAL1_P0419	chr11	77894309	77894638	3_AR	TSS	Pipox
CLOCKBMAL1_P0420	chr7	126175447	126175946	3_AR	intron	Xpo6
CLOCKBMAL1_P0421	chr8	114090661	114090960	9_Intergenic	intergenic-10kbmore	Nudt7
CLOCKBMAL1_P0422	chr7	142533286	142533795	4_Not_expressed(reads/bp<1)	intron	Mrpl23
CLOCKBMAL1_P0423	chr7	138538008	138538348	9_Intergenic	intergenic-10kbmore	AK016032
CLOCKBMAL1_P0424	chr7	114323127	114323436	9_Intergenic	intergenic-10kbmore	Psma1
CLOCKBMAL1_P0425	chr4	99068820	99069239	3_AR	intron	Angptl3
CLOCKBMAL1_P0426	chr14	27327975	27328394	3_AR	intron	Arhgef3
CLOCKBMAL1_P0427	chr4	34882862	34883102	7_Post_txnal	TSS	Zfp292
CLOCKBMAL1_P0428	chr15	59049196	59049705	1_Rhythmic-in-phase	intron	Mtss1
CLOCKBMAL1_P0429	chr17	10319646	10319855	8_No_fpkm_info	TSS	B930003M22Rik
CLOCKBMAL1_P0430	chr10	77401116	77401456	5_Not_expressed(1<reads/bp<6)	intron	Adarb1
CLOCKBMAL1_P0431	chr19	53902771	53903150	1_Rhythmic-in-phase	TSS	Pdcd4
CLOCKBMAL1_P0432	chr12	75473064	75473444	4_Not_expressed(reads/bp<1)	intron	Gphb5
CLOCKBMAL1_P0433	chr1	153691171	153691570	4_Not_expressed(reads/bp<1)	intron	Rgs8
CLOCKBMAL1_P0434	chr4	63743617	63744026	4_Not_expressed(reads/bp<1)	intron	Tnfsf15
CLOCKBMAL1_P0435	chr4	136087336	136087825	9_Intergenic	intergenic-10kbmore	Rpl11
CLOCKBMAL1_P0436	chr3	41564929	41565169	1_Rhythmic-in-phase	intron	Phf17
CLOCKBMAL1_P0437	chr13	109604125	109604385	5_Not_expressed(1<reads/bp<6)	intron	AK087292
CLOCKBMAL1_P0438	chr4	104218756	104219016	9_Intergenic	intergenic-10kbmore	Dab1
CLOCKBMAL1_P0439	chr7	28382092	28382751	3_AR	intergenic-10kbless	Zfp36
CLOCKBMAL1_P0440	chr11	35916829	35917138	3_AR	intron	Wwc1
CLOCKBMAL1_P0441	chr5	33740582	33741081	3_AR	TTS	Fgfr3
CLOCKBMAL1_P0442	chr9	21706557	21706996	9_Intergenic	intergenic-10kbmore	Ldlr
CLOCKBMAL1_P0443	chr11	72582119	72582498	9_Intergenic	intergenic-10kbmore	Ube2g1
CLOCKBMAL1_P0444	chr4	59438579	59439038	8_No_fpkm_info	TSS	Susd1
CLOCKBMAL1_P0445	chr6	121122643	121123172	9_Intergenic	intergenic-10kbmore	Mical3
CLOCKBMAL1_P0446	chr8	120368971	120369310	9_Intergenic	intergenic-10kbmore	Gse1
CLOCKBMAL1_P0447	chr17	29046146	29046645	9_Intergenic	intergenic-10kbmore	Srsf3
CLOCKBMAL1_P0448	chr1	134232834	134233174	3_AR	intron	Adora1
CLOCKBMAL1_P0449	chr16	30988185	30988584	5_Not_expressed(1<reads/bp<6)	intron	AI480653
CLOCKBMAL1_P0450	chr2	155081035	155081345	2_Rhythmic-out-phase	intergenic-10kbless	Ahcy
CLOCKBMAL1_P0451	chr6	59072127	59072486	9_Intergenic	intergenic-10kbmore	Fam13a
CLOCKBMAL1_P0452	chr18	68058277	68058616	7_Post_txnal	intron	D18Ertd653e
CLOCKBMAL1_P0453	chr14	70206384	70206704	3_AR	intron	Sorbs3
CLOCKBMAL1_P0454	chr3	89773129	89773508	6_Not_expressed_RNA	TSS	AK040741
CLOCKBMAL1_P0455	chr17	8272956	8273336	9_Intergenic	intergenic-10kbmore	Brp44l
CLOCKBMAL1_P0456	chr1	133372154	133372553	7_Post_txnal	intron	Etnk2
CLOCKBMAL1_P0457	chr8	111726581	111726951	3_AR	intron	Bcar1
CLOCKBMAL1_P0458	chr13	59011520	59011899	8_No_fpkm_info	intron	AK038606
CLOCKBMAL1_P0459	chr4	141954896	141955166	4_Not_expressed(reads/bp<1)	intron	Fhad1
CLOCKBMAL1_P0460	chr19	57376961	57377361	8_No_fpkm_info	intron	Fam160b1
CLOCKBMAL1_P0461	chr1	54545267	54545677	8_No_fpkm_info	intron	Pgap1
CLOCKBMAL1_P0462	chr5	135707741	135708170	1_Rhythmic-in-phase	intron	Por
CLOCKBMAL1_P0463	chr2	65237534	65237994	3_AR	TSS	Cobll1
CLOCKBMAL1_P0464	chr5	66114382	66114612	9_Intergenic	intergenic-10kbmore	Rbm47
CLOCKBMAL1_P0465	chr3	89288339	89288848	3_AR	intergenic-10kbless	Efna1
CLOCKBMAL1_P0466	chr9	107588000	107588239	5_Not_expressed(1<reads/bp<6)	TTS	Ifrd2
CLOCKBMAL1_P0467	chr4	141928916	141929286	5_Not_expressed(1<reads/bp<6)	intron	Efhd2
CLOCKBMAL1_P0468	chr15	59652796	59653296	3_AR	intron	Trib1
CLOCKBMAL1_P0469	chr7	4150829	4151158	3_AR	TTS	Leng9
CLOCKBMAL1_P0470	chr17	74043771	74044140	5_Not_expressed(1<reads/bp<6)	intron	Srd5a2
CLOCKBMAL1_P0471	chr10	75893016	75893575	3_AR	TSS	Derl3
CLOCKBMAL1_P0472	chr3	101805408	101805688	9_Intergenic	intergenic-10kbmore	BC037703
CLOCKBMAL1_P0473	chr6	54816347	54816596	5_Not_expressed(1<reads/bp<6)	TSS	Znrf2
CLOCKBMAL1_P0474	chr5	117986292	117986732	7_Post_txnal	intron	Fbxo21
CLOCKBMAL1_P0475	chr13	32794532	32794862	7_Post_txnal	intergenic-10kbless	Wrnip1
CLOCKBMAL1_P0476	chr4	133910966	133911285	9_Intergenic	intergenic-10kbmore	Rps6ka1
CLOCKBMAL1_P0477	chr10	127951235	127951754	9_Intergenic	intergenic-10kbmore	Sdr9c7
CLOCKBMAL1_P0478	chr4	141347346	141347785	9_Intergenic	intergenic-10kbmore	Fam131c
CLOCKBMAL1_P0479	chr1	191444252	191444781	9_Intergenic	intergenic-10kbmore	Ppp2r5a
CLOCKBMAL1_P0480	chr4	83324257	83324726	8_No_fpkm_info	TSS	Ttc39b
CLOCKBMAL1_P0481	chr16	30969375	30969604	5_Not_expressed(1<reads/bp<6)	intron	AI480653
CLOCKBMAL1_P0482	chr7	140717572	140717981	9_Intergenic	intergenic-10kbmore	Olfr541
CLOCKBMAL1_P0483	chr19	32756011	32756371	3_AR	intergenic-10kbless	Pten
CLOCKBMAL1_P0484	chr1	193290077	193290406	4_Not_expressed(reads/bp<1)	intron	AK076929
CLOCKBMAL1_P0485	chr8	11021211	11021580	3_AR	intron	Irs2
CLOCKBMAL1_P0486	chr15	79328201	79328700	1_Rhythmic-in-phase	TSS	Pla2g6
CLOCKBMAL1_P0487	chr2	75750954	75751323	9_Intergenic	intergenic-10kbmore	AK053216
CLOCKBMAL1_P0488	chr4	140854276	140854646	4_Not_expressed(reads/bp<1)	intergenic-10kbless	Padi1
CLOCKBMAL1_P0489	chr11	101589657	101590096	3_AR	intron	Tmem106a
CLOCKBMAL1_P0490	chr7	99225461	99225771	4_Not_expressed(reads/bp<1)	intron	Mogat2
CLOCKBMAL1_P0491	chr12	81186754	81187083	8_No_fpkm_info	TTS	Mir3067
CLOCKBMAL1_P0492	chr7	67662365	67662914	7_Post_txnal	intron	Ttc23
CLOCKBMAL1_P0493	chr6	54600787	54601067	7_Post_txnal	intron	Plekha8
CLOCKBMAL1_P0494	chr18	46635247	46635616	9_Intergenic	intergenic-10kbmore	Eif1a
CLOCKBMAL1_P0495	chr1	184852172	184852562	3_AR	intergenic-10kbless	Mosc2
CLOCKBMAL1_P0496	chr4	155577212	155577661	7_Post_txnal	intron	Nadk
CLOCKBMAL1_P0497	chr5	137107661	137108200	9_Intergenic	intergenic-10kbmore	Trim56
CLOCKBMAL1_P0498	chr15	97031070	97031619	1_Rhythmic-in-phase	intron	Slc38a4
CLOCKBMAL1_P0499	chr17	47502222	47502652	5_Not_expressed(1<reads/bp<6)	TSS	Taf8
CLOCKBMAL1_P0500	chr17	64743601	64743931	5_Not_expressed(1<reads/bp<6)	intron	AK050349
CLOCKBMAL1_P0501	chr2	65268674	65269143	9_Intergenic	intergenic-10kbmore	AK007819
CLOCKBMAL1_P0502	chr9	61728214	61728753	9_Intergenic	intergenic-10kbmore	Rplp1
CLOCKBMAL1_P0503	chr4	106463396	106463636	3_AR	intron	Pcsk9
CLOCKBMAL1_P0504	chr7	65914915	65915175	3_AR	intron	Pcsk6
CLOCKBMAL1_P0505	chr6	108660287	108660547	8_No_fpkm_info	TSS	Bhlhe40
CLOCKBMAL1_P0506	chr7	45124431	45124711	5_Not_expressed(1<reads/bp<6)	TSS	Rps11
CLOCKBMAL1_P0507	chr15	76208161	76208481	8_No_fpkm_info	intergenic-10kbless	Plec
CLOCKBMAL1_P0508	chr15	88870801	88871220	9_Intergenic	intergenic-10kbmore	Pim3
CLOCKBMAL1_P0509	chr7	120172357	120172666	1_Rhythmic-in-phase	intergenic-10kbless	Anks4b
CLOCKBMAL1_P0510	chr15	35887596	35887845	5_Not_expressed(1<reads/bp<6)	intron	Cox6c
CLOCKBMAL1_P0511	chr5	38489322	38489701	1_Rhythmic-in-phase	intergenic-10kbless	Slc2a9
CLOCKBMAL1_P0512	chr6	125271533	125271842	8_No_fpkm_info	intron	4930417O13Rik
CLOCKBMAL1_P0513	chr14	8039097	8039406	7_Post_txnal	intron	Abhd6
CLOCKBMAL1_P0514	chr2	131309305	131309704	8_No_fpkm_info	intron	Mir103-2
CLOCKBMAL1_P0515	chr17	45825802	45826191	9_Intergenic	intergenic-10kbmore	AK080425
CLOCKBMAL1_P0516	chr4	63229937	63230257	2_Rhythmic-out-phase	intron	Col27a1
CLOCKBMAL1_P0517	chr6	108519327	108519866	4_Not_expressed(reads/bp<1)	intron	AK002866
CLOCKBMAL1_P0518	chr17	29398216	29398695	9_Intergenic	intergenic-10kbmore	Fgd2
CLOCKBMAL1_P0519	chr4	95579260	95579559	8_No_fpkm_info	intron	Fggy
CLOCKBMAL1_P0520	chr8	83714902	83715231	3_AR	TSS	Ddx39
CLOCKBMAL1_P0521	chr2	160351045	160351265	9_Intergenic	intergenic-10kbmore	Mafb
CLOCKBMAL1_P0522	chr1	36074976	36075425	3_AR	intron	Hs6st1
CLOCKBMAL1_P0523	chr1	194361347	194361626	9_Intergenic	intergenic-10kbmore	Plxna2
CLOCKBMAL1_P0524	chr14	47224806	47225135	9_Intergenic	intergenic-10kbmore	Gch1
CLOCKBMAL1_P0525	chr6	97291527	97291846	4_Not_expressed(reads/bp<1)	intron	Lmod3
CLOCKBMAL1_P0526	chr9	23453317	23453696	4_Not_expressed(reads/bp<1)	intron	Bmper
CLOCKBMAL1_P0527	chr14	121108429	121108678	7_Post_txnal	intron	Farp1
CLOCKBMAL1_P0528	chr5	88916766	88917115	2_Rhythmic-out-phase	intron	Slc4a4
CLOCKBMAL1_P0529	chr8	14771781	14772090	8_No_fpkm_info	intron	AK021128
CLOCKBMAL1_P0530	chr10	7140340	7140629	3_AR	intron	Cnksr3
CLOCKBMAL1_P0531	chr5	124004792	124005251	7_Post_txnal	3' UTR	Vps37b
CLOCKBMAL1_P0532	chr4	131041156	131041675	9_Intergenic	intergenic-10kbmore	AK020914
CLOCKBMAL1_P0533	chr15	7137591	7137990	3_AR	intergenic-10kbless	Lifr
CLOCKBMAL1_P0534	chr17	87287991	87288281	3_AR	intron	Ttc7
CLOCKBMAL1_P0535	chr4	142069036	142069585	8_No_fpkm_info	intron	Gm10565
CLOCKBMAL1_P0536	chr8	123661541	123661850	2_Rhythmic-out-phase	3' UTR	Rhou
CLOCKBMAL1_P0537	chr10	127063215	127063664	5_Not_expressed(1<reads/bp<6)	TSS	Cdk4
CLOCKBMAL1_P0538	chr16	93324826	93325155	9_Intergenic	intergenic-10kbmore	AK007854
CLOCKBMAL1_P0539	chr2	26957191	26957540	3_AR	intron	Rexo4
CLOCKBMAL1_P0540	chr5	66114752	66115081	9_Intergenic	intergenic-10kbmore	Rbm47
CLOCKBMAL1_P0541	chr7	28977592	28978141	5_Not_expressed(1<reads/bp<6)	intron	Eif3k
CLOCKBMAL1_P0542	chr5	63938612	63939021	3_AR	intron	Rell1
CLOCKBMAL1_P0543	chr18	11858332	11858751	8_No_fpkm_info	intron	Mir1901
CLOCKBMAL1_P0544	chr7	44820151	44820470	2_Rhythmic-out-phase	intron	Nup62
CLOCKBMAL1_P0545	chr5	122690612	122690921	9_Intergenic	intergenic-10kbmore	P2rx4
CLOCKBMAL1_P0546	chr2	38926611	38926900	4_Not_expressed(reads/bp<1)	intergenic-10kbless	Olfml2a
CLOCKBMAL1_P0547	chr2	3418939	3419428	4_Not_expressed(reads/bp<1)	intron	Meig1
CLOCKBMAL1_P0548	chr5	125021231	125021591	8_No_fpkm_info	intron	Fam101a
CLOCKBMAL1_P0549	chr4	101428446	101428746	8_No_fpkm_info	intron	Ak4
CLOCKBMAL1_P0550	chr9	103365991	103366220	5_Not_expressed(1<reads/bp<6)	TSS	Cdv3
CLOCKBMAL1_P0551	chr7	127361507	127361776	9_Intergenic	intergenic-10kbmore	Zfp747
CLOCKBMAL1_P0552	chr15	89480450	89480919	1_Rhythmic-in-phase	intron	Arsa
CLOCKBMAL1_P0553	chr9	120571204	120571523	5_Not_expressed(1<reads/bp<6)	TSS	Rpl14
CLOCKBMAL1_P0554	chr4	150684982	150685332	9_Intergenic	intergenic-10kbmore	Slc45a1
CLOCKBMAL1_P0555	chr10	63368073	63368392	9_Intergenic	intergenic-10kbmore	Dnajc12
CLOCKBMAL1_P0556	chr13	94250766	94251155	5_Not_expressed(1<reads/bp<6)	intron	Scamp1
CLOCKBMAL1_P0557	chr16	4702781	4703040	5_Not_expressed(1<reads/bp<6)	intron	Nmral1
CLOCKBMAL1_P0558	chr11	109995677	109996026	2_Rhythmic-out-phase	TSS	Abca8b
CLOCKBMAL1_P0559	chr17	56325648	56325927	8_No_fpkm_info	TSS	Kdm4b
CLOCKBMAL1_P0560	chr14	117384019	117384369	4_Not_expressed(reads/bp<1)	intron	Gpc6
CLOCKBMAL1_P0561	chr6	34727361	34727660	7_Post_txnal	intron	Cald1
CLOCKBMAL1_P0562	chr4	141312756	141313015	7_Post_txnal	intron	Epha2
CLOCKBMAL1_P0563	chr10	127355325	127355595	3_AR	TTS	Inhbe
CLOCKBMAL1_P0564	chr6	113696787	113697076	3_AR	TSS	Tatdn2
CLOCKBMAL1_P0565	chr7	119525997	119526297	8_No_fpkm_info	TSS	Acsm5
CLOCKBMAL1_P0566	chr14	8331557	8331906	9_Intergenic	intergenic-10kbmore	Fam107a
CLOCKBMAL1_P0567	chr1	74014357	74014776	7_Post_txnal	intron	Tns1
CLOCKBMAL1_P0568	chr13	38352062	38352351	5_Not_expressed(1<reads/bp<6)	intron	Bmp6
CLOCKBMAL1_P0569	chr4	43046079	43046378	5_Not_expressed(1<reads/bp<6)	TSS	B230312A22Rik
CLOCKBMAL1_P0570	chr14	25494075	25494365	6_Not_expressed_RNA	intron	AK047978
CLOCKBMAL1_P0571	chr10	89624246	89624525	3_AR	intergenic-10kbless	Slc17a8
CLOCKBMAL1_P0572	chr7	99168701	99169260	7_Post_txnal	intron	Dgat2
CLOCKBMAL1_P0573	chr13	58067740	58068029	8_No_fpkm_info	intron	Klhl3
CLOCKBMAL1_P0574	chr1	156615730	156616159	5_Not_expressed(1<reads/bp<6)	intron	Abl2
CLOCKBMAL1_P0575	chr19	21626661	21626910	3_AR	intron	1110059E24Rik
CLOCKBMAL1_P0576	chr7	45017631	45018050	4_Not_expressed(reads/bp<1)	TSS	Rras
CLOCKBMAL1_P0577	chr10	80438046	80438345	5_Not_expressed(1<reads/bp<6)	intergenic-10kbless	Tcf3
CLOCKBMAL1_P0578	chr11	102189487	102189746	5_Not_expressed(1<reads/bp<6)	TSS	G6pc3
CLOCKBMAL1_P0579	chr1	128416554	128416844	3_AR	intron	Dars
CLOCKBMAL1_P0580	chr4	133277776	133278265	8_No_fpkm_info	TSS	Tmem222
CLOCKBMAL1_P0581	chr7	127931377	127931637	5_Not_expressed(1<reads/bp<6)	intergenic-10kbless	Prss8
CLOCKBMAL1_P0582	chr18	38207737	38208066	7_Post_txnal	intron	Pcdh1
CLOCKBMAL1_P0583	chr1	156040721	156041000	3_AR	intron	Tor1aip1
CLOCKBMAL1_P0584	chr10	93202056	93202406	8_No_fpkm_info	intron	Mir1931
CLOCKBMAL1_P0585	chr5	139359167	139359666	8_No_fpkm_info	TTS	Cyp2w1
CLOCKBMAL1_P0586	chr18	64489117	64489356	3_AR	TSS	Fech
CLOCKBMAL1_P0587	chr4	103386446	103386745	1_Rhythmic-in-phase	intron	AK144477
CLOCKBMAL1_P0588	chr3	121425913	121426153	3_AR	TSS	Cnn3
CLOCKBMAL1_P0589	chr8	128350461	128350770	3_AR	intergenic-10kbless	Nrp1
CLOCKBMAL1_P0590	chr4	101705366	101705645	9_Intergenic	intergenic-10kbmore	Lepr
CLOCKBMAL1_P0591	chr5	135001311	135001661	4_Not_expressed(reads/bp<1)	TSS	Wbscr25
CLOCKBMAL1_P0592	chr7	138907908	138908207	5_Not_expressed(1<reads/bp<6)	intron	Bnip3
CLOCKBMAL1_P0593	chr3	138454767	138455286	3_AR	intron	Adh5
CLOCKBMAL1_P0594	chr1	88284286	88284725	8_No_fpkm_info	intergenic-10kbless	Hjurp
CLOCKBMAL1_P0595	chr12	33380166	33380466	9_Intergenic	intergenic-10kbmore	Efcab10
CLOCKBMAL1_P0596	chr15	58999576	58999776	3_AR	intron	Ndufb9
CLOCKBMAL1_P0597	chr16	49896138	49896497	1_Rhythmic-in-phase	intron	Cd47
CLOCKBMAL1_P0598	chr5	125393241	125393640	2_Rhythmic-out-phase	intergenic-10kbless	Ubc
CLOCKBMAL1_P0599	chr19	47446201	47446451	2_Rhythmic-out-phase	intron	Sh3pxd2a
CLOCKBMAL1_P0600	chr14	45418706	45419105	9_Intergenic	intergenic-10kbmore	Gnpnat1
CLOCKBMAL1_P0601	chr12	72760494	72760933	3_AR	TSS	Ppm1a
CLOCKBMAL1_P0602	chr6	99145247	99145626	6_Not_expressed_RNA	intron	Foxp1
CLOCKBMAL1_P0603	chr10	78464986	78465455	2_Rhythmic-out-phase	TSS	Pdxk
CLOCKBMAL1_P0604	chr3	122206403	122206722	9_Intergenic	intergenic-10kbmore	Gclm
CLOCKBMAL1_P0605	chr9	55277624	55277933	1_Rhythmic-in-phase	intron	Nrg4
CLOCKBMAL1_P0606	chr15	85329141	85329451	3_AR	intergenic-10kbless	Atxn10
CLOCKBMAL1_P0607	chr3	95635899	95636158	9_Intergenic	intergenic-10kbmore	Ensa
CLOCKBMAL1_P0608	chr1	13312560	13313029	6_Not_expressed_RNA	intron	AK171953
CLOCKBMAL1_P0609	chr7	144928066	144928415	9_Intergenic	intergenic-10kbmore	Ccnd1
CLOCKBMAL1_P0610	chr18	65397787	65398166	4_Not_expressed(reads/bp<1)	intergenic-10kbless	Alpk2
CLOCKBMAL1_P0611	chr7	120842557	120842886	5_Not_expressed(1<reads/bp<6)	TSS	Eef2k
CLOCKBMAL1_P0612	chr4	107900206	107900665	9_Intergenic	intergenic-10kbmore	0610037L13Rik
CLOCKBMAL1_P0613	chr5	45450332	45450731	3_AR	TSS	Qdpr
CLOCKBMAL1_P0614	chr8	40892107	40892356	7_Post_txnal	intron	Slc7a2
CLOCKBMAL1_P0615	chr12	28698356	28698706	7_Post_txnal	intron	Adi1
CLOCKBMAL1_P0616	chr8	40572577	40572836	3_AR	intron	Vps37a
CLOCKBMAL1_P0617	chr14	65375494	65375904	3_AR	intron	Zfp395
CLOCKBMAL1_P0618	chr1	164703580	164704079	9_Intergenic	intergenic-10kbmore	Dpt
CLOCKBMAL1_P0619	chr16	18412008	18412347	3_AR	intron	BC046487
CLOCKBMAL1_P0620	chr19	5457481	5457820	4_Not_expressed(reads/bp<1)	TSS	Ccdc85b
CLOCKBMAL1_P0621	chr19	42659641	42659981	9_Intergenic	intergenic-10kbmore	Loxl4
CLOCKBMAL1_P0622	chr11	94601977	94602396	8_No_fpkm_info	TSS	Acsf2
CLOCKBMAL1_P0623	chr19	36803551	36803980	9_Intergenic	intergenic-10kbmore	Tnks2
CLOCKBMAL1_P0624	chr5	45450342	45450751	3_AR	TSS	Qdpr
CLOCKBMAL1_P0625	chr3	84039039	84039279	1_Rhythmic-in-phase	intron	D930015E06Rik
CLOCKBMAL1_P0626	chr5	123136352	123136751	5_Not_expressed(1<reads/bp<6)	intergenic-10kbless	Rhof
CLOCKBMAL1_P0627	chr3	67582539	67582868	5_Not_expressed(1<reads/bp<6)	TSS	Mfsd1
CLOCKBMAL1_P0628	chr17	29384826	29385185	9_Intergenic	intergenic-10kbmore	Fgd2
CLOCKBMAL1_P0629	chr4	139004286	139004536	7_Post_txnal	intron	Tmco4
CLOCKBMAL1_P0630	chr8	84973822	84974231	5_Not_expressed(1<reads/bp<6)	exon	Prdx2
CLOCKBMAL1_P0631	chr4	82511067	82511606	3_AR	intergenic-10kbless	Nfib
CLOCKBMAL1_P0632	chr1	89515776	89516085	8_No_fpkm_info	intron	Agap1
CLOCKBMAL1_P0633	chr13	96570616	96570945	3_AR	intron	Col4a3bp
CLOCKBMAL1_P0634	chr11	98953887	98954356	5_Not_expressed(1<reads/bp<6)	intergenic-10kbless	Rara
CLOCKBMAL1_P0635	chr14	58709854	58710193	9_Intergenic	intergenic-10kbmore	1700129C05Rik
CLOCKBMAL1_P0636	chr9	106477100	106477459	5_Not_expressed(1<reads/bp<6)	TSS	Rrp9
CLOCKBMAL1_P0637	chr7	65802755	65803164	3_AR	intergenic-10kbless	AK007376
CLOCKBMAL1_P0638	chr15	97031990	97032309	1_Rhythmic-in-phase	intron	Slc38a4
CLOCKBMAL1_P0639	chr8	126945901	126946160	5_Not_expressed(1<reads/bp<6)	TSS	Tomm20
CLOCKBMAL1_P0640	chr10	40025155	40025444	5_Not_expressed(1<reads/bp<6)	TSS	AI317395
CLOCKBMAL1_P0641	chr12	104404001	104404270	2_Rhythmic-out-phase	intergenic-10kbless	Serpina3n
CLOCKBMAL1_P0642	chr8	126808451	126808890	9_Intergenic	intergenic-10kbmore	AK041328
CLOCKBMAL1_P0643	chr6	54202767	54203116	6_Not_expressed_RNA	intron	AK020588
CLOCKBMAL1_P0644	chr15	77185711	77185990	6_Not_expressed_RNA	intron	AK007154
CLOCKBMAL1_P0645	chr7	28383152	28383471	3_AR	intergenic-10kbless	Zfp36
CLOCKBMAL1_P0646	chr10	69941103	69941362	5_Not_expressed(1<reads/bp<6)	intron	AK046981
CLOCKBMAL1_P0647	chr10	94060116	94060525	3_AR	intron	Fgd6
CLOCKBMAL1_P0648	chr11	40692629	40692959	5_Not_expressed(1<reads/bp<6)	TSS	Mat2b
CLOCKBMAL1_P0649	chr10	41810685	41810985	5_Not_expressed(1<reads/bp<6)	5' UTR	Sesn1
CLOCKBMAL1_P0650	chr5	103848642	103848911	5_Not_expressed(1<reads/bp<6)	intron	Klhl8
CLOCKBMAL1_P0651	chr4	154294162	154294482	4_Not_expressed(reads/bp<1)	intron	Arhgef16
CLOCKBMAL1_P0652	chr11	78322949	78323288	4_Not_expressed(reads/bp<1)	TTS	Aldoc
CLOCKBMAL1_P0653	chr4	86669927	86670256	8_No_fpkm_info	TSS	Plin2
CLOCKBMAL1_P0654	chr9	62839234	62839513	4_Not_expressed(reads/bp<1)	intron	Cln6
CLOCKBMAL1_P0655	chr10	115349455	115349774	3_AR	intron	Tmem19
CLOCKBMAL1_P0656	chr19	36704861	36705270	9_Intergenic	intergenic-10kbmore	1500017E21Rik
CLOCKBMAL1_P0657	chr1	36470356	36470685	5_Not_expressed(1<reads/bp<6)	intergenic-10kbless	Cnnm4
CLOCKBMAL1_P0658	chr10	80676566	80676825	1_Rhythmic-in-phase	intergenic-10kbless	Mknk2
CLOCKBMAL1_P0659	chr15	102625430	102625750	6_Not_expressed_RNA	TSS	Atf7
CLOCKBMAL1_P0660	chr6	142451391	142451631	1_Rhythmic-in-phase	intron	Gys2
CLOCKBMAL1_P0661	chr3	27283439	27283709	9_Intergenic	intergenic-10kbmore	Tnfsf10
CLOCKBMAL1_P0662	chr7	135053258	135053717	8_No_fpkm_info	intron	Fam196a
CLOCKBMAL1_P0663	chr16	32868315	32868634	5_Not_expressed(1<reads/bp<6)	TSS	1700021K19Rik
CLOCKBMAL1_P0664	chr11	78427689	78428008	3_AR	intergenic-10kbless	Slc13a2
CLOCKBMAL1_P0665	chr4	42949499	42949898	5_Not_expressed(1<reads/bp<6)	intergenic-10kbless	Dnajb5
CLOCKBMAL1_P0666	chr10	62449953	62450442	5_Not_expressed(1<reads/bp<6)	TSS	Supv3l1
CLOCKBMAL1_P0667	chr7	25619242	25619521	8_No_fpkm_info	TSS	Atp5sl
CLOCKBMAL1_P0668	chr3	95882828	95883167	1_Rhythmic-in-phase	TSS	Gm129
CLOCKBMAL1_P0669	chr15	58988856	58989205	3_AR	intron	Ndufb9
CLOCKBMAL1_P0670	chr14	21106609	21106858	3_AR	intron	Adk
CLOCKBMAL1_P0671	chr18	64325937	64326346	9_Intergenic	intergenic-10kbmore	Onecut2
CLOCKBMAL1_P0672	chr4	123990658	123991008	9_Intergenic	intergenic-10kbmore	Rragc
CLOCKBMAL1_P0673	chr4	139963016	139963316	1_Rhythmic-in-phase	3' UTR	Klhdc7a
CLOCKBMAL1_P0674	chr7	45992411	45992821	3_AR	intron	Abcc6
CLOCKBMAL1_P0675	chr17	56206418	56206718	7_Post_txnal	intron	Dpp9
CLOCKBMAL1_P0676	chr11	102432607	102433136	2_Rhythmic-out-phase	intron	Grn
CLOCKBMAL1_P0677	chr9	103090451	103090850	9_Intergenic	intergenic-10kbmore	Rab6b
CLOCKBMAL1_P0678	chr10	81292746	81292925	3_AR	TSS	Pip5k1c
CLOCKBMAL1_P0679	chr5	135009711	135010100	2_Rhythmic-out-phase	intron	Abhd11
CLOCKBMAL1_P0680	chr11	60879469	60879968	5_Not_expressed(1<reads/bp<6)	TSS	AK140192
CLOCKBMAL1_P0681	chr12	112588360	112588689	8_No_fpkm_info	TSS	Inf2
CLOCKBMAL1_P0682	chr4	126199617	126199886	7_Post_txnal	intron	Thrap3
CLOCKBMAL1_P0683	chr17	80096031	80096390	9_Intergenic	intergenic-10kbmore	Galm
CLOCKBMAL1_P0684	chr10	12588013	12588592	3_AR	intron	Utrn
CLOCKBMAL1_P0685	chr1	71887777	71888047	8_No_fpkm_info	TSS	Gm8883
CLOCKBMAL1_P0686	chr15	88875591	88875981	9_Intergenic	intergenic-10kbmore	Pim3
CLOCKBMAL1_P0687	chr14	25466455	25466734	6_Not_expressed_RNA	intron	AK047978
CLOCKBMAL1_P0688	chr2	75705194	75705473	8_No_fpkm_info	TSS	AK053216
CLOCKBMAL1_P0689	chr10	80914426	80914725	5_Not_expressed(1<reads/bp<6)	intron	Lmnb2
CLOCKBMAL1_P0690	chr12	3859921	3860300	3_AR	intron	Dnmt3a
CLOCKBMAL1_P0691	chr6	140570190	140570579	5_Not_expressed(1<reads/bp<6)	exon	Aebp2
CLOCKBMAL1_P0692	chr3	151846397	151846806	4_Not_expressed(reads/bp<1)	intergenic-10kbless	Ptgfr
CLOCKBMAL1_P0693	chr8	126590161	126590450	8_No_fpkm_info	3' UTR	Irf2bp2
CLOCKBMAL1_P0694	chr16	91727486	91727805	5_Not_expressed(1<reads/bp<6)	intron	Cryzl1
CLOCKBMAL1_P0695	chr8	125385551	125385931	9_Intergenic	intergenic-10kbmore	Sipa1l2
CLOCKBMAL1_P0696	chr10	93540466	93540735	4_Not_expressed(reads/bp<1)	TSS	Ccdc38
CLOCKBMAL1_P0697	chr19	18632621	18633090	7_Post_txnal	intron	BC016495
CLOCKBMAL1_P0698	chr1	91446114	91446383	2_Rhythmic-out-phase	intron	Per2
CLOCKBMAL1_P0699	chr10	127577185	127577495	4_Not_expressed(reads/bp<1)	intron	Nxph4
CLOCKBMAL1_P0700	chr14	121073029	121073488	7_Post_txnal	intron	Farp1
CLOCKBMAL1_P0701	chr10	121059425	121059824	4_Not_expressed(reads/bp<1)	intron	Wif1
CLOCKBMAL1_P0702	chr10	75512666	75513145	3_AR	intron	1110038D17Rik
CLOCKBMAL1_P0703	chr3	100922128	100922397	4_Not_expressed(reads/bp<1)	TSS	Trim45
CLOCKBMAL1_P0704	chr14	25506705	25507025	8_No_fpkm_info	intron	Mir3075
CLOCKBMAL1_P0705	chr2	146443515	146444024	8_No_fpkm_info	intron	Ralgapa2
CLOCKBMAL1_P0706	chr13	98768376	98768665	5_Not_expressed(1<reads/bp<6)	intron	AK136034
CLOCKBMAL1_P0707	chr19	32626741	32626980	7_Post_txnal	intron	Papss2
CLOCKBMAL1_P0708	chr10	127407385	127407754	7_Post_txnal	intron	R3hdm2
CLOCKBMAL1_P0709	chr18	12636862	12637351	8_No_fpkm_info	intergenic-10kbless	Ttc39c
CLOCKBMAL1_P0710	chr9	108002340	108002699	3_AR	TSS	Ip6k1
CLOCKBMAL1_P0711	chr8	121563171	121563530	2_Rhythmic-out-phase	intron	Fbxo31
CLOCKBMAL1_P0712	chr15	82354191	82354491	3_AR	TSS	Ndufa6
CLOCKBMAL1_P0713	chr11	87662459	87662948	7_Post_txnal	TSS	Rnf43
CLOCKBMAL1_P0714	chr3	99141158	99141597	5_Not_expressed(1<reads/bp<6)	intron	Wars2
CLOCKBMAL1_P0715	chr5	43052812	43053251	9_Intergenic	intergenic-10kbmore	Cpeb2
CLOCKBMAL1_P0716	chr14	32513255	32513544	6_Not_expressed_RNA	TSS	Ercc6
CLOCKBMAL1_P0717	chr4	24898004	24898323	8_No_fpkm_info	TSS	Ndufaf4
CLOCKBMAL1_P0718	chr11	77766599	77767008	9_Intergenic	intergenic-10kbmore	Myo18a
CLOCKBMAL1_P0719	chr4	53337819	53338138	9_Intergenic	intergenic-10kbmore	AI427809
CLOCKBMAL1_P0720	chr10	75512736	75513125	3_AR	intron	1110038D17Rik
CLOCKBMAL1_P0721	chr10	69288143	69288462	8_No_fpkm_info	intron	Cdk1
CLOCKBMAL1_P0722	chr12	110591661	110592130	8_No_fpkm_info	exon	B930059L03Rik
CLOCKBMAL1_P0723	chr2	24935281	24935531	5_Not_expressed(1<reads/bp<6)	TSS	Arrdc1
CLOCKBMAL1_P0724	chr2	146555445	146555764	9_Intergenic	intergenic-10kbmore	Ralgapa2
CLOCKBMAL1_P0725	chr10	111405195	111405444	9_Intergenic	intergenic-10kbmore	Nap1l1
CLOCKBMAL1_P0726	chr4	102810096	102810505	4_Not_expressed(reads/bp<1)	intron	Sgip1
CLOCKBMAL1_P0727	chr3	88424509	88424928	3_AR	intron	Slc25a44
CLOCKBMAL1_P0728	chr4	97911750	97912179	4_Not_expressed(reads/bp<1)	intron	E130114P18Rik
CLOCKBMAL1_P0729	chr6	121300603	121300862	3_AR	intron	Slc6a13
CLOCKBMAL1_P0730	chr12	98951411	98951660	5_Not_expressed(1<reads/bp<6)	intron	Ttc8
CLOCKBMAL1_P0731	chr7	24919932	24920201	3_AR	intron	Arhgef1
CLOCKBMAL1_P0732	chr1	153332171	153332460	5_Not_expressed(1<reads/bp<6)	exon	Lamc1
CLOCKBMAL1_P0733	chr5	114951322	114951662	3_AR	intron	2210016L21Rik
CLOCKBMAL1_P0734	chr6	119418663	119419112	3_AR	intergenic-10kbless	Adipor2
CLOCKBMAL1_P0735	chr7	19952572	19952901	4_Not_expressed(reads/bp<1)	intergenic-10kbless	2210010C17Rik
CLOCKBMAL1_P0736	chr2	24975831	24976160	1_Rhythmic-in-phase	TSS	Pnpla7
CLOCKBMAL1_P0737	chr4	97757300	97757809	4_Not_expressed(reads/bp<1)	TSS	AK047309
CLOCKBMAL1_P0738	chr4	46959919	46960179	5_Not_expressed(1<reads/bp<6)	intron	Gabbr2
CLOCKBMAL1_P0739	chr4	45472189	45472488	3_AR	intron	Shb
CLOCKBMAL1_P0740	chr18	38208127	38208376	7_Post_txnal	intron	Pcdh1
CLOCKBMAL1_P0741	chr9	107971750	107972030	8_No_fpkm_info	3' UTR	Uba7
CLOCKBMAL1_P0742	chr16	20717728	20718077	5_Not_expressed(1<reads/bp<6)	TSS	Polr2h
CLOCKBMAL1_P0743	chr1	136624084	136624483	3_AR	TSS	Zfp281
CLOCKBMAL1_P0744	chr4	44072869	44073378	1_Rhythmic-in-phase	intron	Gne
CLOCKBMAL1_P0745	chr11	86382569	86382759	9_Intergenic	intergenic-10kbmore	Med13
CLOCKBMAL1_P0746	chr2	164434401	164434670	3_AR	intron	Sdc4
CLOCKBMAL1_P0747	chr18	14962412	14962671	9_Intergenic	intergenic-10kbmore	AK016027
CLOCKBMAL1_P0748	chr10	125321545	125321805	1_Rhythmic-in-phase	intron	Slc16a7
CLOCKBMAL1_P0749	chr11	31747011	31747400	9_Intergenic	intergenic-10kbmore	Bod1
CLOCKBMAL1_P0750	chr13	59407120	59407479	9_Intergenic	intergenic-10kbmore	Agtpbp1
CLOCKBMAL1_P0751	chr1	74807717	74808206	9_Intergenic	intergenic-10kbmore	Wnt10a
CLOCKBMAL1_P0752	chr9	22084927	22085307	3_AR	exon	Ecsit
CLOCKBMAL1_P0753	chr1	74069567	74069897	7_Post_txnal	intron	Tns1
CLOCKBMAL1_P0754	chr13	101753766	101754155	3_AR	intron	Pik3r1
CLOCKBMAL1_P0755	chr16	21549798	21550117	5_Not_expressed(1<reads/bp<6)	intron	Vps8
CLOCKBMAL1_P0756	chr18	12636942	12637321	8_No_fpkm_info	intergenic-10kbless	Ttc39c
CLOCKBMAL1_P0757	chr11	115450237	115450746	9_Intergenic	intergenic-10kbmore	4933422H20Rik
CLOCKBMAL1_P0758	chr1	88268036	88268475	1_Rhythmic-in-phase	intron	A730008H23Rik
CLOCKBMAL1_P0759	chr11	100330867	100331276	8_No_fpkm_info	intergenic-10kbless	Gast
CLOCKBMAL1_P0760	chr5	31047858	31048297	5_Not_expressed(1<reads/bp<6)	TSS	0610007C21Rik
CLOCKBMAL1_P0761	chr1	91101674	91102003	4_Not_expressed(reads/bp<1)	intron	Rbm44
CLOCKBMAL1_P0762	chr8	3211581	3211940	1_Rhythmic-in-phase	intron	Insr
CLOCKBMAL1_P0763	chr9	57686034	57686343	3_AR	intergenic-10kbless	Cyp1a2
CLOCKBMAL1_P0764	chr16	87710006	87710256	7_Post_txnal	intron	Bach1
CLOCKBMAL1_P0765	chr15	96456650	96457199	8_No_fpkm_info	intron	Scaf11
CLOCKBMAL1_P0766	chr6	128437793	128438102	7_Post_txnal	TSS	Fkbp4
CLOCKBMAL1_P0767	chr17	29420076	29420365	9_Intergenic	intergenic-10kbmore	Fgd2
CLOCKBMAL1_P0768	chr16	38279675	38280034	2_Rhythmic-out-phase	intron	Nr1i2
CLOCKBMAL1_P0769	chr19	60795358	60795647	6_Not_expressed_RNA	intergenic-10kbless	AK087340
CLOCKBMAL1_P0770	chr6	32395381	32395790	4_Not_expressed(reads/bp<1)	intron	AK046388
CLOCKBMAL1_P0771	chr1	72183197	72183696	5_Not_expressed(1<reads/bp<6)	intron	Mreg
CLOCKBMAL1_P0772	chr5	24427923	24428342	3_AR	intron	Slc4a2
CLOCKBMAL1_P0773	chr8	46327307	46327537	9_Intergenic	intergenic-10kbmore	Helt
CLOCKBMAL1_P0774	chr6	125312503	125312873	7_Post_txnal	intron	Ltbr
CLOCKBMAL1_P0775	chr17	84188371	84188720	3_AR	TSS	Zfp36l2
CLOCKBMAL1_P0776	chr8	85488712	85488951	3_AR	intergenic-10kbless	Gpt2
CLOCKBMAL1_P0777	chr5	139382827	139383176	7_Post_txnal	intron	Gpr146
CLOCKBMAL1_P0778	chr3	116784263	116784603	3_AR	intron	Agl
CLOCKBMAL1_P0779	chr3	83865169	83865618	9_Intergenic	intergenic-10kbmore	Tlr2
CLOCKBMAL1_P0780	chr13	37505982	37506321	9_Intergenic	intergenic-10kbmore	AK155516
CLOCKBMAL1_P0781	chr6	142471191	142471520	1_Rhythmic-in-phase	intron	Gys2
CLOCKBMAL1_P0782	chr5	8157531	8157860	4_Not_expressed(reads/bp<1)	intron	ADAM22
CLOCKBMAL1_P0783	chr8	124345141	124345440	5_Not_expressed(1<reads/bp<6)	3' UTR	AK085459
CLOCKBMAL1_P0784	chr10	39171805	39172144	8_No_fpkm_info	intergenic-10kbless	Wisp3
CLOCKBMAL1_P0785	chr12	104859201	104859480	1_Rhythmic-in-phase	intron	Clmn
CLOCKBMAL1_P0786	chr4	105186736	105187015	3_AR	intron	Ppap2b
CLOCKBMAL1_P0787	chr13	51071452	51071751	9_Intergenic	intergenic-10kbmore	9430083A17Rik
CLOCKBMAL1_P0788	chr2	170029391	170029770	9_Intergenic	intergenic-10kbmore	A630075F10Rik
CLOCKBMAL1_P0789	chr1	67116467	67116817	7_Post_txnal	intergenic-10kbless	Cps1
CLOCKBMAL1_P0790	chr2	30958731	30959090	1_Rhythmic-in-phase	3' UTR	Tor1b
CLOCKBMAL1_P0791	chr4	141865546	141865816	5_Not_expressed(1<reads/bp<6)	intron	Efhd2
CLOCKBMAL1_P0792	chr2	7260214	7260823	9_Intergenic	intergenic-10kbmore	Celf2
CLOCKBMAL1_P0793	chr16	84744676	84745226	3_AR	intergenic-10kbless	Mrpl39
CLOCKBMAL1_P0794	chr14	45983586	45983915	9_Intergenic	intergenic-10kbmore	Ubb
CLOCKBMAL1_P0795	chr17	5132401	5132750	3_AR	intron	Arid1b
CLOCKBMAL1_P0796	chr10	80264616	80264905	7_Post_txnal	TSS	Dazap1
CLOCKBMAL1_P0797	chr5	110797742	110798111	1_Rhythmic-in-phase	intron	Ulk1
CLOCKBMAL1_P0798	chr9	35127696	35128025	3_AR	intron	St3gal4
CLOCKBMAL1_P0799	chr8	111708301	111708660	9_Intergenic	intergenic-10kbmore	Ctrb1
CLOCKBMAL1_P0800	chr7	98002701	98002930	4_Not_expressed(reads/bp<1)	intron	Gdpd4
CLOCKBMAL1_P0801	chr8	60900084	60900614	5_Not_expressed(1<reads/bp<6)	intron	2700029M09Rik
CLOCKBMAL1_P0802	chr11	78424339	78424848	3_AR	intergenic-10kbless	Slc13a2
CLOCKBMAL1_P0803	chr10	80323416	80323695	7_Post_txnal	TSS	Pcsk4
CLOCKBMAL1_P0804	chr15	58999096	58999336	3_AR	intron	Ndufb9
CLOCKBMAL1_P0805	chr17	46160212	46160551	3_AR	TSS	Gtpbp2
CLOCKBMAL1_P0806	chr12	31950436	31950875	3_AR	TSS	Hbp1
CLOCKBMAL1_P0807	chr13	52150312	52150642	9_Intergenic	intergenic-10kbmore	DQ685120
CLOCKBMAL1_P0808	chr3	85813609	85813958	9_Intergenic	intergenic-10kbmore	Fam160a1
CLOCKBMAL1_P0809	chr1	119666944	119667214	3_AR	intron	Epb4.1l5
CLOCKBMAL1_P0810	chr10	21460035	21460455	9_Intergenic	intergenic-10kbmore	AK006189
CLOCKBMAL1_P0811	chr16	31412325	31412784	1_Rhythmic-in-phase	intergenic-10kbless	Bdh1
CLOCKBMAL1_P0812	chr18	20931310	20931789	9_Intergenic	intergenic-10kbmore	Rnf125
CLOCKBMAL1_P0813	chr7	67578915	67579234	7_Post_txnal	intron	Lrrc28
CLOCKBMAL1_P0814	chr11	117959927	117960266	9_Intergenic	intergenic-10kbmore	Socs3
CLOCKBMAL1_P0815	chr8	11008861	11009090	3_AR	TSS	Irs2
CLOCKBMAL1_P0816	chr6	99001497	99001976	8_No_fpkm_info	intron	AK020861
CLOCKBMAL1_P0817	chr2	146502565	146503084	8_No_fpkm_info	intron	Ralgapa2
CLOCKBMAL1_P0818	chr11	119219977	119220376	7_Post_txnal	intron	Tbc1d16
CLOCKBMAL1_P0819	chr2	121413385	121413764	5_Not_expressed(1<reads/bp<6)	TSS	Catsper2
CLOCKBMAL1_P0820	chr7	63924685	63924934	2_Rhythmic-out-phase	intron	Klf13
CLOCKBMAL1_P0821	chr4	155228512	155228781	7_Post_txnal	intergenic-10kbless	Ski
CLOCKBMAL1_P0822	chrX	7727075	7727474	4_Not_expressed(reads/bp<1)	intron	Praf2
CLOCKBMAL1_P0823	chr1	170456260	170456629	5_Not_expressed(1<reads/bp<6)	intron	Nos1ap
CLOCKBMAL1_P0824	chr5	90640485	90640854	3_AR	TSS	Rassf6
CLOCKBMAL1_P0825	chr11	82845059	82845418	3_AR	intron	Rffl
CLOCKBMAL1_P0826	chr2	91151254	91151793	3_AR	intron	Madd
CLOCKBMAL1_P0827	chr18	35498767	35499096	3_AR	TSS	Sil1
CLOCKBMAL1_P0828	chr9	65760014	65760303	3_AR	intron	Zfp609
CLOCKBMAL1_P0829	chr4	134506786	134507115	4_Not_expressed(reads/bp<1)	exon	2610002D18Rik
CLOCKBMAL1_P0830	chr15	98616770	98617180	3_AR	intergenic-10kbless	Adcy6
CLOCKBMAL1_P0831	chr14	45452846	45453066	9_Intergenic	intergenic-10kbmore	Gnpnat1
CLOCKBMAL1_P0832	chr17	84875151	84875390	9_Intergenic	intergenic-10kbmore	1110020A21Rik
CLOCKBMAL1_P0833	chr4	99939756	99940025	3_AR	intron	Pgm2
CLOCKBMAL1_P0834	chr6	121185193	121185672	3_AR	intron	Pex26
CLOCKBMAL1_P0835	chr17	46004122	46004482	9_Intergenic	intergenic-10kbmore	Vegfa
CLOCKBMAL1_P0836	chr2	132599235	132599514	8_No_fpkm_info	intron	AU019990
CLOCKBMAL1_P0837	chr7	80636925	80637264	5_Not_expressed(1<reads/bp<6)	intron	AK155169
CLOCKBMAL1_P0838	chr17	80004931	80005180	9_Intergenic	intergenic-10kbmore	AK153584
CLOCKBMAL1_P0839	chr18	64661297	64661596	5_Not_expressed(1<reads/bp<6)	TSS	Atp8b1
CLOCKBMAL1_P0840	chr4	155201672	155202041	7_Post_txnal	intron	Ski
CLOCKBMAL1_P0841	chr5	124007232	124007701	7_Post_txnal	intron	Vps37b
CLOCKBMAL1_P0842	chr6	82070577	82070856	8_No_fpkm_info	intron	Fam176a
CLOCKBMAL1_P0843	chr7	140914092	140914531	3_AR	intergenic-10kbless	Nlrp6
CLOCKBMAL1_P0844	chr8	10854461	10854880	9_Intergenic	intergenic-10kbmore	AK047141
CLOCKBMAL1_P0845	chr10	125490435	125490844	9_Intergenic	intergenic-10kbmore	Slc16a7
CLOCKBMAL1_P0846	chr15	103239870	103240100	3_AR	TSS	Cbx5
CLOCKBMAL1_P0847	chr6	121130013	121130313	9_Intergenic	intergenic-10kbmore	Mical3
CLOCKBMAL1_P0848	chr19	34876731	34877030	3_AR	intron	Pank1
CLOCKBMAL1_P0849	chr11	36036389	36036668	3_AR	intron	Wwc1
CLOCKBMAL1_P0850	chr14	29015885	29016304	3_AR	intron	Lrtm1
CLOCKBMAL1_P0851	chr15	78831131	78831550	9_Intergenic	intergenic-10kbmore	Cdc42ep1
CLOCKBMAL1_P0852	chr1	72870167	72870427	5_Not_expressed(1<reads/bp<6)	intron	Igfbp5
CLOCKBMAL1_P0853	chr5	52537082	52537411	4_Not_expressed(reads/bp<1)	TTS	Lgi2
CLOCKBMAL1_P0854	chr6	97269837	97270086	9_Intergenic	intergenic-10kbmore	Lmod3
CLOCKBMAL1_P0855	chr8	45265017	45265386	3_AR	intergenic-10kbless	F11
CLOCKBMAL1_P0856	chr2	152359655	152360084	8_No_fpkm_info	intron	Gm14164
CLOCKBMAL1_P0857	chr13	60608730	60609059	2_Rhythmic-out-phase	intron	Dapk1
CLOCKBMAL1_P0858	chr2	130928085	130928454	3_AR	intron	Atrn
CLOCKBMAL1_P0859	chr19	36808441	36808771	9_Intergenic	intergenic-10kbmore	Tnks2
CLOCKBMAL1_P0860	chr19	57360351	57360870	5_Not_expressed(1<reads/bp<6)	TSS	AK045643
CLOCKBMAL1_P0861	chr18	76542482	76542921	9_Intergenic	intergenic-10kbmore	DQ548994
CLOCKBMAL1_P0862	chr5	90447705	90447995	9_Intergenic	intergenic-10kbmore	Alb
CLOCKBMAL1_P0863	chr5	135148961	135149450	5_Not_expressed(1<reads/bp<6)	TSS	Tbl2
CLOCKBMAL1_P0864	chr7	46845221	46845561	2_Rhythmic-out-phase	intergenic-10kbless	Ldha
CLOCKBMAL1_P0865	chr4	137782096	137782335	8_No_fpkm_info	intron	Alpl
CLOCKBMAL1_P0866	chr16	30066725	30067084	5_Not_expressed(1<reads/bp<6)	exon	Hes1
CLOCKBMAL1_P0867	chr16	92611636	92611886	4_Not_expressed(reads/bp<1)	intron	Clic6
CLOCKBMAL1_P0868	chr11	101700787	101701266	9_Intergenic	intergenic-10kbmore	Dhx8
CLOCKBMAL1_P0869	chr8	126595371	126595950	8_No_fpkm_info	intergenic-10kbless	Irf2bp2
CLOCKBMAL1_P0870	chr8	77132892	77133321	1_Rhythmic-in-phase	intron	Nr3c2
CLOCKBMAL1_P0871	chr8	91392232	91392551	7_Post_txnal	intron	Fto
CLOCKBMAL1_P0872	chr11	99106087	99106436	9_Intergenic	intergenic-10kbmore	Tns4
CLOCKBMAL1_P0873	chr6	48434682	48435021	9_Intergenic	intergenic-10kbmore	Zfp467
CLOCKBMAL1_P0874	chr15	3245081	3245360	9_Intergenic	intergenic-10kbmore	Sepp1
CLOCKBMAL1_P0875	chr16	31996445	31996714	1_Rhythmic-in-phase	intron	Senp5
CLOCKBMAL1_P0876	chr11	69097569	69097858	2_Rhythmic-out-phase	intergenic-10kbless	Per1
CLOCKBMAL1_P0877	chr16	91441406	91441945	9_Intergenic	intergenic-10kbmore	AK038602
CLOCKBMAL1_P0878	chr18	75528607	75529006	3_AR	intron	Smad7
CLOCKBMAL1_P0879	chr19	47410121	47410710	2_Rhythmic-out-phase	intron	Sh3pxd2a
CLOCKBMAL1_P0880	chr7	5091329	5091658	3_AR	intron	Epn1
CLOCKBMAL1_P0881	chr16	22857328	22857677	3_AR	TSS	Tbccd1
CLOCKBMAL1_P0882	chr19	29129271	29129551	8_No_fpkm_info	intron	Mir101b
CLOCKBMAL1_P0883	chr6	28758321	28758550	6_Not_expressed_RNA	intron	Lrrc4
CLOCKBMAL1_P0884	chr11	51264189	51264539	3_AR	intron	Clk4
CLOCKBMAL1_P0885	chr11	107124337	107124736	7_Post_txnal	intron	Bptf
CLOCKBMAL1_P0886	chr6	28502661	28502990	3_AR	intron	Snd1
CLOCKBMAL1_P0887	chr15	81845821	81846210	9_Intergenic	intergenic-10kbmore	Tob2
CLOCKBMAL1_P0888	chr4	106463866	106464205	3_AR	5' UTR	Pcsk9
CLOCKBMAL1_P0889	chr12	28697866	28698195	7_Post_txnal	intron	Adi1
CLOCKBMAL1_P0890	chr11	31843221	31843550	9_Intergenic	intergenic-10kbmore	AK158188
CLOCKBMAL1_P0891	chr9	120994253	120994722	3_AR	intron	Ctnnb1
CLOCKBMAL1_P0892	chr12	25097256	25097516	3_AR	intergenic-10kbless	Id2
CLOCKBMAL1_P0893	chr15	10223396	10223885	7_Post_txnal	intron	Prlr
CLOCKBMAL1_P0894	chr12	84399811	84400121	7_Post_txnal	intron	Entpd5
CLOCKBMAL1_P0895	chr19	42045691	42045970	8_No_fpkm_info	TSS	Hoga1
CLOCKBMAL1_P0896	chr10	85044256	85044515	9_Intergenic	intergenic-10kbmore	Fhl4
CLOCKBMAL1_P0897	chr3	131246763	131247052	1_Rhythmic-in-phase	intron	Hadh
CLOCKBMAL1_P0898	chr15	76576221	76576471	7_Post_txnal	TSS	Adck5
CLOCKBMAL1_P0899	chr10	95616867	95617176	9_Intergenic	intergenic-10kbmore	Nudt4
CLOCKBMAL1_P0900	chr16	32003135	32003385	1_Rhythmic-in-phase	TSS	Senp5
CLOCKBMAL1_P0901	chr19	55192671	55192940	4_Not_expressed(reads/bp<1)	intron	Tectb
CLOCKBMAL1_P0902	chr3	27905069	27905279	8_No_fpkm_info	intergenic-10kbless	Tmem212
CLOCKBMAL1_P0903	chr15	85731861	85732160	1_Rhythmic-in-phase	intergenic-10kbless	Ppara
CLOCKBMAL1_P0904	chr17	64617871	64618280	7_Post_txnal	intron	Man2a1
CLOCKBMAL1_P0905	chr14	32476705	32477074	5_Not_expressed(1<reads/bp<6)	intron	Chat
CLOCKBMAL1_P0906	chr15	82361471	82361860	3_AR	intergenic-10kbless	Ndufa6
CLOCKBMAL1_P0907	chr10	80281276	80281546	5_Not_expressed(1<reads/bp<6)	intron	Rps15
CLOCKBMAL1_P0908	chr6	67102907	67103156	9_Intergenic	intergenic-10kbmore	AK039826
CLOCKBMAL1_P0909	chr18	20936410	20936759	2_Rhythmic-out-phase	intergenic-10kbless	Rnf125
CLOCKBMAL1_P0910	chr18	36679027	36679496	5_Not_expressed(1<reads/bp<6)	TSS	Slc35a4
CLOCKBMAL1_P0911	chr16	70353116	70353385	3_AR	intron	Gbe1
CLOCKBMAL1_P0912	chr19	4570901	4571150	6_Not_expressed_RNA	intron	Lrfn4
CLOCKBMAL1_P0913	chr14	25505265	25505674	8_No_fpkm_info	intron	Mir3075
CLOCKBMAL1_P0914	chr7	79907465	79907744	5_Not_expressed(1<reads/bp<6)	intron	Ap3s2
CLOCKBMAL1_P0915	chr6	141960610	141960979	9_Intergenic	intergenic-10kbmore	Slco1a1
CLOCKBMAL1_P0916	chr16	8829618	8829848	1_Rhythmic-in-phase	TSS	1810013L24Rik
CLOCKBMAL1_P0917	chr10	81291166	81291486	2_Rhythmic-out-phase	TSS	Tjp3
CLOCKBMAL1_P0918	chr7	24552422	24552741	5_Not_expressed(1<reads/bp<6)	intron	Xrcc1
CLOCKBMAL1_P0919	chr16	91359476	91359726	9_Intergenic	intergenic-10kbmore	Ifnar2
CLOCKBMAL1_P0920	chr15	88851581	88852050	9_Intergenic	intergenic-10kbmore	Pim3
CLOCKBMAL1_P0921	chr4	49560079	49560478	9_Intergenic	intergenic-10kbmore	Aldob
CLOCKBMAL1_P0922	chr7	110121287	110121507	5_Not_expressed(1<reads/bp<6)	TSS	Wee1
CLOCKBMAL1_P0923	chr16	30603155	30603424	8_No_fpkm_info	TTS	Fam43a
CLOCKBMAL1_P0924	chr5	139384487	139384876	7_Post_txnal	intron	Gpr146
CLOCKBMAL1_P0925	chr17	31636456	31636985	2_Rhythmic-out-phase	intron	Cbs
CLOCKBMAL1_P0926	chr7	135054688	135055008	8_No_fpkm_info	intron	Fam196a
CLOCKBMAL1_P0927	chr14	76797674	76798093	9_Intergenic	intergenic-10kbmore	1700108F19Rik
CLOCKBMAL1_P0928	chr14	25523375	25523784	8_No_fpkm_info	intron	Mir3075
CLOCKBMAL1_P0929	chr12	28675486	28675835	7_Post_txnal	intron	Adi1
CLOCKBMAL1_P0930	chr13	23838472	23838851	7_Post_txnal	TSS	Slc17a3
CLOCKBMAL1_P0931	chr3	51201649	51201989	9_Intergenic	intergenic-10kbmore	Ccrn4l
CLOCKBMAL1_P0932	chr19	41387301	41387560	7_Post_txnal	intergenic-10kbless	Pik3ap1
CLOCKBMAL1_P0933	chr1	7397590	7398209	4_Not_expressed(reads/bp<1)	TSS	AK043789
CLOCKBMAL1_P0934	chr18	5141423	5141742	9_Intergenic	intergenic-10kbmore	Svil
CLOCKBMAL1_P0935	chr9	42457478	42457887	1_Rhythmic-in-phase	intron	Tbcel
CLOCKBMAL1_P0936	chr8	35206257	35206567	9_Intergenic	intergenic-10kbmore	Ppp1r3b
CLOCKBMAL1_P0937	chr16	22891608	22892087	3_AR	TSS	Ahsg
CLOCKBMAL1_P0938	chr11	43929169	43929418	9_Intergenic	intergenic-10kbmore	Adra1b
CLOCKBMAL1_P0939	chr1	140183444	140183713	3_AR	TSS	Cfh
CLOCKBMAL1_P0940	chr7	118544087	118544516	5_Not_expressed(1<reads/bp<6)	intron	Coq7
CLOCKBMAL1_P0941	chr12	44209934	44210393	3_AR	TSS	Dnajb9
CLOCKBMAL1_P0942	chr18	35627167	35627527	3_AR	TSS	Slc23a1
CLOCKBMAL1_P0943	chr10	95773527	95773947	7_Post_txnal	intron	AK169506
CLOCKBMAL1_P0944	chr19	43813321	43813740	8_No_fpkm_info	intron	Gm10768
CLOCKBMAL1_P0945	chr2	77503624	77503983	6_Not_expressed_RNA	intron	AK078367
CLOCKBMAL1_P0946	chr7	101905567	101906036	5_Not_expressed(1<reads/bp<6)	TSS	2400001E08Rik
CLOCKBMAL1_P0947	chr3	122419453	122419882	7_Post_txnal	TSS	Bcar3
CLOCKBMAL1_P0948	chr7	45568021	45568510	3_AR	TTS	Bcat2
CLOCKBMAL1_P0949	chr8	46363017	46363336	9_Intergenic	intergenic-10kbmore	Helt
CLOCKBMAL1_P0950	chr10	80331766	80332025	3_AR	intron	Reep6
CLOCKBMAL1_P0951	chr7	49430941	49431240	8_No_fpkm_info	intron	Nav2
CLOCKBMAL1_P0952	chr4	105632986	105633326	9_Intergenic	intergenic-10kbmore	Ppap2b
CLOCKBMAL1_P0953	chr12	105757691	105758131	3_AR	intron	Papola
CLOCKBMAL1_P0954	chr1	180196180	180196410	8_No_fpkm_info	TSS	Adck3
CLOCKBMAL1_P0955	chr18	74778927	74779266	1_Rhythmic-in-phase	TSS	Acaa2
CLOCKBMAL1_P0956	chr1	41559186	41559625	9_Intergenic	intergenic-10kbmore	Tmem182
CLOCKBMAL1_P0957	chr9	75409194	75409453	5_Not_expressed(1<reads/bp<6)	TSS	Mapk6
CLOCKBMAL1_P0958	chr13	69002753	69003002	4_Not_expressed(reads/bp<1)	intergenic-10kbless	Adcy2
CLOCKBMAL1_P0959	chr4	105640886	105641215	9_Intergenic	intergenic-10kbmore	Ppap2b
CLOCKBMAL1_P0960	chr5	63847642	63848071	5_Not_expressed(1<reads/bp<6)	intron	0610040J01Rik
CLOCKBMAL1_P0961	chr5	66062352	66062662	8_No_fpkm_info	intron	Rbm47
CLOCKBMAL1_P0962	chr8	36457417	36457786	9_Intergenic	intergenic-10kbmore	6430573F11Rik
CLOCKBMAL1_P0963	chr11	109732787	109733087	9_Intergenic	intergenic-10kbmore	Fam20a
CLOCKBMAL1_P0964	chr12	83328954	83329303	4_Not_expressed(reads/bp<1)	intron	Dpf3
CLOCKBMAL1_P0965	chr14	61125294	61125553	9_Intergenic	intergenic-10kbmore	Sacs
CLOCKBMAL1_P0966	chr5	137072351	137072561	4_Not_expressed(reads/bp<1)	TSS	Serpine1
CLOCKBMAL1_P0967	chr7	29601392	29601781	9_Intergenic	intergenic-10kbmore	4930432E11Rik
CLOCKBMAL1_P0968	chr8	13648861	13649180	5_Not_expressed(1<reads/bp<6)	intron	Rasa3
CLOCKBMAL1_P0969	chr13	34292162	34292501	8_No_fpkm_info	intron	Slc22a23
CLOCKBMAL1_P0970	chr2	27246721	27246991	7_Post_txnal	TSS	Sardh
CLOCKBMAL1_P0971	chr9	44320768	44321228	8_No_fpkm_info	TSS	C2cd2l
CLOCKBMAL1_P0972	chr13	113167973	113168223	9_Intergenic	intergenic-10kbmore	Gzmk
CLOCKBMAL1_P0973	chr14	31018825	31019204	3_AR	TSS	Gnl3
CLOCKBMAL1_P0974	chr11	32205161	32205580	8_No_fpkm_info	TSS	Snrnp25
CLOCKBMAL1_P0975	chr12	40223334	40223684	3_AR	TSS	Ifrd1
CLOCKBMAL1_P0976	chr5	146687835	146688235	9_Intergenic	intergenic-10kbmore	Gpr12
CLOCKBMAL1_P0977	chr11	90382427	90382646	7_Post_txnal	intron	Hlf
CLOCKBMAL1_P0978	chr11	101984187	101984466	3_AR	intron	Dusp3
CLOCKBMAL1_P0979	chr17	40794012	40794361	4_Not_expressed(reads/bp<1)	TSS	Crisp2
CLOCKBMAL1_P0980	chr3	108113583	108113842	4_Not_expressed(reads/bp<1)	intron	Gnat2
CLOCKBMAL1_P0981	chr8	46546377	46546727	5_Not_expressed(1<reads/bp<6)	intergenic-10kbless	Mlf1ip
CLOCKBMAL1_P0982	chr3	146579987	146580356	9_Intergenic	intergenic-10kbmore	Uox
CLOCKBMAL1_P0983	chr5	36712942	36713142	9_Intergenic	intergenic-10kbmore	D5Ertd579e
CLOCKBMAL1_P0984	chr16	29985575	29985904	8_No_fpkm_info	intergenic-10kbless	Gm1968
CLOCKBMAL1_P0985	chr5	116019532	116019822	5_Not_expressed(1<reads/bp<6)	intron	Prkab1
CLOCKBMAL1_P0986	chr8	84990772	84991151	3_AR	intron	Hook2
CLOCKBMAL1_P0987	chr11	50139589	50139948	3_AR	intron	Tbc1d9b
CLOCKBMAL1_P0988	chr8	46804607	46805036	7_Post_txnal	intron	Irf2
CLOCKBMAL1_P0989	chr2	25051161	25051570	7_Post_txnal	intron	Nelf
CLOCKBMAL1_P0990	chr3	57435369	57435668	3_AR	intron	Tm4sf4
CLOCKBMAL1_P0991	chr5	121690962	121691341	9_Intergenic	intergenic-10kbmore	Atxn2
CLOCKBMAL1_P0992	chr16	46010128	46010467	8_No_fpkm_info	5' UTR	Plcxd2
CLOCKBMAL1_P0993	chr18	12869112	12869381	3_AR	intron	Osbpl1a
CLOCKBMAL1_P0994	chr3	69722629	69723048	3_AR	intron	Nmd3
CLOCKBMAL1_P0995	chr4	41524888	41525267	5_Not_expressed(1<reads/bp<6)	exon	AK086793
CLOCKBMAL1_P0996	chr12	72084704	72085013	3_AR	exon	2810055F11Rik
CLOCKBMAL1_P0997	chr14	30566445	30566625	5_Not_expressed(1<reads/bp<6)	intron	Tkt
CLOCKBMAL1_P0998	chr3	95904988	95905308	2_Rhythmic-out-phase	TSS	Car14
CLOCKBMAL1_P0999	chr7	30234282	30234561	9_Intergenic	intergenic-10kbmore	Polr2i
CLOCKBMAL1_P1000	chr8	95853401	95853681	8_No_fpkm_info	TSS	Slc38a7
CLOCKBMAL1_P1001	chr10	22001705	22002024	9_Intergenic	intergenic-10kbmore	DQ696813
CLOCKBMAL1_P1002	chr10	80966326	80966655	4_Not_expressed(reads/bp<1)	intron	Gng7
CLOCKBMAL1_P1003	chr9	108765040	108765319	9_Intergenic	intergenic-10kbmore	Ip6k2
CLOCKBMAL1_P1004	chr7	35836792	35837132	3_AR	intron	Zfp507
CLOCKBMAL1_P1005	chr12	112131050	112131509	8_No_fpkm_info	TTS	Mir203
CLOCKBMAL1_P1006	chr1	36539246	36539755	5_Not_expressed(1<reads/bp<6)	exon	Ankrd23
CLOCKBMAL1_P1007	chr2	4922545	4922804	3_AR	intron	Phyh
CLOCKBMAL1_P1008	chr5	34187832	34188142	3_AR	TSS	Mxd4
CLOCKBMAL1_P1009	chr5	125249141	125249421	9_Intergenic	intergenic-10kbmore	Ncor2
CLOCKBMAL1_P1010	chr7	99141341	99141580	1_Rhythmic-in-phase	TSS	Uvrag
CLOCKBMAL1_P1011	chr1	174931180	174931549	5_Not_expressed(1<reads/bp<6)	intergenic-10kbless	Grem2
CLOCKBMAL1_P1012	chr4	150707012	150707381	9_Intergenic	intergenic-10kbmore	Slc45a1
CLOCKBMAL1_P1013	chr11	6528598	6529027	5_Not_expressed(1<reads/bp<6)	TSS	AK160548
CLOCKBMAL1_P1014	chr7	79259235	79259514	9_Intergenic	intergenic-10kbmore	Abhd2
CLOCKBMAL1_P1015	chr17	46772392	46772621	3_AR	TSS	2310039H08Rik
CLOCKBMAL1_P1016	chr2	112493324	112493613	5_Not_expressed(1<reads/bp<6)	intron	Aven
CLOCKBMAL1_P1017	chr8	70561952	70562401	3_AR	intron	Ell
CLOCKBMAL1_P1018	chr10	121364675	121365054	1_Rhythmic-in-phase	TSS	Gns
CLOCKBMAL1_P1019	chr19	53314131	53314350	5_Not_expressed(1<reads/bp<6)	intron	Mxi1
CLOCKBMAL1_P1020	chr8	126829391	126829690	4_Not_expressed(reads/bp<1)	intron	AK041328
CLOCKBMAL1_P1021	chr7	112206897	112207306	9_Intergenic	intergenic-10kbmore	Mical2
CLOCKBMAL1_P1022	chr1	184605812	184606171	9_Intergenic	intergenic-10kbmore	Hlx
CLOCKBMAL1_P1023	chr6	108668377	108668676	5_Not_expressed(1<reads/bp<6)	intergenic-10kbless	AK039720
CLOCKBMAL1_P1024	chr4	40700288	40700607	5_Not_expressed(1<reads/bp<6)	intron	Aptx
CLOCKBMAL1_P1025	chr12	72285224	72285603	8_No_fpkm_info	intron	4930403N07Rik
CLOCKBMAL1_P1026	chr9	119342823	119343122	1_Rhythmic-in-phase	intron	Acaa1a
CLOCKBMAL1_P1027	chr10	40629775	40630154	5_Not_expressed(1<reads/bp<6)	TSS	Ddo
CLOCKBMAL1_P1028	chr13	102852871	102853220	5_Not_expressed(1<reads/bp<6)	intron	AK007100
CLOCKBMAL1_P1029	chr9	104232011	104232490	5_Not_expressed(1<reads/bp<6)	intron	Dnajc13
CLOCKBMAL1_P1030	chr11	7135788	7136247	3_AR	intron	Igfbp1
CLOCKBMAL1_P1031	chr11	49245209	49245619	3_AR	intergenic-10kbless	Mgat1
CLOCKBMAL1_P1032	chr3	108830773	108831012	5_Not_expressed(1<reads/bp<6)	intron	Stxbp3a
CLOCKBMAL1_P1033	chr12	76533174	76533493	1_Rhythmic-in-phase	TSS	Plekhg3
CLOCKBMAL1_P1034	chr2	157510175	157510624	9_Intergenic	intergenic-10kbmore	Nnat
CLOCKBMAL1_P1035	chr4	108015436	108015715	5_Not_expressed(1<reads/bp<6)	3' UTR	Podn
CLOCKBMAL1_P1036	chr13	114818553	114819072	3_AR	intron	Mocs2
CLOCKBMAL1_P1037	chr13	93689636	93689915	3_AR	intron	Dmgdh
CLOCKBMAL1_P1038	chr11	117596127	117596376	9_Intergenic	intergenic-10kbmore	2900041M22Rik
CLOCKBMAL1_P1039	chr8	13057311	13057750	3_AR	intergenic-10kbless	Proz
CLOCKBMAL1_P1040	chr12	86947211	86947450	2_Rhythmic-out-phase	TSS	2310044G17Rik
CLOCKBMAL1_P1041	chr15	38569096	38569336	9_Intergenic	intergenic-10kbmore	Azin1
CLOCKBMAL1_P1042	chr16	31529685	31529924	9_Intergenic	intergenic-10kbmore	AK029404
CLOCKBMAL1_P1043	chr7	101615427	101615716	9_Intergenic	intergenic-10kbmore	Art2b
CLOCKBMAL1_P1044	chr11	97435197	97435446	9_Intergenic	intergenic-10kbmore	Arhgap23
CLOCKBMAL1_P1045	chr4	130637826	130638075	9_Intergenic	intergenic-10kbmore	Pum1
CLOCKBMAL1_P1046	chr19	46970971	46971200	3_AR	intergenic-10kbless	Nt5c2
CLOCKBMAL1_P1047	chr5	20720763	20721042	9_Intergenic	intergenic-10kbmore	Phtf2
CLOCKBMAL1_P1048	chr11	120339867	120340257	9_Intergenic	intergenic-10kbmore	Actg1
CLOCKBMAL1_P1049	chrX	77509262	77509581	3_AR	intergenic-10kbless	Tbl1x
CLOCKBMAL1_P1050	chr1	86951816	86952105	8_No_fpkm_info	intron	AK077157
CLOCKBMAL1_P1051	chr5	92599075	92599524	3_AR	intergenic-10kbless	Stbd1
CLOCKBMAL1_P1052	chr13	113168233	113168632	9_Intergenic	intergenic-10kbmore	Gzmk
CLOCKBMAL1_P1053	chr1	165484890	165485179	8_No_fpkm_info	TSS	Adcy10
CLOCKBMAL1_P1054	chr10	86704486	86704805	3_AR	intron	Hsp90b1
CLOCKBMAL1_P1055	chr7	35143682	35144271	9_Intergenic	intergenic-10kbmore	Cebpa
CLOCKBMAL1_P1056	chr12	80909824	80910033	9_Intergenic	intergenic-10kbmore	1700052I22Rik
CLOCKBMAL1_P1057	chr5	144372192	144372601	9_Intergenic	intergenic-10kbmore	DMR
CLOCKBMAL1_P1058	chr7	132672408	132672837	8_No_fpkm_info	intron	Lhpp
CLOCKBMAL1_P1059	chr11	31824441	31824651	8_No_fpkm_info	TSS	AK158188
CLOCKBMAL1_P1060	chr11	116086977	116087226	3_AR	TSS	Wbp2
CLOCKBMAL1_P1061	chr17	70851801	70852061	3_AR	TSS	Tgif1
CLOCKBMAL1_P1062	chr9	114933943	114934412	5_Not_expressed(1<reads/bp<6)	TSS	Gpd1l
CLOCKBMAL1_P1063	chr9	108600020	108600309	8_No_fpkm_info	intergenic-10kbless	P4htm
CLOCKBMAL1_P1064	chr19	36713051	36713321	9_Intergenic	intergenic-10kbmore	Ppp1r3c
CLOCKBMAL1_P1065	chr4	118122206	118122585	7_Post_txnal	intron	St3gal3
CLOCKBMAL1_P1066	chr3	10243691	10244050	4_Not_expressed(reads/bp<1)	TTS	Fabp4
CLOCKBMAL1_P1067	chr7	45492931	45493280	3_AR	3' UTR	Dhdh
CLOCKBMAL1_P1068	chr13	101862026	101862405	9_Intergenic	intergenic-10kbmore	AK043460
CLOCKBMAL1_P1069	chr1	134357684	134358103	3_AR	intron	Tmem183a
CLOCKBMAL1_P1070	chr19	53889511	53889931	9_Intergenic	intergenic-10kbmore	Pdcd4
CLOCKBMAL1_P1071	chr1	154150191	154150531	9_Intergenic	intergenic-10kbmore	AK154552
CLOCKBMAL1_P1072	chr15	84156171	84156470	9_Intergenic	intergenic-10kbmore	Pnpla3
CLOCKBMAL1_P1073	chr9	50798456	50798796	5_Not_expressed(1<reads/bp<6)	intron	Alg9
CLOCKBMAL1_P1074	chr3	62349509	62349808	8_No_fpkm_info	intron	Arhgef26
CLOCKBMAL1_P1075	chr17	31588216	31588545	5_Not_expressed(1<reads/bp<6)	intron	Pknox1
CLOCKBMAL1_P1076	chr4	40205478	40205917	5_Not_expressed(1<reads/bp<6)	3' UTR	Ddx58
CLOCKBMAL1_P1077	chr2	134724065	134724464	9_Intergenic	intergenic-10kbmore	Plcb1
CLOCKBMAL1_P1078	chr3	129297023	129297272	3_AR	intron	Enpep
CLOCKBMAL1_P1079	chr16	5136588	5137007	5_Not_expressed(1<reads/bp<6)	intergenic-10kbless	Ppl
CLOCKBMAL1_P1080	chr9	66179774	66180313	5_Not_expressed(1<reads/bp<6)	intron	Dapk2
CLOCKBMAL1_P1081	chr11	118476657	118477046	8_No_fpkm_info	TSS	Engase
CLOCKBMAL1_P1082	chr13	37537322	37537811	4_Not_expressed(reads/bp<1)	intergenic-10kbless	AK155516
CLOCKBMAL1_P1083	chr13	113602923	113603232	8_No_fpkm_info	intron	Snx18
CLOCKBMAL1_P1084	chr1	91412264	91412643	3_AR	exon	Hes6
CLOCKBMAL1_P1085	chr10	77097346	77097855	3_AR	intron	Col18a1
CLOCKBMAL1_P1086	chr3	60091429	60091738	9_Intergenic	intergenic-10kbmore	Sucnr1
CLOCKBMAL1_P1087	chr9	108401060	108401439	9_Intergenic	intergenic-10kbmore	1700102P08Rik
CLOCKBMAL1_P1088	chr15	97029370	97029869	1_Rhythmic-in-phase	intron	Slc38a4
CLOCKBMAL1_P1089	chr10	99232987	99233226	9_Intergenic	intergenic-10kbmore	Dusp6
CLOCKBMAL1_P1090	chr11	94226177	94226487	9_Intergenic	intergenic-10kbmore	Tob1
CLOCKBMAL1_P1091	chr7	43454091	43454400	8_No_fpkm_info	intron	Vsig10l
CLOCKBMAL1_P1092	chr13	38523242	38523501	3_AR	exon	Txndc5
CLOCKBMAL1_P1093	chr3	146568177	146568466	9_Intergenic	intergenic-10kbmore	Uox
CLOCKBMAL1_P1094	chr9	107587810	107588010	5_Not_expressed(1<reads/bp<6)	TTS	Ifrd2
CLOCKBMAL1_P1095	chr2	121448975	121449205	3_AR	TSS	Serf2
CLOCKBMAL1_P1096	chr15	77382591	77382920	9_Intergenic	intergenic-10kbmore	BC100417
CLOCKBMAL1_P1097	chr17	85928371	85928681	9_Intergenic	intergenic-10kbmore	Srbd1
CLOCKBMAL1_P1098	chr11	98788887	98789376	8_No_fpkm_info	intergenic-10kbless	Msl1
CLOCKBMAL1_P1099	chr15	100321220	100321629	9_Intergenic	intergenic-10kbmore	Gm10035
CLOCKBMAL1_P1100	chr4	44069589	44069818	1_Rhythmic-in-phase	intron	Gne
CLOCKBMAL1_P1101	chr15	25929556	25929855	5_Not_expressed(1<reads/bp<6)	intron	Zfp622
CLOCKBMAL1_P1102	chr10	42277575	42277865	8_No_fpkm_info	TSS	Foxo3
CLOCKBMAL1_P1103	chr4	16161954	16162133	5_Not_expressed(1<reads/bp<6)	intron	Ripk2
CLOCKBMAL1_P1104	chr6	128533263	128533682	1_Rhythmic-in-phase	intergenic-10kbless	Pzp
CLOCKBMAL1_P1105	chr10	75837276	75837615	4_Not_expressed(reads/bp<1)	TSS	AB251164
CLOCKBMAL1_P1106	chr8	108990481	108990930	9_Intergenic	intergenic-10kbmore	Mir3108
CLOCKBMAL1_P1107	chr17	31039616	31040025	9_Intergenic	intergenic-10kbmore	Abcg1
CLOCKBMAL1_P1108	chr15	31235876	31236216	3_AR	intron	Dap
CLOCKBMAL1_P1109	chr6	90772327	90772636	4_Not_expressed(reads/bp<1)	intron	AK083777
CLOCKBMAL1_P1110	chr6	6217191	6217500	7_Post_txnal	TSS	Slc25a13
CLOCKBMAL1_P1111	chr8	48740527	48740867	9_Intergenic	intergenic-10kbmore	Odz3
CLOCKBMAL1_P1112	chr3	79568169	79568588	8_No_fpkm_info	TSS	Fnip2
CLOCKBMAL1_P1113	chr2	162984405	162984744	1_Rhythmic-in-phase	intergenic-10kbless	Sgk2
CLOCKBMAL1_P1114	chr17	56780708	56780997	8_No_fpkm_info	exon	Prr22
CLOCKBMAL1_P1115	chr5	63936412	63936812	3_AR	intron	Rell1
CLOCKBMAL1_P1116	chr13	23806862	23807072	3_AR	TSS	Slc17a2
CLOCKBMAL1_P1117	chr7	25396242	25396541	5_Not_expressed(1<reads/bp<6)	TSS	Lipe
CLOCKBMAL1_P1118	chr8	121943221	121943490	7_Post_txnal	intron	Car5a
CLOCKBMAL1_P1119	chr9	61843564	61843873	9_Intergenic	intergenic-10kbmore	Rplp1
CLOCKBMAL1_P1120	chr10	86947626	86947875	5_Not_expressed(1<reads/bp<6)	intron	Tex18
CLOCKBMAL1_P1121	chr6	113639267	113639796	7_Post_txnal	intron	Irak2
CLOCKBMAL1_P1122	chr2	122242045	122242364	1_Rhythmic-in-phase	intron	Sord
CLOCKBMAL1_P1123	chr4	137480626	137481025	5_Not_expressed(1<reads/bp<6)	intron	Hspg2
CLOCKBMAL1_P1124	chr17	35725506	35725865	9_Intergenic	intergenic-10kbmore	Ddr1
CLOCKBMAL1_P1125	chr1	91459604	91460023	2_Rhythmic-out-phase	TSS	Per2
CLOCKBMAL1_P1126	chr7	49457211	49457541	8_No_fpkm_info	intron	Dbx1
CLOCKBMAL1_P1127	chr16	31412295	31412605	1_Rhythmic-in-phase	intergenic-10kbless	Bdh1
CLOCKBMAL1_P1128	chr14	65891144	65891363	9_Intergenic	intergenic-10kbmore	Ccdc25
CLOCKBMAL1_P1129	chr1	88422076	88422415	1_Rhythmic-in-phase	intron	Spp2
CLOCKBMAL1_P1130	chr14	69626284	69626624	5_Not_expressed(1<reads/bp<6)	intron	AK086749
CLOCKBMAL1_P1131	chr1	59110547	59110836	4_Not_expressed(reads/bp<1)	intron	Als2cr4
CLOCKBMAL1_P1132	chr4	10924174	10924463	9_Intergenic	intergenic-10kbmore	2610301B20Rik
CLOCKBMAL1_P1133	chr8	106304391	106304770	4_Not_expressed(reads/bp<1)	intron	AK015712
CLOCKBMAL1_P1134	chr16	44061368	44061717	9_Intergenic	intergenic-10kbmore	Gramd1c
CLOCKBMAL1_P1135	chr6	119585733	119586212	5_Not_expressed(1<reads/bp<6)	intron	Wnt5b
CLOCKBMAL1_P1136	chr4	149798642	149799022	9_Intergenic	intergenic-10kbmore	Slc25a33
CLOCKBMAL1_P1137	chr16	97751894	97752163	5_Not_expressed(1<reads/bp<6)	intron	Ripk4
CLOCKBMAL1_P1138	chr2	25558851	25559120	3_AR	intron	Edf1
CLOCKBMAL1_P1139	chr4	129000537	129000877	1_Rhythmic-in-phase	intron	Ak2
CLOCKBMAL1_P1140	chr7	127260897	127261147	8_No_fpkm_info	TSS	Dctpp1
CLOCKBMAL1_P1141	chr19	23142761	23143270	3_AR	intron	Klf9
CLOCKBMAL1_P1142	chr10	44427915	44428324	9_Intergenic	intergenic-10kbmore	Prdm1
CLOCKBMAL1_P1143	chr17	24195146	24195375	3_AR	intron	Tbc1d24
CLOCKBMAL1_P1144	chr14	57377074	57377493	7_Post_txnal	intron	Cryl1
CLOCKBMAL1_P1145	chr18	10599223	10599692	7_Post_txnal	intron	Esco1
CLOCKBMAL1_P1146	chr10	107040365	107040575	8_No_fpkm_info	intron	Acss3
CLOCKBMAL1_P1147	chr4	15924044	15924283	3_AR	intron	Decr1
CLOCKBMAL1_P1148	chr3	28725059	28725269	7_Post_txnal	intron	Slc2a2
CLOCKBMAL1_P1149	chr12	103657291	103657630	1_Rhythmic-in-phase	TSS	Serpina6
CLOCKBMAL1_P1150	chr11	35006859	35007158	9_Intergenic	intergenic-10kbmore	Slit3
CLOCKBMAL1_P1151	chr12	80114314	80114633	2_Rhythmic-out-phase	intergenic-10kbless	Zfp36l1
CLOCKBMAL1_P1152	chr1	151264671	151265160	9_Intergenic	intergenic-10kbmore	Ivns1abp
CLOCKBMAL1_P1153	chr6	90435027	90435426	5_Not_expressed(1<reads/bp<6)	intergenic-10kbless	Ccdc37
CLOCKBMAL1_P1154	chr10	127290385	127290864	3_AR	TSS	Ddit3
CLOCKBMAL1_P1155	chr2	24892451	24892870	3_AR	intron	Ehmt1
CLOCKBMAL1_P1156	chr14	63123684	63124033	3_AR	intron	Ctsb
CLOCKBMAL1_P1157	chr18	15410812	15411161	4_Not_expressed(reads/bp<1)	intron	Aqp4
CLOCKBMAL1_P1158	chr19	32756381	32756830	3_AR	TSS	Pten
CLOCKBMAL1_P1159	chr15	81523201	81523510	9_Intergenic	intergenic-10kbmore	Rbx1
CLOCKBMAL1_P1160	chr6	128549523	128549782	1_Rhythmic-in-phase	intron	Pzp
CLOCKBMAL1_P1161	chr6	86129887	86130156	9_Intergenic	intergenic-10kbmore	Add2
CLOCKBMAL1_P1162	chr8	71315962	71316341	7_Post_txnal	intron	Myo9b
CLOCKBMAL1_P1163	chr6	91679807	91680066	2_Rhythmic-out-phase	intergenic-10kbless	Slc6a6
CLOCKBMAL1_P1164	chr7	64185985	64186454	8_No_fpkm_info	intron	Mir211
CLOCKBMAL1_P1165	chr11	119091727	119092006	3_AR	intergenic-10kbless	Cbx4
CLOCKBMAL1_P1166	chr7	31109192	31109502	3_AR	intron	Hpn
CLOCKBMAL1_P1167	chr14	70208284	70208563	3_AR	TSS	Sorbs3
CLOCKBMAL1_P1168	chr11	74830189	74830588	5_Not_expressed(1<reads/bp<6)	TSS	Mnt
CLOCKBMAL1_P1169	chr8	10892001	10892270	7_Post_txnal	intergenic-10kbless	BC052524
CLOCKBMAL1_P1170	chr13	52154002	52154311	9_Intergenic	intergenic-10kbmore	DQ685120
CLOCKBMAL1_P1171	chr4	138976176	138976565	7_Post_txnal	intron	Tmco4
CLOCKBMAL1_P1172	chr10	80358146	80358565	8_No_fpkm_info	exon	Plk5
CLOCKBMAL1_P1173	chr12	71997274	71997773	9_Intergenic	intergenic-10kbmore	Gpr135
CLOCKBMAL1_P1174	chr16	45158698	45158877	3_AR	TSS	Atg3
CLOCKBMAL1_P1175	chr9	121903533	121903752	5_Not_expressed(1<reads/bp<6)	intron	Ccbp2
CLOCKBMAL1_P1176	chr7	120173527	120173866	1_Rhythmic-in-phase	TSS	Anks4b
CLOCKBMAL1_P1177	chr19	21274241	21274580	3_AR	intron	Zfand5
CLOCKBMAL1_P1178	chr2	3332449	3332789	5_Not_expressed(1<reads/bp<6)	TSS	Rpp38
CLOCKBMAL1_P1179	chr15	102188910	102189219	7_Post_txnal	TSS	Csad
CLOCKBMAL1_P1180	chr15	38431596	38431985	9_Intergenic	intergenic-10kbmore	Azin1
CLOCKBMAL1_P1181	chr18	61437997	61438516	9_Intergenic	intergenic-10kbmore	Ppargc1b
CLOCKBMAL1_P1182	chr12	80184034	80184314	8_No_fpkm_info	intron	2310015A10Rik
CLOCKBMAL1_P1183	chr4	102527446	102527706	4_Not_expressed(reads/bp<1)	intron	Sgip1
CLOCKBMAL1_P1184	chr5	142421897	142422356	3_AR	intron	Foxk1
CLOCKBMAL1_P1185	chr2	122235135	122235414	1_Rhythmic-in-phase	intron	Sord
CLOCKBMAL1_P1186	chr8	46691427	46691836	9_Intergenic	intergenic-10kbmore	AK144632
CLOCKBMAL1_P1187	chr10	80663806	80664205	5_Not_expressed(1<reads/bp<6)	intergenic-10kbless	Btbd2
CLOCKBMAL1_P1188	chr8	94434141	94434540	8_No_fpkm_info	exon	9330175E14Rik
CLOCKBMAL1_P1189	chr17	12675715	12676035	2_Rhythmic-out-phase	TSS	Slc22a1
CLOCKBMAL1_P1190	chr5	91283075	91283494	5_Not_expressed(1<reads/bp<6)	TSS	AK050091
CLOCKBMAL1_P1191	chr11	51756479	51756838	7_Post_txnal	5' UTR	Sec24a
CLOCKBMAL1_P1192	chr4	98104200	98104599	4_Not_expressed(reads/bp<1)	intron	AK002663
CLOCKBMAL1_P1193	chr7	122021067	122021376	5_Not_expressed(1<reads/bp<6)	TSS	Gga2
CLOCKBMAL1_P1194	chr19	53781911	53782250	5_Not_expressed(1<reads/bp<6)	intron	Rbm20
CLOCKBMAL1_P1195	chr9	114690253	114690532	5_Not_expressed(1<reads/bp<6)	intron	Dync1li1
CLOCKBMAL1_P1196	chr14	8016217	8016616	7_Post_txnal	intron	Abhd6
CLOCKBMAL1_P1197	chr9	66512354	66512694	5_Not_expressed(1<reads/bp<6)	intron	Fbxl22
CLOCKBMAL1_P1198	chr1	133131014	133131403	7_Post_txnal	TSS	Ppp1r15b
CLOCKBMAL1_P1199	chr9	63989794	63990124	5_Not_expressed(1<reads/bp<6)	intron	Smad6
CLOCKBMAL1_P1200	chr7	29338542	29338872	8_No_fpkm_info	intron	Dpf1
CLOCKBMAL1_P1201	chr8	106136791	106137190	8_No_fpkm_info	TSS	Esrp2
CLOCKBMAL1_P1202	chr1	191445352	191445582	9_Intergenic	intergenic-10kbmore	Ppp2r5a
CLOCKBMAL1_P1203	chr15	59784346	59784545	9_Intergenic	intergenic-10kbmore	AK035211
CLOCKBMAL1_P1204	chr2	31469891	31470320	7_Post_txnal	TSS	Ass1
CLOCKBMAL1_P1205	chr4	152212082	152212372	5_Not_expressed(1<reads/bp<6)	intron	Acot7
CLOCKBMAL1_P1206	chr4	33248536	33248835	2_Rhythmic-out-phase	5' UTR	Pnrc1
CLOCKBMAL1_P1207	chr11	63863769	63864068	9_Intergenic	intergenic-10kbmore	Hs3st3b1
CLOCKBMAL1_P1208	chr1	78537816	78538065	4_Not_expressed(reads/bp<1)	intron	BC035947
CLOCKBMAL1_P1209	chr4	46389049	46389348	5_Not_expressed(1<reads/bp<6)	intron	5830415F09Rik
CLOCKBMAL1_P1210	chr8	46384907	46385286	9_Intergenic	intergenic-10kbmore	Acsl1
CLOCKBMAL1_P1211	chr9	103228681	103228910	3_AR	intron	Trf
CLOCKBMAL1_P1212	chr12	30943586	30943955	5_Not_expressed(1<reads/bp<6)	intron	Sh3yl1
CLOCKBMAL1_P1213	chr17	8343816	8344095	4_Not_expressed(reads/bp<1)	exon	Prr18
CLOCKBMAL1_P1214	chr11	112938147	112938566	9_Intergenic	intergenic-10kbmore	AK015526
CLOCKBMAL1_P1215	chr19	55103141	55103490	3_AR	intergenic-10kbless	Gpam
CLOCKBMAL1_P1216	chr17	56117118	56117428	8_No_fpkm_info	intron	Plin5
CLOCKBMAL1_P1217	chr19	47053531	47053950	5_Not_expressed(1<reads/bp<6)	intergenic-10kbless	Pcgf6
CLOCKBMAL1_P1218	chr7	46845601	46845951	2_Rhythmic-out-phase	intergenic-10kbless	Ldha
CLOCKBMAL1_P1219	chr13	52822302	52822531	9_Intergenic	intergenic-10kbmore	BB123696
CLOCKBMAL1_P1220	chr11	58979789	58979988	3_AR	intron	Trim11
CLOCKBMAL1_P1221	chr9	71133264	71133453	1_Rhythmic-in-phase	intron	Aqp9
CLOCKBMAL1_P1222	chr9	40800018	40800307	7_Post_txnal	intergenic-10kbless	Hspa8
CLOCKBMAL1_P1223	chr12	16618905	16619204	9_Intergenic	intergenic-10kbmore	Lpin1
CLOCKBMAL1_P1224	chr14	63093604	63093983	9_Intergenic	intergenic-10kbmore	Ctsb
CLOCKBMAL1_P1225	chr3	28721779	28722139	7_Post_txnal	intron	Slc2a2
CLOCKBMAL1_P1226	chr5	135640421	135640760	1_Rhythmic-in-phase	intron	Rhbdd2
CLOCKBMAL1_P1227	chr11	110379997	110380346	9_Intergenic	intergenic-10kbmore	Map2k6
CLOCKBMAL1_P1228	chr17	75506701	75507010	8_No_fpkm_info	intron	Fam98a
CLOCKBMAL1_P1229	chr11	84440519	84440778	3_AR	intron	Aatf
CLOCKBMAL1_P1230	chr6	108466127	108466517	4_Not_expressed(reads/bp<1)	intron	AK002866
CLOCKBMAL1_P1231	chr6	128594023	128594292	9_Intergenic	intergenic-10kbmore	BC048546
CLOCKBMAL1_P1232	chr2	153076045	153076334	5_Not_expressed(1<reads/bp<6)	intron	BC020535
CLOCKBMAL1_P1233	chr6	120454623	120454862	3_AR	intergenic-10kbless	Il17ra
CLOCKBMAL1_P1234	chr14	75131024	75131324	8_No_fpkm_info	TSS	Lrrc63
CLOCKBMAL1_P1235	chr2	71877844	71878133	3_AR	intron	Pdk1
CLOCKBMAL1_P1236	chr13	81328242	81328621	8_No_fpkm_info	intron	AK200600
CLOCKBMAL1_P1237	chr17	47303622	47303921	5_Not_expressed(1<reads/bp<6)	intron	Mrps10
CLOCKBMAL1_P1238	chr7	110088047	110088416	5_Not_expressed(1<reads/bp<6)	intron	Zfp143
CLOCKBMAL1_P1239	chr1	84419426	84419696	8_No_fpkm_info	intron	Pid1
CLOCKBMAL1_P1240	chr2	156065725	156066144	4_Not_expressed(reads/bp<1)	intron	Spag4
CLOCKBMAL1_P1241	chr4	138457036	138457465	3_AR	3' UTR	Camk2n1
CLOCKBMAL1_P1242	chr7	27166772	27167032	3_AR	TSS	Egln2
CLOCKBMAL1_P1243	chr16	93603426	93603905	5_Not_expressed(1<reads/bp<6)	5' UTR	Setd4
CLOCKBMAL1_P1244	chr8	122443321	122443700	3_AR	TSS	Mvd
CLOCKBMAL1_P1245	chr18	12448102	12448501	5_Not_expressed(1<reads/bp<6)	exon	Lama3
CLOCKBMAL1_P1246	chr9	66084124	66084653	9_Intergenic	intergenic-10kbmore	Snx22
CLOCKBMAL1_P1247	chr4	62724007	62724326	9_Intergenic	intergenic-10kbmore	Rgs3
CLOCKBMAL1_P1248	chr12	86918631	86918960	9_Intergenic	intergenic-10kbmore	2310044G17Rik
CLOCKBMAL1_P1249	chr4	117997586	117997805	4_Not_expressed(reads/bp<1)	intron	Artn
CLOCKBMAL1_P1250	chr2	59248874	59249223	3_AR	intron	Pkp4
CLOCKBMAL1_P1251	chr15	103258220	103258520	5_Not_expressed(1<reads/bp<6)	intergenic-10kbless	Nfe2
CLOCKBMAL1_P1252	chr8	36549257	36549516	9_Intergenic	intergenic-10kbmore	6430573F11Rik
CLOCKBMAL1_P1253	chr10	89565326	89565625	9_Intergenic	intergenic-10kbmore	Slc17a8
CLOCKBMAL1_P1254	chr6	71237197	71237456	4_Not_expressed(reads/bp<1)	intron	Smyd1
CLOCKBMAL1_P1255	chr12	59106024	59106253	1_Rhythmic-in-phase	intron	Mia2
CLOCKBMAL1_P1256	chr4	101176156	101176385	3_AR	intron	Jak1
CLOCKBMAL1_P1257	chr11	59809099	59809498	1_Rhythmic-in-phase	TSS	Flcn
CLOCKBMAL1_P1258	chr2	165986791	165987140	3_AR	intergenic-10kbless	Ncoa3
CLOCKBMAL1_P1259	chr4	153001642	153002101	9_Intergenic	intergenic-10kbmore	AK135377
CLOCKBMAL1_P1260	chr16	33829175	33829395	2_Rhythmic-out-phase	TSS	Itgb5
CLOCKBMAL1_P1261	chr7	27361442	27361911	5_Not_expressed(1<reads/bp<6)	exon	Shkbp1
CLOCKBMAL1_P1262	chr13	58402390	58402729	5_Not_expressed(1<reads/bp<6)	TSS	Rmi1
CLOCKBMAL1_P1263	chr5	124226632	124227031	9_Intergenic	intergenic-10kbmore	Pitpnm2
CLOCKBMAL1_P1264	chr6	144311861	144312240	9_Intergenic	intergenic-10kbmore	Sox5
CLOCKBMAL1_P1265	chr8	120181981	120182440	8_No_fpkm_info	intergenic-10kbless	Fam92b
CLOCKBMAL1_P1266	chr12	79292904	79293233	1_Rhythmic-in-phase	intron	Zfyve26
CLOCKBMAL1_P1267	chr10	121366105	121366424	1_Rhythmic-in-phase	intron	Gns
CLOCKBMAL1_P1268	chr17	32256936	32257345	3_AR	intron	Brd4
CLOCKBMAL1_P1269	chr17	3464091	3464371	8_No_fpkm_info	intron	Cldn20
CLOCKBMAL1_P1270	chr19	4036361	4036630	3_AR	intron	Gstp1
CLOCKBMAL1_P1271	chr2	132639365	132639704	8_No_fpkm_info	intron	AU019990
CLOCKBMAL1_P1272	chr8	48755497	48755936	9_Intergenic	intergenic-10kbmore	Odz3
CLOCKBMAL1_P1273	chr8	126807521	126807960	9_Intergenic	intergenic-10kbmore	AK041328
CLOCKBMAL1_P1274	chr5	103789892	103790171	3_AR	intron	Aff1
CLOCKBMAL1_P1275	chr2	169214551	169214970	9_Intergenic	intergenic-10kbmore	AK006070
CLOCKBMAL1_P1276	chr18	39301497	39301786	5_Not_expressed(1<reads/bp<6)	intron	AK158482
CLOCKBMAL1_P1277	chr10	40512205	40512534	9_Intergenic	intergenic-10kbmore	Slc22a16
CLOCKBMAL1_P1278	chr14	21052829	21053079	3_AR	TSS	Adk
CLOCKBMAL1_P1279	chr19	32181321	32181600	3_AR	intron	Sgms1
CLOCKBMAL1_P1280	chr11	73326619	73326849	7_Post_txnal	intergenic-10kbless	Aspa
CLOCKBMAL1_P1281	chr3	122895183	122895682	5_Not_expressed(1<reads/bp<6)	TSS	Fabp2
CLOCKBMAL1_P1282	chr8	119901411	119901720	3_AR	intergenic-10kbless	Usp10
CLOCKBMAL1_P1283	chr13	54425350	54425660	9_Intergenic	intergenic-10kbmore	Thoc3
CLOCKBMAL1_P1284	chr12	72649284	72649693	5_Not_expressed(1<reads/bp<6)	TTS	Dhrs7
CLOCKBMAL1_P1285	chr18	46358327	46358716	4_Not_expressed(reads/bp<1)	intron	Ccdc112
CLOCKBMAL1_P1286	chr8	84760472	84760801	3_AR	intron	AK168184
CLOCKBMAL1_P1287	chr6	140674480	140674789	5_Not_expressed(1<reads/bp<6)	intron	Aebp2
CLOCKBMAL1_P1288	chr13	112660403	112660732	8_No_fpkm_info	TSS	Slc38a9
CLOCKBMAL1_P1289	chr19	8880841	8881310	5_Not_expressed(1<reads/bp<6)	TSS	AI462493
CLOCKBMAL1_P1290	chr5	21739283	21739662	3_AR	intron	Pmpcb
CLOCKBMAL1_P1291	chr9	108080230	108080549	3_AR	TSS	Mst1
CLOCKBMAL1_P1292	chr17	45608412	45608651	8_No_fpkm_info	intergenic-10kbless	Gm7325
CLOCKBMAL1_P1293	chr7	127931837	127932156	5_Not_expressed(1<reads/bp<6)	TTS	Prss8
CLOCKBMAL1_P1294	chr14	29996195	29996424	3_AR	3' UTR	Il17rb
CLOCKBMAL1_P1295	chr2	167690021	167690280	8_No_fpkm_info	exon	A530013C23Rik
CLOCKBMAL1_P1296	chr19	23140731	23141011	3_AR	TSS	Klf9
CLOCKBMAL1_P1297	chr3	19954021	19954320	7_Post_txnal	intergenic-10kbless	Cp
CLOCKBMAL1_P1298	chr16	52129308	52129797	5_Not_expressed(1<reads/bp<6)	intron	Cblb
CLOCKBMAL1_P1299	chr11	97629717	97630027	4_Not_expressed(reads/bp<1)	TSS	E130012A19Rik
CLOCKBMAL1_P1300	chr5	135002251	135002710	4_Not_expressed(reads/bp<1)	intergenic-10kbless	Wbscr25
CLOCKBMAL1_P1301	chr2	28630051	28630340	4_Not_expressed(reads/bp<1)	intergenic-10kbless	Gfi1b
CLOCKBMAL1_P1302	chr6	95713377	95713656	3_AR	intron	Suclg2
CLOCKBMAL1_P1303	chr2	147012905	147013204	3_AR	TSS	Xrn2
CLOCKBMAL1_P1304	chr10	82623306	82623725	8_No_fpkm_info	TSS	1190007I07Rik
CLOCKBMAL1_P1305	chr11	118197857	118198066	8_No_fpkm_info	intron	Cyth1
CLOCKBMAL1_P1306	chr11	121237637	121237916	1_Rhythmic-in-phase	intron	Narf
CLOCKBMAL1_P1307	chr9	68883704	68884033	5_Not_expressed(1<reads/bp<6)	intron	9530091C08Rik
CLOCKBMAL1_P1308	chr10	45345325	45345634	4_Not_expressed(reads/bp<1)	intron	Bves
CLOCKBMAL1_P1309	chr12	110024341	110024770	9_Intergenic	intergenic-10kbmore	AK014028
CLOCKBMAL1_P1310	chr1	59483717	59484206	7_Post_txnal	exon	Fzd7
CLOCKBMAL1_P1311	chr12	112587560	112587980	8_No_fpkm_info	intergenic-10kbless	Inf2
CLOCKBMAL1_P1312	chr2	147529185	147529574	9_Intergenic	intergenic-10kbmore	Pax1
CLOCKBMAL1_P1313	chr1	90967614	90967903	5_Not_expressed(1<reads/bp<6)	TSS	Rab17
CLOCKBMAL1_P1314	chr2	33444501	33444810	9_Intergenic	intergenic-10kbmore	Zbtb34
CLOCKBMAL1_P1315	chr7	27128882	27129142	3_AR	intron	Cyp2f2
CLOCKBMAL1_P1316	chr11	107263797	107264057	5_Not_expressed(1<reads/bp<6)	intron	Nol11
CLOCKBMAL1_P1317	chr4	101674836	101675125	9_Intergenic	intergenic-10kbmore	Leprot
CLOCKBMAL1_P1318	chr6	47813542	47813961	3_AR	TSS	Pdia4
CLOCKBMAL1_P1319	chr3	108310993	108311232	5_Not_expressed(1<reads/bp<6)	intron	Sort1
CLOCKBMAL1_P1320	chr15	85722831	85723200	9_Intergenic	intergenic-10kbmore	Ppara
CLOCKBMAL1_P1321	chr17	45886362	45886742	9_Intergenic	intergenic-10kbmore	AK080425
CLOCKBMAL1_P1322	chr7	81689355	81689744	1_Rhythmic-in-phase	intron	Homer2
CLOCKBMAL1_P1323	chr9	15301337	15301716	3_AR	intron	4931406C07Rik
CLOCKBMAL1_P1324	chr10	78574196	78574576	5_Not_expressed(1<reads/bp<6)	TSS	Ilvbl
CLOCKBMAL1_P1325	chr11	60417049	60417368	5_Not_expressed(1<reads/bp<6)	TSS	4933439F18Rik
CLOCKBMAL1_P1326	chr15	25915126	25915465	5_Not_expressed(1<reads/bp<6)	intron	Zfp622
CLOCKBMAL1_P1327	chr15	85771781	85772091	1_Rhythmic-in-phase	intron	Ppara
CLOCKBMAL1_P1328	chr3	60527929	60528408	3_AR	intron	Mbnl1
CLOCKBMAL1_P1329	chr11	86757729	86758048	3_AR	TSS	Cltc
CLOCKBMAL1_P1330	chr7	105736357	105736576	8_No_fpkm_info	TSS	Rrp8
CLOCKBMAL1_P1331	chr18	38406847	38407276	9_Intergenic	intergenic-10kbmore	Ndfip1
CLOCKBMAL1_P1332	chr2	11597954	11598213	1_Rhythmic-in-phase	exon	Rbm17
CLOCKBMAL1_P1333	chr7	97340811	97341280	5_Not_expressed(1<reads/bp<6)	intron	Kctd21
CLOCKBMAL1_P1334	chr4	35096742	35097141	6_Not_expressed_RNA	intron	Ifnk
CLOCKBMAL1_P1335	chr11	107225907	107226286	5_Not_expressed(1<reads/bp<6)	intron	Nol11
CLOCKBMAL1_P1336	chr9	30886316	30886605	9_Intergenic	intergenic-10kbmore	Adamts15
CLOCKBMAL1_P1337	chr15	76723751	76724050	5_Not_expressed(1<reads/bp<6)	TSS	C030006K11Rik
CLOCKBMAL1_P1338	chr5	113152971	113153211	3_AR	intron	2900026A02Rik
CLOCKBMAL1_P1339	chr13	60684100	60684390	2_Rhythmic-out-phase	intron	Dapk1
CLOCKBMAL1_P1340	chr15	97041310	97041629	1_Rhythmic-in-phase	intron	Slc38a4
CLOCKBMAL1_P1341	chr4	57070649	57071048	7_Post_txnal	intron	Epb4.1l4b
CLOCKBMAL1_P1342	chr4	117978486	117978935	4_Not_expressed(reads/bp<1)	intron	Artn
CLOCKBMAL1_P1343	chr2	57127430	57127660	4_Not_expressed(reads/bp<1)	intergenic-10kbless	Nr4a2
CLOCKBMAL1_P1344	chrX	139808252	139808491	7_Post_txnal	intron	Cldn2
CLOCKBMAL1_P1345	chr4	105656126	105656415	9_Intergenic	intergenic-10kbmore	Ppap2b
CLOCKBMAL1_P1346	chr7	15981642	15981941	4_Not_expressed(reads/bp<1)	intron	Ehd2
CLOCKBMAL1_P1347	chr17	83834241	83834500	3_AR	intron	Haao
CLOCKBMAL1_P1348	chr1	165594880	165595150	4_Not_expressed(reads/bp<1)	intron	Mpzl1
CLOCKBMAL1_P1349	chr6	145499741	145500080	9_Intergenic	intergenic-10kbmore	Ifltd1
CLOCKBMAL1_P1350	chr7	127931647	127931827	5_Not_expressed(1<reads/bp<6)	TTS	Prss8
CLOCKBMAL1_P1351	chr19	41388281	41388650	7_Post_txnal	intergenic-10kbless	Pik3ap1
CLOCKBMAL1_P1352	chr1	40224766	40225065	9_Intergenic	intergenic-10kbmore	Il1r1
CLOCKBMAL1_P1353	chr4	154497712	154498061	4_Not_expressed(reads/bp<1)	intron	5930403L14Rik
CLOCKBMAL1_P1354	chr5	127610751	127611160	7_Post_txnal	intron	Slc15a4
CLOCKBMAL1_P1355	chr12	80216544	80216843	7_Post_txnal	intron	Actn1
CLOCKBMAL1_P1356	chr11	3963868	3964117	5_Not_expressed(1<reads/bp<6)	TSS	Pes1
CLOCKBMAL1_P1357	chr11	70075819	70076118	9_Intergenic	intergenic-10kbmore	Asgr2
CLOCKBMAL1_P1358	chr11	83881439	83881928	7_Post_txnal	intron	Hnf1b
CLOCKBMAL1_P1359	chr3	59401879	59402228	9_Intergenic	intergenic-10kbmore	Igsf10
CLOCKBMAL1_P1360	chr9	48744926	48745256	2_Rhythmic-out-phase	intron	Zbtb16
CLOCKBMAL1_P1361	chr2	170459781	170460200	9_Intergenic	intergenic-10kbmore	Bcas1
CLOCKBMAL1_P1362	chr16	31508985	31509325	9_Intergenic	intergenic-10kbmore	Bdh1
CLOCKBMAL1_P1363	chr18	34864987	34865316	5_Not_expressed(1<reads/bp<6)	TTS	Egr1
CLOCKBMAL1_P1364	chr13	24546832	24547122	9_Intergenic	intergenic-10kbmore	Gm11346
CLOCKBMAL1_P1365	chr5	147911775	147912254	9_Intergenic	intergenic-10kbmore	Slc46a3
CLOCKBMAL1_P1366	chr18	61368167	61368536	1_Rhythmic-in-phase	intron	Ppargc1b
CLOCKBMAL1_P1367	chr16	87454826	87455065	7_Post_txnal	TSS	Usp16
CLOCKBMAL1_P1368	chr5	122274812	122275271	3_AR	intergenic-10kbless	Pptc7
CLOCKBMAL1_P1369	chr10	88502436	88502825	3_AR	intron	Chpt1
CLOCKBMAL1_P1370	chr10	41552875	41553145	4_Not_expressed(reads/bp<1)	intron	AK017620
CLOCKBMAL1_P1371	chr13	55190290	55190580	9_Intergenic	intergenic-10kbmore	Nsd1
CLOCKBMAL1_P1372	chr12	100909531	100909950	9_Intergenic	intergenic-10kbmore	Gpr68
CLOCKBMAL1_P1373	chr8	111366841	111367260	4_Not_expressed(reads/bp<1)	intron	Fa2h
CLOCKBMAL1_P1374	chr4	106586926	106587306	3_AR	3' UTR	Dhcr24
CLOCKBMAL1_P1375	chr13	81329802	81330082	8_No_fpkm_info	intron	AK200600
CLOCKBMAL1_P1376	chr19	47090631	47090930	3_AR	TSS	Pdcd11
CLOCKBMAL1_P1377	chr2	167828201	167828660	9_Intergenic	intergenic-10kbmore	Ptpn1
CLOCKBMAL1_P1378	chr8	84792652	84792942	3_AR	intron	Nfix
CLOCKBMAL1_P1379	chr6	142667811	142668100	5_Not_expressed(1<reads/bp<6)	intron	Abcc9
CLOCKBMAL1_P1380	chr11	60927229	60927589	8_No_fpkm_info	intron	Gm16516
CLOCKBMAL1_P1381	chr17	56930148	56930407	5_Not_expressed(1<reads/bp<6)	intron	Mllt1
CLOCKBMAL1_P1382	chr2	147968645	147968865	9_Intergenic	intergenic-10kbmore	Foxa2
CLOCKBMAL1_P1383	chr7	35134732	35135161	9_Intergenic	intergenic-10kbmore	Cebpa
CLOCKBMAL1_P1384	chr7	84604411	84604701	3_AR	intron	Fah
CLOCKBMAL1_P1385	chr1	88418916	88419445	1_Rhythmic-in-phase	intron	Spp2
CLOCKBMAL1_P1386	chr9	43239898	43240328	3_AR	TSS	Oaf
CLOCKBMAL1_P1387	chr12	73408614	73408913	4_Not_expressed(reads/bp<1)	intron	AK085818
CLOCKBMAL1_P1388	chr14	70353404	70353773	2_Rhythmic-out-phase	intergenic-10kbless	Slc39a14
CLOCKBMAL1_P1389	chr1	58951317	58951636	5_Not_expressed(1<reads/bp<6)	intron	Trak2
CLOCKBMAL1_P1390	chr3	108017423	108017683	2_Rhythmic-out-phase	intron	Gstm1
CLOCKBMAL1_P1391	chr16	37871495	37871834	2_Rhythmic-out-phase	intron	Lrrc58
CLOCKBMAL1_P1392	chr11	83562509	83562878	9_Intergenic	intergenic-10kbmore	Ccl9
CLOCKBMAL1_P1393	chr8	114155261	114155580	9_Intergenic	intergenic-10kbmore	Nudt7
CLOCKBMAL1_P1394	chr14	55882214	55882563	4_Not_expressed(reads/bp<1)	3' UTR	Cbln3
CLOCKBMAL1_P1395	chr17	80127611	80127921	3_AR	exon	Galm
CLOCKBMAL1_P1396	chr3	41492799	41493028	6_Not_expressed_RNA	intron	AK021232
CLOCKBMAL1_P1397	chr3	41591059	41591358	1_Rhythmic-in-phase	intron	Phf17
CLOCKBMAL1_P1398	chr7	140717512	140717752	9_Intergenic	intergenic-10kbmore	Olfr541
CLOCKBMAL1_P1399	chr8	104591141	104591530	8_No_fpkm_info	TSS	Pdp2
CLOCKBMAL1_P1400	chr13	114680333	114680682	8_No_fpkm_info	intron	AK016040
CLOCKBMAL1_P1401	chr15	81481221	81481480	9_Intergenic	intergenic-10kbmore	Rbx1
CLOCKBMAL1_P1402	chr19	3674581	3674890	7_Post_txnal	intron	Lrp5
CLOCKBMAL1_P1403	chr2	72172824	72173213	2_Rhythmic-out-phase	intron	AK079188
CLOCKBMAL1_P1404	chr7	138919638	138919987	9_Intergenic	intergenic-10kbmore	Bnip3
CLOCKBMAL1_P1405	chr7	141301452	141301742	8_No_fpkm_info	intron	Drd4
CLOCKBMAL1_P1406	chr9	22085317	22085796	3_AR	TSS	Ecsit
CLOCKBMAL1_P1407	chr14	55079574	55079823	8_No_fpkm_info	intron	Zfhx2as
CLOCKBMAL1_P1408	chr16	4964288	4964607	4_Not_expressed(reads/bp<1)	TSS	AK154225
CLOCKBMAL1_P1409	chr8	45281647	45282086	3_AR	intron	Klkb1
CLOCKBMAL1_P1410	chr11	73175619	73176078	3_AR	3' UTR	Tmem93
CLOCKBMAL1_P1411	chr13	45917342	45917681	3_AR	intron	Atxn1
CLOCKBMAL1_P1412	chr1	51513127	51513396	3_AR	intron	Obfc2a
CLOCKBMAL1_P1413	chr11	96944057	96944356	8_No_fpkm_info	TSS	D030028A08Rik
CLOCKBMAL1_P1414	chr17	24163664	24163893	5_Not_expressed(1<reads/bp<6)	TSS	Amdhd2
CLOCKBMAL1_P1415	chr2	26458801	26459260	5_Not_expressed(1<reads/bp<6)	3' UTR	AK075572
CLOCKBMAL1_P1416	chr10	75773456	75773745	7_Post_txnal	TSS	Ddt
CLOCKBMAL1_P1417	chr10	127776055	127776314	5_Not_expressed(1<reads/bp<6)	TSS	Rdh9
CLOCKBMAL1_P1418	chr11	107043347	107043646	5_Not_expressed(1<reads/bp<6)	intron	1810010H24Rik
CLOCKBMAL1_P1419	chr4	116995836	116996265	1_Rhythmic-in-phase	exon	Hectd3
CLOCKBMAL1_P1420	chr7	75415595	75416024	9_Intergenic	intergenic-10kbmore	Akap13
CLOCKBMAL1_P1421	chr7	68749215	68749644	5_Not_expressed(1<reads/bp<6)	TSS	Arrdc4
CLOCKBMAL1_P1422	chr19	43767591	43767840	1_Rhythmic-in-phase	intron	Abcc2
CLOCKBMAL1_P1423	chr4	32520576	32520835	5_Not_expressed(1<reads/bp<6)	intron	BC024582
CLOCKBMAL1_P1424	chr9	21367317	21367587	5_Not_expressed(1<reads/bp<6)	TSS	Ilf3
CLOCKBMAL1_P1425	chr19	36637871	36638220	8_No_fpkm_info	intron	1500017E21Rik
CLOCKBMAL1_P1426	chr19	55150251	55150710	9_Intergenic	intergenic-10kbmore	Tectb
CLOCKBMAL1_P1427	chr2	4777425	4777694	8_No_fpkm_info	intron	Bend7
CLOCKBMAL1_P1428	chr6	120905183	120905432	5_Not_expressed(1<reads/bp<6)	intron	Bid
CLOCKBMAL1_P1429	chr6	89297417	89297696	9_Intergenic	intergenic-10kbmore	AK155560
CLOCKBMAL1_P1430	chr1	178601100	178601399	4_Not_expressed(reads/bp<1)	intron	Kif26b
CLOCKBMAL1_P1431	chr8	36548907	36549247	9_Intergenic	intergenic-10kbmore	6430573F11Rik
CLOCKBMAL1_P1432	chr10	117729485	117729804	9_Intergenic	intergenic-10kbmore	Slc35e3
CLOCKBMAL1_P1433	chr2	119355145	119355395	5_Not_expressed(1<reads/bp<6)	TTS	Chac1
CLOCKBMAL1_P1434	chr5	103835752	103836151	5_Not_expressed(1<reads/bp<6)	intron	Klhl8
CLOCKBMAL1_P1435	chr6	88732007	88732376	3_AR	intron	AK029023
CLOCKBMAL1_P1436	chr6	90548747	90548947	3_AR	intergenic-10kbless	Aldh1l1
CLOCKBMAL1_P1437	chr15	7160411	7160690	3_AR	intron	Lifr
CLOCKBMAL1_P1438	chr15	97004520	97004859	1_Rhythmic-in-phase	intron	Slc38a4
CLOCKBMAL1_P1439	chr1	31016126	31016555	9_Intergenic	intergenic-10kbmore	Ptp4a1
CLOCKBMAL1_P1440	chr14	31662425	31662664	5_Not_expressed(1<reads/bp<6)	intron	Btd
CLOCKBMAL1_P1441	chr5	91293055	91293354	9_Intergenic	intergenic-10kbmore	AK050091
CLOCKBMAL1_P1442	chr11	120531727	120532086	3_AR	intron	Gcgr
CLOCKBMAL1_P1443	chr15	7160031	7160410	3_AR	intron	Lifr
CLOCKBMAL1_P1444	chr14	76812214	76812663	9_Intergenic	intergenic-10kbmore	1700108F19Rik
CLOCKBMAL1_P1445	chr2	147971285	147971754	9_Intergenic	intergenic-10kbmore	Foxa2
CLOCKBMAL1_P1446	chr19	4855061	4855270	5_Not_expressed(1<reads/bp<6)	TSS	Ctsf
CLOCKBMAL1_P1447	chr4	40970818	40971107	1_Rhythmic-in-phase	TSS	Nfx1
CLOCKBMAL1_P1448	chr12	69683644	69684003	7_Post_txnal	intergenic-10kbless	Sos2
CLOCKBMAL1_P1449	chr15	89376070	89376449	8_No_fpkm_info	exon	Tymp
CLOCKBMAL1_P1450	chr17	17838237	17838546	8_No_fpkm_info	exon	Ncrna00085
CLOCKBMAL1_P1451	chr9	21830937	21831286	8_No_fpkm_info	exon	Gm6484
CLOCKBMAL1_P1452	chr7	144022766	144023055	9_Intergenic	intergenic-10kbmore	Shank2
CLOCKBMAL1_P1453	chr6	145829201	145829561	9_Intergenic	intergenic-10kbmore	Rassf8
CLOCKBMAL1_P1454	chr15	34082186	34082446	3_AR	TSS	Mtdh
CLOCKBMAL1_P1455	chr2	118813835	118814164	4_Not_expressed(reads/bp<1)	TSS	D2Ertd750e
CLOCKBMAL1_P1456	chr3	79564919	79565228	8_No_fpkm_info	intron	Fnip2
CLOCKBMAL1_P1457	chr8	127185851	127186370	2_Rhythmic-out-phase	intron	Pard3
CLOCKBMAL1_P1458	chr11	75213329	75213689	5_Not_expressed(1<reads/bp<6)	intron	Rtn4rl1
CLOCKBMAL1_P1459	chr13	95777426	95777835	6_Not_expressed_RNA	intron	AK146386
CLOCKBMAL1_P1460	chr4	141362966	141363395	8_No_fpkm_info	intergenic-10kbless	Fam131c
CLOCKBMAL1_P1461	chr7	28382162	28382382	3_AR	intergenic-10kbless	Zfp36
CLOCKBMAL1_P1462	chr2	58743460	58743819	9_Intergenic	intergenic-10kbmore	Upp2
CLOCKBMAL1_P1463	chr5	118571612	118571921	5_Not_expressed(1<reads/bp<6)	intron	Med13l
CLOCKBMAL1_P1464	chr7	27195652	27196051	3_AR	TSS	Snrpa
CLOCKBMAL1_P1465	chr13	100843456	100843875	9_Intergenic	intergenic-10kbmore	Slc30a5
CLOCKBMAL1_P1466	chr5	123226942	123227371	5_Not_expressed(1<reads/bp<6)	intergenic-10kbless	Psmd9
CLOCKBMAL1_P1467	chr8	84745562	84746021	3_AR	intron	AK168184
CLOCKBMAL1_P1468	chr8	35375467	35375926	7_Post_txnal	TSS	Ppp1r3b
CLOCKBMAL1_P1469	chr16	94724264	94724543	9_Intergenic	intergenic-10kbmore	Dyrk1a
CLOCKBMAL1_P1470	chr10	77572536	77572765	3_AR	intergenic-10kbless	Pttg1ip
CLOCKBMAL1_P1471	chr11	20542238	20542567	9_Intergenic	intergenic-10kbmore	Sertad2
CLOCKBMAL1_P1472	chr13	30332632	30332991	7_Post_txnal	intergenic-10kbless	Agtr1a
CLOCKBMAL1_P1473	chr1	40175146	40175495	9_Intergenic	intergenic-10kbmore	AK041998
CLOCKBMAL1_P1474	chr3	116950483	116950863	1_Rhythmic-in-phase	intron	Palmd
CLOCKBMAL1_P1475	chr11	33162041	33162261	5_Not_expressed(1<reads/bp<6)	intron	Npm1
CLOCKBMAL1_P1476	chr11	75454659	75455038	3_AR	TSS	Wdr81
CLOCKBMAL1_P1477	chr7	45434461	45434730	5_Not_expressed(1<reads/bp<6)	TSS	Ruvbl2
CLOCKBMAL1_P1478	chr6	54409237	54409597	8_No_fpkm_info	intron	9130019P16Rik
CLOCKBMAL1_P1479	chr9	113121763	113121982	9_Intergenic	intergenic-10kbmore	AK049838
CLOCKBMAL1_P1480	chr10	17551895	17552224	9_Intergenic	intergenic-10kbmore	Cited2
CLOCKBMAL1_P1481	chr7	66079485	66079734	5_Not_expressed(1<reads/bp<6)	TSS	H47
CLOCKBMAL1_P1482	chr9	78531964	78532193	9_Intergenic	intergenic-10kbmore	Eef1a1
CLOCKBMAL1_P1483	chr11	69412019	69412308	8_No_fpkm_info	intron	Kdm6b
CLOCKBMAL1_P1484	chr3	138360827	138361036	9_Intergenic	intergenic-10kbmore	Adh6b
CLOCKBMAL1_P1485	chr12	52396504	52396793	9_Intergenic	intergenic-10kbmore	Arhgap5
CLOCKBMAL1_P1486	chr2	84761914	84762153	9_Intergenic	intergenic-10kbmore	Serping1
CLOCKBMAL1_P1487	chr11	29171951	29172191	3_AR	TSS	Smek2
CLOCKBMAL1_P1488	chr18	33214617	33214966	3_AR	TSS	Stard4
CLOCKBMAL1_P1489	chr7	63894735	63894995	2_Rhythmic-out-phase	intron	Klf13
CLOCKBMAL1_P1490	chr7	126583147	126583686	5_Not_expressed(1<reads/bp<6)	TSS	Cln3
CLOCKBMAL1_P1491	chr11	61236199	61236448	9_Intergenic	intergenic-10kbmore	Aldh3a1
CLOCKBMAL1_P1492	chr14	60656094	60656364	7_Post_txnal	intron	Spata13
CLOCKBMAL1_P1493	chr19	40998431	40998781	4_Not_expressed(reads/bp<1)	intergenic-10kbless	Blnk
CLOCKBMAL1_P1494	chr3	130660713	130661052	9_Intergenic	intergenic-10kbmore	Agxt2l1
CLOCKBMAL1_P1495	chr5	119337882	119338221	9_Intergenic	intergenic-10kbmore	AK162140
CLOCKBMAL1_P1496	chr9	74952734	74952983	9_Intergenic	intergenic-10kbmore	BC031353
CLOCKBMAL1_P1497	chr9	55322554	55323023	4_Not_expressed(reads/bp<1)	intergenic-10kbless	AI118078
CLOCKBMAL1_P1498	chr8	10974151	10974360	9_Intergenic	intergenic-10kbmore	AK162519
CLOCKBMAL1_P1499	chr18	39364047	39364256	5_Not_expressed(1<reads/bp<6)	intron	AK158482
CLOCKBMAL1_P1500	chr11	61092759	61092998	9_Intergenic	intergenic-10kbmore	Kcnj12
CLOCKBMAL1_P1501	chr9	66157864	66158133	5_Not_expressed(1<reads/bp<6)	TSS	Dapk2
CLOCKBMAL1_P1502	chr2	160730275	160730514	3_AR	TSS	Plcg1
CLOCKBMAL1_P1503	chr3	97643018	97643367	7_Post_txnal	intron	Fmo5
CLOCKBMAL1_P1504	chr16	8843838	8844107	7_Post_txnal	intron	AK013883
CLOCKBMAL1_P1505	chr19	42146381	42146620	2_Rhythmic-out-phase	TSS	Marveld1
CLOCKBMAL1_P1506	chr5	149636156	149636416	8_No_fpkm_info	TSS	Hsph1
CLOCKBMAL1_P1507	chr8	117701271	117701690	2_Rhythmic-out-phase	TSS	Hsd17b2
CLOCKBMAL1_P1508	chr11	69921669	69921998	5_Not_expressed(1<reads/bp<6)	TSS	Eif5a
CLOCKBMAL1_P1509	chr12	72663854	72664413	5_Not_expressed(1<reads/bp<6)	intron	Dhrs7
CLOCKBMAL1_P1510	chr4	55959129	55959478	9_Intergenic	intergenic-10kbmore	AK010245
CLOCKBMAL1_P1511	chr9	54612824	54613193	5_Not_expressed(1<reads/bp<6)	intron	Idh3a
CLOCKBMAL1_P1512	chr7	138909588	138909838	5_Not_expressed(1<reads/bp<6)	TSS	Bnip3
CLOCKBMAL1_P1513	chr4	59330009	59330219	8_No_fpkm_info	intron	Susd1
CLOCKBMAL1_P1514	chr16	30502405	30502704	9_Intergenic	intergenic-10kbmore	Tmem44
CLOCKBMAL1_P1515	chr4	59323119	59323498	8_No_fpkm_info	intron	Susd1
CLOCKBMAL1_P1516	chr4	44199059	44199318	9_Intergenic	intergenic-10kbmore	Rnf38
CLOCKBMAL1_P1517	chr10	19945555	19945924	7_Post_txnal	intron	Map3k5
CLOCKBMAL1_P1518	chr17	12792565	12792884	5_Not_expressed(1<reads/bp<6)	intron	Igf2r
CLOCKBMAL1_P1519	chr15	80254841	80255130	7_Post_txnal	TSS	Atf4
CLOCKBMAL1_P1520	chr5	53196702	53197021	8_No_fpkm_info	intron	Sel1l3
CLOCKBMAL1_P1521	chr6	87189857	87190286	8_No_fpkm_info	intron	D6Ertd527e
CLOCKBMAL1_P1522	chr10	83301796	83302045	7_Post_txnal	intron	Slc41a2
CLOCKBMAL1_P1523	chr3	108830543	108830793	5_Not_expressed(1<reads/bp<6)	intron	Stxbp3a
CLOCKBMAL1_P1524	chr8	117440241	117440550	5_Not_expressed(1<reads/bp<6)	intron	Plcg2
CLOCKBMAL1_P1525	chr15	98727930	98728259	5_Not_expressed(1<reads/bp<6)	5' UTR	Fkbp11
CLOCKBMAL1_P1526	chr11	120259867	120260196	5_Not_expressed(1<reads/bp<6)	intron	Bahcc1
CLOCKBMAL1_P1527	chr7	119521727	119522246	8_No_fpkm_info	intron	Pdilt
CLOCKBMAL1_P1528	chr9	114818883	114819402	3_AR	intron	Cmtm8
CLOCKBMAL1_P1529	chr11	110398917	110399166	1_Rhythmic-in-phase	TSS	Map2k6
CLOCKBMAL1_P1530	chr3	58163819	58164308	5_Not_expressed(1<reads/bp<6)	TSS	AK005707
CLOCKBMAL1_P1531	chr3	133539997	133540247	8_No_fpkm_info	intron	Tet2
CLOCKBMAL1_P1532	chr5	65492792	65493201	3_AR	TSS	1110003E01Rik
CLOCKBMAL1_P1533	chr5	111469491	111469820	9_Intergenic	intergenic-10kbmore	Mn1
CLOCKBMAL1_P1534	chr14	30716925	30717324	3_AR	intron	Sfmbt1
CLOCKBMAL1_P1535	chr17	86503221	86503511	3_AR	intron	Epas1
CLOCKBMAL1_P1536	chr5	143316872	143317331	5_Not_expressed(1<reads/bp<6)	intron	E130309D02Rik
CLOCKBMAL1_P1537	chr9	78532474	78532823	9_Intergenic	intergenic-10kbmore	Eef1a1
CLOCKBMAL1_P1538	chr13	112927423	112927782	5_Not_expressed(1<reads/bp<6)	TSS	Dhx29
CLOCKBMAL1_P1539	chr19	31871421	31871780	8_No_fpkm_info	intron	A1cf
CLOCKBMAL1_P1540	chr8	120538721	120539190	3_AR	intron	Gse1
CLOCKBMAL1_P1541	chr9	61319834	61320163	9_Intergenic	intergenic-10kbmore	Tle3
CLOCKBMAL1_P1542	chr12	35047789	35048188	3_AR	intron	Snx13
CLOCKBMAL1_P1543	chr17	24857916	24858235	3_AR	intron	Hagh
CLOCKBMAL1_P1544	chr19	41339471	41339860	7_Post_txnal	intron	Pik3ap1
CLOCKBMAL1_P1545	chr14	105941284	105941653	9_Intergenic	intergenic-10kbmore	Spry2
CLOCKBMAL1_P1546	chr8	126735361	126735751	9_Intergenic	intergenic-10kbmore	AK041328
CLOCKBMAL1_P1547	chr3	157924807	157925087	7_Post_txnal	exon	Cth
CLOCKBMAL1_P1548	chr5	123834822	123835401	9_Intergenic	intergenic-10kbmore	Niacr1
CLOCKBMAL1_P1549	chr9	44401118	44401367	7_Post_txnal	intron	Slc37a4
CLOCKBMAL1_P1550	chr3	69722319	69722579	3_AR	exon	Nmd3
CLOCKBMAL1_P1551	chr13	62908121	62908391	9_Intergenic	intergenic-10kbmore	Fbp1
CLOCKBMAL1_P1552	chr1	156717790	156718069	8_No_fpkm_info	intron	Fam20b
CLOCKBMAL1_P1553	chr4	139253366	139253676	7_Post_txnal	intron	Pqlc2
CLOCKBMAL1_P1554	chr6	121305623	121306052	3_AR	intron	Slc6a13
CLOCKBMAL1_P1555	chr3	127780253	127780612	8_No_fpkm_info	TSS	Alpk1
CLOCKBMAL1_P1556	chr11	46299069	46299298	4_Not_expressed(reads/bp<1)	intron	Cyfip2
CLOCKBMAL1_P1557	chr14	18238987	18239376	1_Rhythmic-in-phase	TSS	Nr1d2
CLOCKBMAL1_P1558	chr7	134497358	134497617	9_Intergenic	intergenic-10kbmore	D7Ertd443e
CLOCKBMAL1_P1559	chr12	69682474	69682773	7_Post_txnal	TSS	Sos2
CLOCKBMAL1_P1560	chr13	64314093	64314343	3_AR	intergenic-10kbless	1110018J18Rik
CLOCKBMAL1_P1561	chr3	95140029	95140388	5_Not_expressed(1<reads/bp<6)	TTS	Tnfaip8l2
CLOCKBMAL1_P1562	chr7	79466555	79466784	3_AR	TSS	Polg
CLOCKBMAL1_P1563	chr16	4423071	4423320	3_AR	intergenic-10kbless	Adcy9
CLOCKBMAL1_P1564	chr8	117595011	117595310	8_No_fpkm_info	intron	Sdr42e1
CLOCKBMAL1_P1565	chr19	10605491	10605690	3_AR	TSS	Ddb1
CLOCKBMAL1_P1566	chr16	13672658	13672967	1_Rhythmic-in-phase	intron	Bfar
CLOCKBMAL1_P1567	chr17	66076991	66077370	5_Not_expressed(1<reads/bp<6)	TSS	Ankrd12
CLOCKBMAL1_P1568	chr13	12534664	12534933	8_No_fpkm_info	intergenic-10kbless	AK046182
CLOCKBMAL1_P1569	chr5	138255663	138255892	5_Not_expressed(1<reads/bp<6)	5' UTR	0910001L09Rik
CLOCKBMAL1_P1570	chr2	154569165	154569384	4_Not_expressed(reads/bp<1)	intron	E2f1
CLOCKBMAL1_P1571	chr19	3707661	3708080	4_Not_expressed(reads/bp<1)	TSS	AK144662
CLOCKBMAL1_P1572	chr2	118913895	118914224	8_No_fpkm_info	intron	Chst14
CLOCKBMAL1_P1573	chr5	118245162	118245361	5_Not_expressed(1<reads/bp<6)	TSS	2410131K14Rik
CLOCKBMAL1_P1574	chr7	138847738	138848027	5_Not_expressed(1<reads/bp<6)	intron	Ppp2r2d
CLOCKBMAL1_P1575	chr9	32718926	32719315	5_Not_expressed(1<reads/bp<6)	intron	Ets1
CLOCKBMAL1_P1576	chr11	97703067	97703366	5_Not_expressed(1<reads/bp<6)	TSS	Psmb3
CLOCKBMAL1_P1577	chr6	120665783	120666092	7_Post_txnal	TSS	Cecr2
CLOCKBMAL1_P1578	chr7	80417605	80417864	9_Intergenic	intergenic-10kbmore	Furin
CLOCKBMAL1_P1579	chr2	26599911	26600460	3_AR	intron	Agpat2
CLOCKBMAL1_P1580	chr2	60797474	60797723	5_Not_expressed(1<reads/bp<6)	intron	AK011205
CLOCKBMAL1_P1581	chr2	73616524	73616774	4_Not_expressed(reads/bp<1)	intron	Chrna1
CLOCKBMAL1_P1582	chr2	85061384	85061643	2_Rhythmic-out-phase	intron	Tnks1bp1
CLOCKBMAL1_P1583	chr2	103477474	103477773	3_AR	intron	Cat
CLOCKBMAL1_P1584	chr3	145624797	145625067	9_Intergenic	intergenic-10kbmore	Cyr61
CLOCKBMAL1_P1585	chr6	114919063	114919312	3_AR	intron	Vgll4
CLOCKBMAL1_P1586	chr6	143561691	143561990	9_Intergenic	intergenic-10kbmore	AK086149
CLOCKBMAL1_P1587	chr7	28179272	28179501	1_Rhythmic-in-phase	TSS	Dyrk1b
CLOCKBMAL1_P1588	chr4	101356616	101356945	1_Rhythmic-in-phase	TSS	AK021368
CLOCKBMAL1_P1589	chr7	26783202	26783492	9_Intergenic	intergenic-10kbmore	Cyp2g1
CLOCKBMAL1_P1590	chr17	86464251	86464551	3_AR	intron	Epas1
CLOCKBMAL1_P1591	chr9	45041088	45041417	7_Post_txnal	intergenic-10kbless	Mpzl2
CLOCKBMAL1_P1592	chr18	34954637	34954956	1_Rhythmic-in-phase	TSS	Hspa9
CLOCKBMAL1_P1593	chr4	141559196	141559585	9_Intergenic	intergenic-10kbmore	B330016D10Rik
CLOCKBMAL1_P1594	chr6	145823001	145823460	9_Intergenic	intergenic-10kbmore	Rassf8
CLOCKBMAL1_P1595	chr7	140903362	140903781	3_AR	intergenic-10kbless	BC024386
CLOCKBMAL1_P1596	chr6	83132097	83132476	5_Not_expressed(1<reads/bp<6)	intergenic-10kbless	Rtkn
CLOCKBMAL1_P1597	chr3	108476853	108477103	7_Post_txnal	intron	Sars
CLOCKBMAL1_P1598	chr15	98918110	98918350	3_AR	TSS	Lmbr1l
CLOCKBMAL1_P1599	chr13	119456254	119456563	1_Rhythmic-in-phase	intron	4833420G17Rik
CLOCKBMAL1_P1600	chr2	103467274	103467813	3_AR	intron	Cat
CLOCKBMAL1_P1601	chr5	142432187	142432417	3_AR	intron	Foxk1
CLOCKBMAL1_P1602	chr3	57735469	57735729	3_AR	TSS	Rnf13
CLOCKBMAL1_P1603	chr14	34351725	34352114	8_No_fpkm_info	TTS	Fam25c
CLOCKBMAL1_P1604	chr3	129886373	129886902	4_Not_expressed(reads/bp<1)	intron	Pla2g12a
CLOCKBMAL1_P1605	chr7	145056356	145056615	9_Intergenic	intergenic-10kbmore	Ccnd1
CLOCKBMAL1_P1606	chr2	25125221	25125450	9_Intergenic	intergenic-10kbmore	AK085201
CLOCKBMAL1_P1607	chr4	81311857	81312256	5_Not_expressed(1<reads/bp<6)	intron	Mpdz
CLOCKBMAL1_P1608	chr5	43094472	43094711	9_Intergenic	intergenic-10kbmore	Cpeb2
CLOCKBMAL1_P1609	chr3	145626147	145626407	9_Intergenic	intergenic-10kbmore	Cyr61
CLOCKBMAL1_P1610	chr8	117355221	117355640	3_AR	intron	4933407C03Rik
CLOCKBMAL1_P1611	chr4	102555716	102556075	4_Not_expressed(reads/bp<1)	intron	Sgip1
CLOCKBMAL1_P1612	chr19	4588421	4588770	6_Not_expressed_RNA	intron	Lrfn4
CLOCKBMAL1_P1613	chr15	58999786	59000125	3_AR	intron	Ndufb9
CLOCKBMAL1_P1614	chr1	133661414	133661644	3_AR	TSS	Zc3h11a
CLOCKBMAL1_P1615	chr5	140180017	140180276	5_Not_expressed(1<reads/bp<6)	intron	BC046508
CLOCKBMAL1_P1616	chr9	46149428	46149657	3_AR	intron	Apoa1
CLOCKBMAL1_P1617	chr19	58091001	58091350	2_Rhythmic-out-phase	intron	Gfra1
CLOCKBMAL1_P1618	chr15	79390461	79390960	5_Not_expressed(1<reads/bp<6)	intron	Tmem184b
CLOCKBMAL1_P1619	chr16	91452536	91452795	9_Intergenic	intergenic-10kbmore	AK038602
CLOCKBMAL1_P1620	chr4	81348697	81348976	5_Not_expressed(1<reads/bp<6)	intron	Mpdz
CLOCKBMAL1_P1621	chr17	84183481	84183721	3_AR	TTS	Zfp36l2
CLOCKBMAL1_P1622	chr18	74935817	74936196	9_Intergenic	intergenic-10kbmore	Lipg
CLOCKBMAL1_P1623	chr10	42202605	42202935	1_Rhythmic-in-phase	intron	AK008417
CLOCKBMAL1_P1624	chr11	87448919	87449278	4_Not_expressed(reads/bp<1)	intron	Tex14
CLOCKBMAL1_P1625	chr11	101134297	101134586	9_Intergenic	intergenic-10kbmore	Tubg1
CLOCKBMAL1_P1626	chr14	25208175	25208455	9_Intergenic	intergenic-10kbmore	AK016284
CLOCKBMAL1_P1627	chr19	3709071	3709380	7_Post_txnal	intron	1810055G02Rik
CLOCKBMAL1_P1628	chr19	10149321	10149670	9_Intergenic	intergenic-10kbmore	Fads1
CLOCKBMAL1_P1629	chr11	84442609	84442949	3_AR	intron	Aatf
CLOCKBMAL1_P1630	chr13	114681283	114681502	8_No_fpkm_info	intron	AK016040
CLOCKBMAL1_P1631	chr8	127461141	127461491	2_Rhythmic-out-phase	intron	Pard3
CLOCKBMAL1_P1632	chr2	163575335	163575565	9_Intergenic	intergenic-10kbmore	Ttpal
CLOCKBMAL1_P1633	chr10	80962676	80963115	4_Not_expressed(reads/bp<1)	intron	Gadd45b
CLOCKBMAL1_P1634	chr13	12542114	12542433	8_No_fpkm_info	intron	AK046182
CLOCKBMAL1_P1635	chr17	86525141	86525401	3_AR	intron	Epas1
CLOCKBMAL1_P1636	chr5	130055761	130056060	7_Post_txnal	intron	Tpst1
CLOCKBMAL1_P1637	chr1	130658044	130658403	3_AR	intron	C4bp
CLOCKBMAL1_P1638	chr5	138948277	138948566	9_Intergenic	intergenic-10kbmore	Pdgfa
CLOCKBMAL1_P1639	chr7	119748817	119749086	9_Intergenic	intergenic-10kbmore	Acsm3
CLOCKBMAL1_P1640	chr11	7153218	7153487	3_AR	intron	Igfbp1
CLOCKBMAL1_P1641	chr14	46725006	46725395	9_Intergenic	intergenic-10kbmore	Cdkn3
CLOCKBMAL1_P1642	chr15	90992400	90992760	1_Rhythmic-in-phase	intron	Kif21a
CLOCKBMAL1_P1643	chr19	37433781	37434140	3_AR	TSS	Hhex
CLOCKBMAL1_P1644	chr19	46727341	46727750	3_AR	intron	As3mt
CLOCKBMAL1_P1645	chr19	55257481	55257781	3_AR	intron	Acsl5
CLOCKBMAL1_P1646	chr9	56924634	56925123	8_No_fpkm_info	intron	Snx33
CLOCKBMAL1_P1647	chr15	38067196	38067585	3_AR	intron	Ubr5
CLOCKBMAL1_P1648	chr4	9669164	9669473	2_Rhythmic-out-phase	TSS	Asph
CLOCKBMAL1_P1649	chr8	126807221	126807501	9_Intergenic	intergenic-10kbmore	AK041328
CLOCKBMAL1_P1650	chr1	174907880	174908069	5_Not_expressed(1<reads/bp<6)	intron	Grem2
CLOCKBMAL1_P1651	chr7	120175127	120175536	1_Rhythmic-in-phase	intron	Anks4b
CLOCKBMAL1_P1652	chr12	40559244	40559483	1_Rhythmic-in-phase	intron	Dock4
CLOCKBMAL1_P1653	chr17	8283216	8283465	5_Not_expressed(1<reads/bp<6)	TSS	Brp44l
CLOCKBMAL1_P1654	chr17	3084431	3084570	8_No_fpkm_info	TSS	Pisd-ps2
CLOCKBMAL1_P1655	chr9	80257214	80257453	1_Rhythmic-in-phase	intron	Myo6
CLOCKBMAL1_P1656	chr13	51871272	51871521	9_Intergenic	intergenic-10kbmore	Gadd45g
CLOCKBMAL1_P1657	chr5	125360711	125361050	9_Intergenic	intergenic-10kbmore	Scarb1
CLOCKBMAL1_P1658	chr6	124478333	124478633	9_Intergenic	intergenic-10kbmore	Clstn3
CLOCKBMAL1_P1659	chr11	6021188	6021418	2_Rhythmic-out-phase	intron	BC019819
CLOCKBMAL1_P1660	chr9	95540452	95540722	9_Intergenic	intergenic-10kbmore	Paqr9
CLOCKBMAL1_P1661	chr13	110455103	110455412	9_Intergenic	intergenic-10kbmore	Plk2
CLOCKBMAL1_P1662	chr6	121098603	121098852	9_Intergenic	intergenic-10kbmore	Mical3
CLOCKBMAL1_P1663	chr18	6136073	6136332	3_AR	TSS	Arhgap12
CLOCKBMAL1_P1664	chr5	119332672	119332941	9_Intergenic	intergenic-10kbmore	AK162140
CLOCKBMAL1_P1665	chr18	33213877	33214167	3_AR	TSS	Stard4
CLOCKBMAL1_P1666	chr2	156868995	156869244	3_AR	intron	1110008F13Rik
CLOCKBMAL1_P1667	chr6	23130941	23131201	3_AR	intron	Aass
CLOCKBMAL1_P1668	chr11	58127679	58127938	3_AR	intron	Cnot8
CLOCKBMAL1_P1669	chr7	29238142	29238501	3_AR	TSS	Yif1b
CLOCKBMAL1_P1670	chr4	141955176	141955396	4_Not_expressed(reads/bp<1)	intron	Fhad1
CLOCKBMAL1_P1671	chr2	58794490	58794790	9_Intergenic	intergenic-10kbmore	Upp2
CLOCKBMAL1_P1672	chr7	19016082	19016461	3_AR	intron	Foxa3
CLOCKBMAL1_P1673	chr15	97028790	97029049	1_Rhythmic-in-phase	intron	Slc38a4
CLOCKBMAL1_P1674	chr1	161259240	161259439	1_Rhythmic-in-phase	intergenic-10kbless	Prdx6
CLOCKBMAL1_P1675	chr2	34544691	34544980	3_AR	intron	Mapkap1
CLOCKBMAL1_P1676	chr5	25101293	25101562	8_No_fpkm_info	TSS	2900005J15Rik
CLOCKBMAL1_P1677	chr5	88720626	88720895	5_Not_expressed(1<reads/bp<6)	TSS	Mobkl1a
CLOCKBMAL1_P1678	chr8	125416191	125416520	9_Intergenic	intergenic-10kbmore	Sipa1l2
CLOCKBMAL1_P1679	chr14	69543274	69543583	9_Intergenic	intergenic-10kbmore	AK046150
CLOCKBMAL1_P1680	chr3	51744259	51744608	4_Not_expressed(reads/bp<1)	intron	Mgst2
CLOCKBMAL1_P1681	chr5	54060012	54060271	2_Rhythmic-out-phase	intron	Stim2
CLOCKBMAL1_P1682	chr5	137314173	137314463	5_Not_expressed(1<reads/bp<6)	TSS	Trip6
CLOCKBMAL1_P1683	chr9	95542152	95542391	9_Intergenic	intergenic-10kbmore	Paqr9
CLOCKBMAL1_P1684	chr11	71004379	71004619	5_Not_expressed(1<reads/bp<6)	TSS	Dhx33
CLOCKBMAL1_P1685	chr11	117878327	117878616	5_Not_expressed(1<reads/bp<6)	intergenic-10kbless	Tha1
CLOCKBMAL1_P1686	chr16	3847201	3847610	5_Not_expressed(1<reads/bp<6)	5' UTR	Zfp174
CLOCKBMAL1_P1687	chr5	140800257	140800586	3_AR	intron	Gna12
CLOCKBMAL1_P1688	chr7	101011907	101012167	3_AR	TSS	P2ry2
CLOCKBMAL1_P1689	chr10	68057823	68058103	9_Intergenic	intergenic-10kbmore	Rtkn2
CLOCKBMAL1_P1690	chr3	57420339	57420658	3_AR	intergenic-10kbless	Tm4sf4
CLOCKBMAL1_P1691	chr4	118143836	118144275	7_Post_txnal	exon	St3gal3
CLOCKBMAL1_P1692	chr11	95824037	95824356	7_Post_txnal	TSS	Phospho1
CLOCKBMAL1_P1693	chr13	64107113	64107422	4_Not_expressed(reads/bp<1)	intron	Hsd17b3
CLOCKBMAL1_P1694	chr16	30045645	30046074	4_Not_expressed(reads/bp<1)	intergenic-10kbless	AK018484
CLOCKBMAL1_P1695	chr18	75502747	75503007	3_AR	intron	Smad7
CLOCKBMAL1_P1696	chr4	148056832	148057201	2_Rhythmic-out-phase	3' UTR	Mthfr
CLOCKBMAL1_P1697	chr8	122174281	122174590	9_Intergenic	intergenic-10kbmore	Zfpm1
CLOCKBMAL1_P1698	chr13	100730896	100731175	3_AR	TSS	Cdk7
CLOCKBMAL1_P1699	chr18	12215682	12215891	1_Rhythmic-in-phase	intron	Npc1
CLOCKBMAL1_P1700	chr7	16576772	16577001	2_Rhythmic-out-phase	intron	Grlf1
CLOCKBMAL1_P1701	chr1	180850900	180851169	5_Not_expressed(1<reads/bp<6)	TSS	BC031781
CLOCKBMAL1_P1702	chr3	27766149	27766478	9_Intergenic	intergenic-10kbmore	Fndc3b
CLOCKBMAL1_P1703	chr6	91582397	91582706	9_Intergenic	intergenic-10kbmore	AK154635
CLOCKBMAL1_P1704	chr10	123843745	123843935	9_Intergenic	intergenic-10kbmore	Fam19a2
CLOCKBMAL1_P1705	chr19	4133281	4133540	9_Intergenic	intergenic-10kbmore	Cabp4
CLOCKBMAL1_P1706	chr11	60777239	60777469	5_Not_expressed(1<reads/bp<6)	TSS	Top3a
CLOCKBMAL1_P1707	chr13	38165092	38165391	3_AR	intron	Dsp
CLOCKBMAL1_P1708	chr19	32648071	32648490	7_Post_txnal	intron	Papss2
CLOCKBMAL1_P1709	chr15	76118471	76118880	6_Not_expressed_RNA	TTS	Eppk1
CLOCKBMAL1_P1710	chr11	119046707	119046986	5_Not_expressed(1<reads/bp<6)	intergenic-10kbless	Cbx8
CLOCKBMAL1_P1711	chr7	100937477	100937826	5_Not_expressed(1<reads/bp<6)	TTS	Arhgef17
CLOCKBMAL1_P1712	chr2	131160075	131160314	5_Not_expressed(1<reads/bp<6)	TSS	1700037H04Rik
CLOCKBMAL1_P1713	chr11	116209287	116209627	4_Not_expressed(reads/bp<1)	intron	Cdk3
CLOCKBMAL1_P1714	chr5	135036141	135036590	4_Not_expressed(reads/bp<1)	intron	Stx1a
CLOCKBMAL1_P1715	chr7	132664938	132665238	8_No_fpkm_info	intron	Lhpp
CLOCKBMAL1_P1716	chr11	5509798	5510098	9_Intergenic	intergenic-10kbmore	Xbp1
CLOCKBMAL1_P1717	chr15	98732050	98732409	5_Not_expressed(1<reads/bp<6)	intergenic-10kbless	Fkbp11
CLOCKBMAL1_P1718	chr9	61829254	61829663	9_Intergenic	intergenic-10kbmore	Rplp1
CLOCKBMAL1_P1719	chr13	34994362	34994601	1_Rhythmic-in-phase	TSS	Peci
CLOCKBMAL1_P1720	chr6	97488937	97489186	3_AR	intron	Frmd4b
CLOCKBMAL1_P1721	chr15	96372580	96372929	3_AR	exon	Arid2
CLOCKBMAL1_P1722	chr9	70135294	70135563	8_No_fpkm_info	intron	Fam81a
CLOCKBMAL1_P1723	chr16	34029725	34030025	5_Not_expressed(1<reads/bp<6)	intron	Umps
CLOCKBMAL1_P1724	chr19	41895941	41896360	5_Not_expressed(1<reads/bp<6)	TSS	Rrp12
CLOCKBMAL1_P1725	chr1	156657610	156657889	2_Rhythmic-out-phase	intron	Tor3a
CLOCKBMAL1_P1726	chr4	118273646	118273955	7_Post_txnal	intron	Ptprf
CLOCKBMAL1_P1727	chr16	5134798	5135107	5_Not_expressed(1<reads/bp<6)	intergenic-10kbless	Ppl
CLOCKBMAL1_P1728	chr2	31771031	31771341	3_AR	intron	Abl1
CLOCKBMAL1_P1729	chr6	134544073	134544412	3_AR	intron	Lrp6
CLOCKBMAL1_P1730	chr8	48865407	48865786	4_Not_expressed(reads/bp<1)	intron	AK032387
CLOCKBMAL1_P1731	chr16	70352026	70352235	3_AR	intron	Gbe1
CLOCKBMAL1_P1732	chr3	104424328	104424588	9_Intergenic	intergenic-10kbmore	Lrig2
CLOCKBMAL1_P1733	chr11	101368667	101368896	3_AR	intron	G6pc
CLOCKBMAL1_P1734	chr19	7136731	7137101	6_Not_expressed_RNA	intron	Flrt1
CLOCKBMAL1_P1735	chr1	86703446	86703845	3_AR	TSS	Dis3l2
CLOCKBMAL1_P1736	chr7	80422675	80423224	9_Intergenic	intergenic-10kbmore	Furin
CLOCKBMAL1_P1737	chr12	7876385	7876834	9_Intergenic	intergenic-10kbmore	AK043922
CLOCKBMAL1_P1738	chr18	64484577	64484916	3_AR	intron	Fech
CLOCKBMAL1_P1739	chr17	26939296	26939606	5_Not_expressed(1<reads/bp<6)	TSS	Cuta
CLOCKBMAL1_P1740	chr18	65222747	65223136	9_Intergenic	intergenic-10kbmore	Mir122a
CLOCKBMAL1_P1741	chr1	191254602	191254801	9_Intergenic	intergenic-10kbmore	AK021325
CLOCKBMAL1_P1742	chr5	123572882	123573171	3_AR	TSS	Vps33a
CLOCKBMAL1_P1743	chr12	100519721	100519980	8_No_fpkm_info	intron	Ttc7b
CLOCKBMAL1_P1744	chr15	59785946	59786445	9_Intergenic	intergenic-10kbmore	AK035211
CLOCKBMAL1_P1745	chr4	152010182	152010701	1_Rhythmic-in-phase	intron	Klhl21
CLOCKBMAL1_P1746	chr6	71236017	71236317	4_Not_expressed(reads/bp<1)	intron	Smyd1
CLOCKBMAL1_P1747	chr9	42508238	42508607	9_Intergenic	intergenic-10kbmore	Tbcel
CLOCKBMAL1_P1748	chr14	70057574	70057923	4_Not_expressed(reads/bp<1)	intron	Egr3
CLOCKBMAL1_P1749	chr19	26756051	26756360	8_No_fpkm_info	intron	Gm815
CLOCKBMAL1_P1750	chr5	74244626	74244906	4_Not_expressed(reads/bp<1)	intron	Rasl11b
CLOCKBMAL1_P1751	chr9	119160763	119161043	3_AR	intergenic-10kbless	Acaa1b
CLOCKBMAL1_P1752	chr14	69502484	69502863	7_Post_txnal	intron	Slc25a37
CLOCKBMAL1_P1753	chr8	35406167	35406437	9_Intergenic	intergenic-10kbmore	Ppp1r3b
CLOCKBMAL1_P1754	chr16	20717338	20717647	5_Not_expressed(1<reads/bp<6)	TSS	Polr2h
CLOCKBMAL1_P1755	chr18	16662352	16662611	3_AR	intron	Cdh2
CLOCKBMAL1_P1756	chr12	109521421	109521720	9_Intergenic	intergenic-10kbmore	Meg3
CLOCKBMAL1_P1757	chr8	114716641	114716861	5_Not_expressed(1<reads/bp<6)	intron	Wwox
CLOCKBMAL1_P1758	chr8	125385531	125385731	9_Intergenic	intergenic-10kbmore	Sipa1l2
CLOCKBMAL1_P1759	chr1	36066326	36066665	3_AR	intergenic-10kbless	Hs6st1
CLOCKBMAL1_P1760	chr5	28055481	28055790	9_Intergenic	intergenic-10kbmore	Insig1
CLOCKBMAL1_P1761	chr13	60573980	60574249	9_Intergenic	intergenic-10kbmore	Dapk1
CLOCKBMAL1_P1762	chr2	154433475	154433714	5_Not_expressed(1<reads/bp<6)	intergenic-10kbless	Cbfa2t2
CLOCKBMAL1_P1763	chr15	25940646	25940846	5_Not_expressed(1<reads/bp<6)	intron	Zfp622
CLOCKBMAL1_P1764	chr8	45999737	45999996	5_Not_expressed(1<reads/bp<6)	TSS	Ankrd37
CLOCKBMAL1_P1765	chr10	77017816	77018195	4_Not_expressed(reads/bp<1)	intron	AK143813
CLOCKBMAL1_P1766	chr9	106236270	106236519	2_Rhythmic-out-phase	intron	Alas1
CLOCKBMAL1_P1767	chr14	55724524	55724883	3_AR	intergenic-10kbless	Rabggta
CLOCKBMAL1_P1768	chr15	10399786	10400085	1_Rhythmic-in-phase	intron	Agxt2
CLOCKBMAL1_P1769	chr13	73331163	73331382	5_Not_expressed(1<reads/bp<6)	intron	Mrpl36
CLOCKBMAL1_P1770	chr18	65226847	65227106	9_Intergenic	intergenic-10kbmore	Mir122a
CLOCKBMAL1_P1771	chr11	61174929	61175198	5_Not_expressed(1<reads/bp<6)	TSS	Usp22
CLOCKBMAL1_P1772	chr13	98539356	98539625	9_Intergenic	intergenic-10kbmore	Tmem174
CLOCKBMAL1_P1773	chr19	55701381	55701730	9_Intergenic	intergenic-10kbmore	Tcf7l2
CLOCKBMAL1_P1774	chr4	140699626	140699925	3_AR	intergenic-10kbless	Rcc2
CLOCKBMAL1_P1775	chr9	48746516	48746826	2_Rhythmic-out-phase	intron	Zbtb16
CLOCKBMAL1_P1776	chr19	26730521	26730900	6_Not_expressed_RNA	intron	AK076909
CLOCKBMAL1_P1777	chr6	136518670	136519099	1_Rhythmic-in-phase	TSS	Atf7ip
CLOCKBMAL1_P1778	chr10	77510236	77510735	3_AR	intron	1810008A18Rik
CLOCKBMAL1_P1779	chr3	157925117	157925466	7_Post_txnal	TSS	Cth
CLOCKBMAL1_P1780	chr5	63892002	63892272	3_AR	intron	Rell1
CLOCKBMAL1_P1781	chr5	64809372	64809801	3_AR	intron	Klf3
CLOCKBMAL1_P1782	chr11	71012739	71013178	3_AR	intron	Derl2
CLOCKBMAL1_P1783	chr1	52499777	52500086	1_Rhythmic-in-phase	intron	Nab1
CLOCKBMAL1_P1784	chr11	33162281	33162690	5_Not_expressed(1<reads/bp<6)	intron	Npm1
CLOCKBMAL1_P1785	chr18	39593007	39593237	9_Intergenic	intergenic-10kbmore	Nr3c1
CLOCKBMAL1_P1786	chr4	117120376	117120715	8_No_fpkm_info	3' UTR	Btbd19
CLOCKBMAL1_P1787	chr9	95512142	95512392	3_AR	TSS	2610101N10Rik
CLOCKBMAL1_P1788	chr4	123917098	123917457	5_Not_expressed(1<reads/bp<6)	TSS	Rragc
CLOCKBMAL1_P1789	chr7	102065307	102065576	5_Not_expressed(1<reads/bp<6)	TSS	Trpc2
CLOCKBMAL1_P1790	chr10	127959165	127959435	9_Intergenic	intergenic-10kbmore	Hsd17b6
CLOCKBMAL1_P1791	chr11	121508487	121508976	3_AR	intron	Zfp750
CLOCKBMAL1_P1792	chr4	105187926	105188235	3_AR	intron	Ppap2b
CLOCKBMAL1_P1793	chr5	124605312	124605562	4_Not_expressed(reads/bp<1)	intron	Tctn2
CLOCKBMAL1_P1794	chr11	49203289	49203658	3_AR	TSS	Zfp62
CLOCKBMAL1_P1795	chr15	84121101	84121380	4_Not_expressed(reads/bp<1)	intron	Pnpla5
CLOCKBMAL1_P1796	chr6	35133811	35134051	3_AR	TSS	Cnot4
CLOCKBMAL1_P1797	chr8	64746414	64746763	3_AR	intron	Sc4mol
CLOCKBMAL1_P1798	chr17	72844381	72844760	1_Rhythmic-in-phase	intron	Ypel5
CLOCKBMAL1_P1799	chr17	84788451	84788820	3_AR	intron	Lrpprc
CLOCKBMAL1_P1800	chr10	123842215	123842564	9_Intergenic	intergenic-10kbmore	Fam19a2
CLOCKBMAL1_P1801	chr11	102406867	102407306	3_AR	intron	Slc25a39
CLOCKBMAL1_P1802	chr16	95682554	95682874	9_Intergenic	intergenic-10kbmore	Ets2
CLOCKBMAL1_P1803	chr17	63181682	63181941	6_Not_expressed_RNA	intron	AK160416
CLOCKBMAL1_P1804	chr18	84082319	84082638	5_Not_expressed(1<reads/bp<6)	intron	Tshz1
CLOCKBMAL1_P1805	chr4	137943026	137943436	3_AR	intron	Eif4g3
CLOCKBMAL1_P1806	chr4	148591302	148591591	5_Not_expressed(1<reads/bp<6)	TSS	Srm
CLOCKBMAL1_P1807	chr5	65724622	65725041	9_Intergenic	intergenic-10kbmore	Pds5a
CLOCKBMAL1_P1808	chr9	78513754	78514074	9_Intergenic	intergenic-10kbmore	Eef1a1
CLOCKBMAL1_P1809	chr13	34462632	34463061	9_Intergenic	intergenic-10kbmore	Slc22a23
CLOCKBMAL1_P1810	chr14	30010295	30010505	3_AR	intron	Chdh
CLOCKBMAL1_P1811	chr14	63164164	63164603	3_AR	intron	Fdft1
CLOCKBMAL1_P1812	chr1	165760550	165760929	2_Rhythmic-out-phase	intergenic-10kbless	Creg1
CLOCKBMAL1_P1813	chr2	173152570	173152850	3_AR	TSS	Pck1
CLOCKBMAL1_P1814	chr7	97420931	97421301	7_Post_txnal	intergenic-10kbless	Thrsp
CLOCKBMAL1_P1815	chr11	20477548	20477837	9_Intergenic	intergenic-10kbmore	Gm12034
CLOCKBMAL1_P1816	chr11	84442489	84442839	3_AR	intron	Aatf
CLOCKBMAL1_P1817	chr15	85675761	85676080	9_Intergenic	intergenic-10kbmore	AK041762
CLOCKBMAL1_P1818	chr14	27297055	27297394	3_AR	intron	Arhgef3
CLOCKBMAL1_P1819	chr11	75737849	75738078	3_AR	intron	Ywhae
CLOCKBMAL1_P1820	chr6	124492763	124493073	2_Rhythmic-out-phase	TSS	C1rl
CLOCKBMAL1_P1821	chr12	105032251	105032550	8_No_fpkm_info	TSS	Snhg10
CLOCKBMAL1_P1822	chr10	69151033	69151432	9_Intergenic	intergenic-10kbmore	Rhobtb1
CLOCKBMAL1_P1823	chr5	136959161	136959550	5_Not_expressed(1<reads/bp<6)	intergenic-10kbless	Fis1
CLOCKBMAL1_P1824	chr9	119983163	119983602	8_No_fpkm_info	intron	Csrnp1
CLOCKBMAL1_P1825	chr11	55105399	55105738	5_Not_expressed(1<reads/bp<6)	intron	Gm2a
CLOCKBMAL1_P1826	chr14	70337114	70337413	2_Rhythmic-out-phase	intron	Slc39a14
CLOCKBMAL1_P1827	chr5	139358777	139359096	8_No_fpkm_info	TTS	Cyp2w1
CLOCKBMAL1_P1828	chr1	178369070	178369310	9_Intergenic	intergenic-10kbmore	Hnrnpu
CLOCKBMAL1_P1829	chr2	152739755	152740004	9_Intergenic	intergenic-10kbmore	Id1
CLOCKBMAL1_P1830	chr19	58413351	58413590	2_Rhythmic-out-phase	intron	Gfra1
CLOCKBMAL1_P1831	chr2	69386174	69386593	5_Not_expressed(1<reads/bp<6)	intron	Dhrs9
CLOCKBMAL1_P1832	chr11	95365617	95365917	3_AR	intron	Slc35b1
CLOCKBMAL1_P1833	chr3	152209667	152210056	6_Not_expressed_RNA	TSS	AK077587
CLOCKBMAL1_P1834	chr6	117292713	117292962	9_Intergenic	intergenic-10kbmore	Cxcl12
CLOCKBMAL1_P1835	chr14	29976965	29977344	3_AR	intergenic-10kbless	Actr8
CLOCKBMAL1_P1836	chr17	28438856	28439106	7_Post_txnal	intron	Fkbp5
CLOCKBMAL1_P1837	chr9	62145284	62145703	9_Intergenic	intergenic-10kbmore	Glce
CLOCKBMAL1_P1838	chr10	24534915	24535184	9_Intergenic	intergenic-10kbmore	Ctgf
CLOCKBMAL1_P1839	chr11	69417559	69418008	8_No_fpkm_info	intergenic-10kbless	Kdm6b
CLOCKBMAL1_P1840	chr12	73779614	73779894	9_Intergenic	intergenic-10kbmore	Hif1a
CLOCKBMAL1_P1841	chr13	59454520	59454860	5_Not_expressed(1<reads/bp<6)	intron	Agtpbp1
CLOCKBMAL1_P1842	chrX	74312842	74313131	8_No_fpkm_info	TSS	Fam50a
CLOCKBMAL1_P1843	chr3	58235239	58235498	9_Intergenic	intergenic-10kbmore	AK005707
CLOCKBMAL1_P1844	chr7	49471231	49471590	8_No_fpkm_info	intron	Dbx1
CLOCKBMAL1_P1845	chr14	65977364	65977723	3_AR	intron	Clu
CLOCKBMAL1_P1846	chr1	39577566	39577925	3_AR	TSS	Rnf149
CLOCKBMAL1_P1847	chr4	148444262	148444811	5_Not_expressed(1<reads/bp<6)	5' UTR	Ubiad1
CLOCKBMAL1_P1848	chr13	28519932	28520182	4_Not_expressed(reads/bp<1)	intron	BC025054
CLOCKBMAL1_P1849	chr13	64432273	64432543	8_No_fpkm_info	TSS	Cdk20
CLOCKBMAL1_P1850	chr5	117279182	117279521	9_Intergenic	intergenic-10kbmore	Pebp1
CLOCKBMAL1_P1851	chr10	95152537	95152867	9_Intergenic	intergenic-10kbmore	AK087886
CLOCKBMAL1_P1852	chr16	4405331	4405560	3_AR	intron	Adcy9
CLOCKBMAL1_P1853	chr4	133559946	133560295	9_Intergenic	intergenic-10kbmore	Nr0b2
CLOCKBMAL1_P1854	chr8	104591631	104592050	8_No_fpkm_info	intron	Pdp2
CLOCKBMAL1_P1855	chr10	34282005	34282184	5_Not_expressed(1<reads/bp<6)	TSS	Tspyl1
CLOCKBMAL1_P1856	chr17	14202344	14202604	5_Not_expressed(1<reads/bp<6)	intron	Dact2
CLOCKBMAL1_P1857	chr10	79854216	79854436	7_Post_txnal	TSS	Ptbp1
CLOCKBMAL1_P1858	chr5	125122201	125122440	3_AR	intron	Ncor2
CLOCKBMAL1_P1859	chr12	102305121	102305410	3_AR	intron	Rin3
CLOCKBMAL1_P1860	chr2	30237461	30237720	8_No_fpkm_info	TSS	1700084E18Rik
CLOCKBMAL1_P1861	chr11	108197597	108197946	5_Not_expressed(1<reads/bp<6)	intron	Prkca
CLOCKBMAL1_P1862	chr19	38192891	38193120	5_Not_expressed(1<reads/bp<6)	intron	5730455O13Rik
CLOCKBMAL1_P1863	chr2	77172224	77172483	8_No_fpkm_info	intergenic-10kbless	Ccdc141
CLOCKBMAL1_P1864	chr11	74652989	74653448	3_AR	intron	1300001I01Rik
CLOCKBMAL1_P1865	chr14	30012245	30012474	3_AR	intron	Chdh
CLOCKBMAL1_P1866	chr19	32637421	32637650	7_Post_txnal	intron	Papss2
CLOCKBMAL1_P1867	chr1	88044916	88045155	9_Intergenic	intergenic-10kbmore	Usp40
CLOCKBMAL1_P1868	chr2	70940854	70941103	9_Intergenic	intergenic-10kbmore	Mettl8
CLOCKBMAL1_P1869	chr5	30888548	30888758	3_AR	TSS	Agbl5
CLOCKBMAL1_P1870	chr11	60537499	60537758	5_Not_expressed(1<reads/bp<6)	TSS	Alkbh5
CLOCKBMAL1_P1871	chr17	78983801	78984050	8_No_fpkm_info	intron	Prkd3
CLOCKBMAL1_P1872	chr19	10658471	10658750	4_Not_expressed(reads/bp<1)	intron	Pga5
CLOCKBMAL1_P1873	chr3	62348459	62348898	8_No_fpkm_info	intron	Arhgef26
CLOCKBMAL1_P1874	chr5	124540442	124540671	4_Not_expressed(reads/bp<1)	TSS	Tmed2
CLOCKBMAL1_P1875	chr14	118126339	118126748	5_Not_expressed(1<reads/bp<6)	intron	Tgds
CLOCKBMAL1_P1876	chr1	73931867	73932206	4_Not_expressed(reads/bp<1)	intron	AK079660
CLOCKBMAL1_P1877	chr4	138971276	138971695	7_Post_txnal	intergenic-10kbless	Tmco4
CLOCKBMAL1_P1878	chr4	149798682	149798902	9_Intergenic	intergenic-10kbmore	Slc25a33
CLOCKBMAL1_P1879	chr7	118585877	118586226	5_Not_expressed(1<reads/bp<6)	intergenic-10kbless	Tmc7
CLOCKBMAL1_P1880	chr7	120189467	120189796	5_Not_expressed(1<reads/bp<6)	intron	Crym
CLOCKBMAL1_P1881	chr19	23061271	23061540	6_Not_expressed_RNA	intron	BC044868
CLOCKBMAL1_P1882	chr8	76906482	76906911	1_Rhythmic-in-phase	intron	Nr3c2
CLOCKBMAL1_P1883	chr12	33315846	33316235	3_AR	intron	Atxn7l1
CLOCKBMAL1_P1884	chr1	91064854	91065133	3_AR	intron	Lrrfip1
CLOCKBMAL1_P1885	chr6	116635243	116635573	4_Not_expressed(reads/bp<1)	3' UTR	Zfp422
CLOCKBMAL1_P1886	chr7	19700712	19700942	3_AR	TTS	Apoe
CLOCKBMAL1_P1887	chr8	47649537	47649846	9_Intergenic	intergenic-10kbmore	Ing2
CLOCKBMAL1_P1888	chr15	39112725	39113004	8_No_fpkm_info	TSS	Dcaf13
CLOCKBMAL1_P1889	chr12	104999191	104999500	5_Not_expressed(1<reads/bp<6)	TSS	4831426I19Rik
CLOCKBMAL1_P1890	chr5	9040491	9040731	9_Intergenic	intergenic-10kbmore	Crot
CLOCKBMAL1_P1891	chr2	75754604	75754913	9_Intergenic	intergenic-10kbmore	AK053216
CLOCKBMAL1_P1892	chr5	148740875	148741184	8_No_fpkm_info	TSS	2210417A02Rik
CLOCKBMAL1_P1893	chr11	93968197	93968426	5_Not_expressed(1<reads/bp<6)	5' UTR	Nme1
CLOCKBMAL1_P1894	chr15	77077961	77078290	6_Not_expressed_RNA	TTS	AK007154
CLOCKBMAL1_P1895	chr11	60240419	60240818	3_AR	intron	AK196141
CLOCKBMAL1_P1896	chr8	120363841	120364080	9_Intergenic	intergenic-10kbmore	Gse1
CLOCKBMAL1_P1897	chr7	140115752	140115971	3_AR	intron	Echs1
CLOCKBMAL1_P1898	chr8	25774839	25775148	3_AR	intron	Bag4
CLOCKBMAL1_P1899	chr8	90869672	90870021	7_Post_txnal	intron	Chd9
CLOCKBMAL1_P1900	chr3	10174231	10174480	9_Intergenic	intergenic-10kbmore	Pmp2
CLOCKBMAL1_P1901	chr9	77917064	77917413	3_AR	TSS	Elovl5
CLOCKBMAL1_P1902	chr1	106200824	106201073	8_No_fpkm_info	intron	Phlpp1
CLOCKBMAL1_P1903	chr2	38531321	38531510	7_Post_txnal	intron	Nek6
CLOCKBMAL1_P1904	chr3	95903828	95904077	2_Rhythmic-out-phase	intron	Car14
CLOCKBMAL1_P1905	chr8	122898531	122898810	6_Not_expressed_RNA	exon	AK040202
CLOCKBMAL1_P1906	chr1	42850996	42851335	7_Post_txnal	TSS	Mrps9
CLOCKBMAL1_P1907	chr13	104037951	104038230	5_Not_expressed(1<reads/bp<6)	intron	Nln
CLOCKBMAL1_P1908	chr13	115090533	115090783	3_AR	TSS	Pelo
CLOCKBMAL1_P1909	chr14	78850824	78851093	1_Rhythmic-in-phase	intron	1300010F03Rik
CLOCKBMAL1_P1910	chr14	117324139	117324508	4_Not_expressed(reads/bp<1)	intron	Gpc6
CLOCKBMAL1_P1911	chr17	47458192	47458432	3_AR	intron	1700001C19Rik
CLOCKBMAL1_P1912	chr6	51720642	51721061	9_Intergenic	intergenic-10kbmore	Snx10
CLOCKBMAL1_P1913	chr10	68522273	68522522	4_Not_expressed(reads/bp<1)	intron	1700040L02Rik
CLOCKBMAL1_P1914	chr10	88056976	88057415	9_Intergenic	intergenic-10kbmore	Pmch
CLOCKBMAL1_P1915	chr16	5029728	5030217	5_Not_expressed(1<reads/bp<6)	intron	Rogdi
CLOCKBMAL1_P1916	chr18	64606247	64606476	5_Not_expressed(1<reads/bp<6)	intron	Atp8b1
CLOCKBMAL1_P1917	chr10	80742406	80742635	3_AR	TSS	Ap3d1
CLOCKBMAL1_P1918	chr11	101378887	101379057	9_Intergenic	intergenic-10kbmore	G6pc
CLOCKBMAL1_P1919	chr12	3859511	3859830	3_AR	intron	Dnmt3a
CLOCKBMAL1_P1920	chr12	71015624	71015963	3_AR	TSS	Arid4a
CLOCKBMAL1_P1921	chr4	128983777	128984096	1_Rhythmic-in-phase	intergenic-10kbless	Ak2
CLOCKBMAL1_P1922	chr5	116435052	116435481	8_No_fpkm_info	intergenic-10kbless	2410137F16Rik
CLOCKBMAL1_P1923	chr8	24428569	24428828	9_Intergenic	intergenic-10kbmore	1810011O10Rik
CLOCKBMAL1_P1924	chr8	126610041	126610251	9_Intergenic	intergenic-10kbmore	Irf2bp2
CLOCKBMAL1_P1925	chr11	110463117	110463486	5_Not_expressed(1<reads/bp<6)	intron	AK143961
CLOCKBMAL1_P1926	chr1	118335044	118335413	9_Intergenic	intergenic-10kbmore	Mki67ip
CLOCKBMAL1_P1927	chr2	169926021	169926530	9_Intergenic	intergenic-10kbmore	A630075F10Rik
CLOCKBMAL1_P1928	chr3	130649673	130650052	9_Intergenic	intergenic-10kbmore	Agxt2l1
CLOCKBMAL1_P1929	chr7	68313065	68313464	3_AR	intron	AK149394
CLOCKBMAL1_P1930	chr12	77501844	77502084	9_Intergenic	intergenic-10kbmore	Fut8
CLOCKBMAL1_P1931	chr16	22920098	22920427	3_AR	TSS	Fetub
CLOCKBMAL1_P1932	chr17	29513046	29513345	9_Intergenic	intergenic-10kbmore	Pim1
CLOCKBMAL1_P1933	chr19	10949161	10949450	5_Not_expressed(1<reads/bp<6)	TSS	Ccdc86
CLOCKBMAL1_P1934	chr7	63896765	63897304	2_Rhythmic-out-phase	intron	Klf13
CLOCKBMAL1_P1935	chr5	151166446	151166675	2_Rhythmic-out-phase	intron	Stard13
CLOCKBMAL1_P1936	chr8	61397754	61398013	9_Intergenic	intergenic-10kbmore	AK205379
CLOCKBMAL1_P1937	chr8	70364182	70364461	4_Not_expressed(reads/bp<1)	intergenic-10kbless	Comp
CLOCKBMAL1_P1938	chr15	79030811	79031220	5_Not_expressed(1<reads/bp<6)	TTS	Gcat
CLOCKBMAL1_P1939	chr7	35086102	35086422	9_Intergenic	intergenic-10kbmore	Cebpg
CLOCKBMAL1_P1940	chr13	47200032	47200341	5_Not_expressed(1<reads/bp<6)	intron	AK044426
CLOCKBMAL1_P1941	chr11	120573277	120573546	3_AR	TSS	P4hb
CLOCKBMAL1_P1942	chr13	32764372	32764711	8_No_fpkm_info	intron	Mylk4
CLOCKBMAL1_P1943	chr18	46606937	46607256	3_AR	intron	Eif1a
CLOCKBMAL1_P1944	chr17	64466771	64467060	9_Intergenic	intergenic-10kbmore	AK139806
CLOCKBMAL1_P1945	chr8	85487972	85488182	3_AR	intergenic-10kbless	Gpt2
CLOCKBMAL1_P1946	chr3	121435333	121435642	3_AR	intron	Cnn3
CLOCKBMAL1_P1947	chr17	43310092	43310401	4_Not_expressed(reads/bp<1)	exon	Gpr110
CLOCKBMAL1_P1948	chr6	88742647	88742887	3_AR	intron	AK029023
CLOCKBMAL1_P1949	chr7	90457071	90457490	3_AR	TSS	Tmem126a
CLOCKBMAL1_P1950	chr9	25520826	25521105	8_No_fpkm_info	intron	Eepd1
CLOCKBMAL1_P1951	chr11	70054239	70054558	3_AR	TSS	Asgr1
CLOCKBMAL1_P1952	chr4	139299156	139299555	7_Post_txnal	intron	Pqlc2
CLOCKBMAL1_P1953	chr7	31107962	31108271	3_AR	intron	Hpn
CLOCKBMAL1_P1954	chr9	107575520	107575929	3_AR	intergenic-10kbless	Hyal1
CLOCKBMAL1_P1955	chr10	94546526	94546885	5_Not_expressed(1<reads/bp<6)	intron	Tmcc3
CLOCKBMAL1_P1956	chr16	93588386	93588625	5_Not_expressed(1<reads/bp<6)	intron	Setd4
CLOCKBMAL1_P1957	chr14	70540904	70541164	5_Not_expressed(1<reads/bp<6)	intergenic-10kbless	Reep4
CLOCKBMAL1_P1958	chr13	75799093	75799472	9_Intergenic	intergenic-10kbmore	Glrx
CLOCKBMAL1_P1959	chr5	125053331	125053710	8_No_fpkm_info	intron	Fam101a
CLOCKBMAL1_P1960	chr2	147247445	147247794	8_No_fpkm_info	intron	Nkx2-2
CLOCKBMAL1_P1961	chr2	167659871	167660110	7_Post_txnal	intron	Tmem189
CLOCKBMAL1_P1962	chr8	116284421	116284700	9_Intergenic	intergenic-10kbmore	Dynlrb2
CLOCKBMAL1_P1963	chr2	125764165	125764434	8_No_fpkm_info	intron	Secisbp2l
CLOCKBMAL1_P1964	chr4	33261396	33261656	9_Intergenic	intergenic-10kbmore	Pnrc1
CLOCKBMAL1_P1965	chr4	139624176	139624475	7_Post_txnal	intron	Aldh4a1
CLOCKBMAL1_P1966	chr18	12864572	12864801	3_AR	intron	Osbpl1a
CLOCKBMAL1_P1967	chr2	48442101	48442420	9_Intergenic	intergenic-10kbmore	Acvr2a
CLOCKBMAL1_P1968	chr12	30200736	30201035	4_Not_expressed(reads/bp<1)	intron	Tpo
CLOCKBMAL1_P1969	chr6	66964317	66964576	4_Not_expressed(reads/bp<1)	intron	AK087755
CLOCKBMAL1_P1970	chr4	57139449	57139788	7_Post_txnal	intron	Epb4.1l4b
CLOCKBMAL1_P1971	chr13	81783772	81784151	4_Not_expressed(reads/bp<1)	TSS	AK144545
CLOCKBMAL1_P1972	chr2	90745234	90745534	3_AR	TSS	Fnbp4
CLOCKBMAL1_P1973	chr6	134172023	134172332	3_AR	intron	Etv6
CLOCKBMAL1_P1974	chr8	115955491	115955730	9_Intergenic	intergenic-10kbmore	Maf
CLOCKBMAL1_P1975	chr10	125321815	125322134	1_Rhythmic-in-phase	intron	Slc16a7
CLOCKBMAL1_P1976	chr2	60910924	60911313	9_Intergenic	intergenic-10kbmore	Rbms1
CLOCKBMAL1_P1977	chr10	44604565	44604854	9_Intergenic	intergenic-10kbmore	Prdm1
CLOCKBMAL1_P1978	chr13	111983993	111984343	9_Intergenic	intergenic-10kbmore	AK134426
CLOCKBMAL1_P1979	chr11	83741769	83742069	3_AR	intergenic-10kbless	1100001G20Rik
CLOCKBMAL1_P1980	chr1	60860007	60860236	9_Intergenic	intergenic-10kbmore	Ctla4
CLOCKBMAL1_P1981	chr5	120516412	120516752	3_AR	intron	Slc24a6
CLOCKBMAL1_P1982	chr6	55182807	55183027	1_Rhythmic-in-phase	intergenic-10kbless	Inmt
CLOCKBMAL1_P1983	chr3	98645568	98645747	2_Rhythmic-out-phase	TSS	Hsd3b5
CLOCKBMAL1_P1984	chr7	142387566	142387876	3_AR	intron	Ctsd
CLOCKBMAL1_P1985	chr4	140617556	140617765	7_Post_txnal	intron	Arhgef10l
CLOCKBMAL1_P1986	chr7	25659012	25659341	3_AR	TSS	Exosc5
CLOCKBMAL1_P1987	chr9	62406754	62407063	9_Intergenic	intergenic-10kbmore	AK028224
CLOCKBMAL1_P1988	chr7	117286167	117286376	9_Intergenic	intergenic-10kbmore	Xylt1
CLOCKBMAL1_P1989	chr10	117455275	117455604	8_No_fpkm_info	intergenic-10kbless	AK076673
CLOCKBMAL1_P1990	chr2	91633354	91633583	3_AR	intron	F2
CLOCKBMAL1_P1991	chr3	138241487	138241896	7_Post_txnal	intergenic-10kbless	BC046436
CLOCKBMAL1_P1992	chr5	143400652	143400881	4_Not_expressed(reads/bp<1)	intron	AK038791
CLOCKBMAL1_P1993	chr7	35555892	35556132	5_Not_expressed(1<reads/bp<6)	TSS	Nudt19
CLOCKBMAL1_P1994	chr8	13158961	13159340	3_AR	TSS	Lamp1
CLOCKBMAL1_P1995	chr8	22060499	22060709	3_AR	TSS	Alg11
CLOCKBMAL1_P1996	chr8	40858057	40858396	7_Post_txnal	intergenic-10kbless	Slc7a2
CLOCKBMAL1_P1997	chr9	46199258	46199577	3_AR	intron	Apoa1
CLOCKBMAL1_P1998	chr13	56354730	56355029	9_Intergenic	intergenic-10kbmore	Cxcl14
CLOCKBMAL1_P1999	chr17	25133156	25133486	7_Post_txnal	TSS	Clcn7
[truncated: 1,218 more rows]
