# Supplementary material for: Regulation of circadian clock transcriptional output by CLOCK:BMAL1
Source: PLoS Genet. 2018 Jan 4;14(1):e1007156. doi: 10.1371/journal.pgen.1007156 (PMC5771620; doi:10.1371/journal.pgen.1007156)
Supplement: S2 Table — Outcome of the motif analysis performed by the HOMER software at CLOCK:BMAL1 DNA binding sites parsed based on their transcriptional output. (XLSX) [file pgen.1007156.s017.xlsx]

## Sheet: Raw_data
		Rhythmic-in-phase							Rhythmic-out-of-phase							Arrhythmic							Non-expressed
Motif Name	Consensus	P-value	Log P-value	q-value (Benjamini)	# of Target Sequences with Motif(of 205)	% of Target Sequences with Motif	# of Background Sequences with Motif(of 45395)	% of Background Sequences with Motif	P-value	Log P-value	q-value (Benjamini)	# of Target Sequences with Motif(of 124)	% of Target Sequences with Motif	# of Background Sequences with Motif(of 45493)	% of Background Sequences with Motif	P-value	Log P-value	q-value (Benjamini)	# of Target Sequences with Motif(of 654)	% of Target Sequences with Motif	# of Background Sequences with Motif(of 44817)	% of Background Sequences with Motif	P-value	Log P-value	q-value (Benjamini)	# of Target Sequences with Motif(of 291)	% of Target Sequences with Motif	# of Background Sequences with Motif(of 45727)	% of Background Sequences with Motif
Ik-1	NHTTGGGAATRCC	1	-0.004514	1	205	1	45416.1	1	1	-0.002724	1	124	1	45514.1	1	1	-0.0146	1	654	1	44797.7	1	1	-0.006367	1	291	1	45708.6	1
AARE(HLH)/mES-cMyc-ChIP-Seq/Homer	GATTGCATCA	1	-1.952	0.4423	4	0.0195	443.2	0.0098	0.1	-3.25	0.1944	4	0.0323	464.1	0.0102	0.0001	-9.719	0.0004	16	0.0245	341	0.0076	0.1	-2.823	0.2327	6	0.0206	431.7	0.0094
ABF1/SacCer-Promoters/Homer	CGTRNAAARTGA	1	-0.6737	0.8417	7	0.0341	1489.9	0.0328	0.1	-3.447	0.1733	9	0.0726	1604.2	0.0352	1	-0.886	0.6213	23	0.0352	1482.6	0.0331	1	-2.141	0.3525	12	0.0412	1275.6	0.0279
AMYB(HTH)/Testes-AMYB-ChIP-Seq(GSE44588)/Homer	TGGCAGTTGG	1	-1.064	0.6848	52	0.2537	10886.1	0.2397	1	-0.3135	0.9451	26	0.2097	10438.6	0.2293	0.001	-8.526	0.0012	186	0.2844	10050.7	0.2244	0.1	-3.365	0.1655	81	0.2784	10561.5	0.2311
AP-1(bZIP)/ThioMac-PU.1-ChIP-Seq(GSE21512)/Homer	VTGACTCATC	0.01	-5.555	0.0282	32	0.1561	4331.2	0.0954	1	-1.28	0.6298	13	0.1048	3946.5	0.0867	1	-1.106	0.5307	61	0.0933	3935.9	0.0879	0.1	-3.209	0.1801	36	0.1237	4186.9	0.0916
AP-2alpha(AP2)/Hela-AP2alpha-ChIP-Seq(GSE31477)/Homer	ATGCCCTGAGGC	1	-0.3501	0.9424	26	0.1268	6256.7	0.1378	1	-1.857	0.4771	23	0.1855	6788.8	0.1492	0.1	-2.431	0.2393	104	0.159	6261.8	0.1398	0.1	-2.911	0.2183	44	0.1512	5415.8	0.1185
AP-2gamma(AP2)/MCF7-TFAP2C-ChIP-Seq(GSE21234)/Homer	SCCTSAGGSCAW	1	-0.6705	0.8417	37	0.1805	8145.8	0.1794	1	-2.247	0.3649	30	0.2419	8793.6	0.1932	1	-1.774	0.3393	127	0.1942	8024.1	0.1791	1	-1.642	0.4918	51	0.1753	7098.8	0.1553
Ap4(bHLH)/AML-Tfap4-ChIP-Seq(GSE45738)/Homer	NAHCAGCTGD	1	-0.4393	0.9186	40	0.1951	9243.6	0.2035	1	-1.439	0.5723	30	0.2419	9650.4	0.212	0.1	-3.328	0.1279	153	0.2339	9159.3	0.2045	0.1	-2.328	0.3038	70	0.2405	9498.3	0.2078
ARE(NR)/LNCAP-AR-ChIP-Seq(GSE27824)/Homer	RGRACASNSTGTYCYB	1	-2.235	0.3769	13	0.0634	1955.2	0.0431	1	-1.345	0.6016	7	0.0565	1898.1	0.0417	1	-0.6134	0.7273	27	0.0413	1862.2	0.0416	0.1	-3.536	0.1508	20	0.0687	1976	0.0432
AR-halfsite(NR)/LNCaP-AR-ChIP-Seq(GSE27824)/Homer	CCAGGAACAG	1	-0.6652	0.8417	127	0.6195	28071.4	0.6181	1	-1.71	0.5093	82	0.6613	28100.4	0.6174	0.001	-8.73	0.001	439	0.6713	26986.6	0.6024	0.1	-3.147	0.189	193	0.6632	28008.6	0.6128
Arnt:Ahr(bHLH)/MCF7-Arnt-ChIP-Seq(Lo et al.)/Homer	TBGCACGCAA	1	-0.03785	1	19	0.0927	5943	0.1309	1	-2.284	0.3594	21	0.1694	5772.3	0.1268	1	-1.721	0.3481	87	0.133	5402.2	0.1206	1	-0.2353	0.9692	30	0.1031	5335.3	0.1167
Ascl1(bHLH)/NeuralTubes-Ascl1-ChIP-Seq(GSE55840)/Homer	NNVVCAGCTGBN	1	-0.2625	0.9798	53	0.2585	12686.4	0.2793	1	-0.1363	0.9959	31	0.25	13303.9	0.2923	1	-1.182	0.5087	189	0.289	12518.4	0.2794	1	-0.5468	0.8566	81	0.2784	12895.4	0.2821
Atf1(bZIP)/K562-ATF1-ChIP-Seq(GSE31477)/Homer	GATGACGTCA	0.001	-7.024	0.0082	34	0.1659	4287	0.0944	0.001	-7.599	0.0054	23	0.1855	4011.3	0.0881	0.0001	-10.14	0.0003	86	0.1315	3800.3	0.0848	1	-1.479	0.5418	31	0.1065	4222.1	0.0924
Atf2(bZIP)/3T3L1-Atf2-ChIP-Seq(GSE56872)/Homer	NRRTGACGTCAT	0.1	-4.459	0.0663	18	0.0878	2204.5	0.0485	0.1	-3.878	0.1223	11	0.0887	1994.6	0.0438	0.01	-6.441	0.0085	46	0.0703	1980.1	0.0442	1	-0.7783	0.7758	14	0.0481	2087.9	0.0457
Atf3(bZIP)/GBM-ATF3-ChIP-Seq(GSE33912)/Homer	DATGASTCATHN	0.01	-4.815	0.0525	27	0.1317	3660.8	0.0806	1	-1.14	0.6732	11	0.0887	3394.4	0.0746	1	-0.9173	0.6107	51	0.078	3351.4	0.0748	1	-1.662	0.4918	27	0.0928	3539.9	0.0774
Atf4(bZIP)/MEF-Atf4-ChIP-Seq(GSE35681)/Homer	MTGATGCAAT	0.1	-4.067	0.0887	12	0.0585	1315.5	0.029	0.0001	-9.625	0.0009	12	0.0968	1129.6	0.0248	1e-10	-24.27	0	48	0.0734	1087	0.0243	0.01	-5.087	0.0374	17	0.0584	1343.3	0.0294
Atf7(bZIP)/3T3L1-Atf7-ChIP-Seq(GSE56872)/Homer	NGRTGACGTCAY	0.01	-5.158	0.0385	24	0.1171	3045.2	0.0671	0.01	-5.426	0.0328	16	0.129	2827.4	0.0621	0.001	-8.433	0.0013	64	0.0979	2761.8	0.0616	1	-1.23	0.6296	22	0.0756	3029.1	0.0663
Atoh1(bHLH)/Cerebellum-Atoh1-ChIP-Seq(GSE22111)/Homer	VNRVCAGCTGGY	1	-0.2705	0.9758	34	0.1659	8311.5	0.183	1	-0.07632	1	18	0.1452	8709.3	0.1914	1	-0.4948	0.7924	116	0.1774	8106	0.1809	1	-0.2707	0.9679	50	0.1718	8530.9	0.1866
Bach1(bZIP)/K562-Bach1-ChIP-Seq(GSE31477)/Homer	AWWNTGCTGAGTCAT	0.01	-6.116	0.0186	6	0.0293	290.3	0.0064	0.1	-3.221	0.197	3	0.0242	275.1	0.006	1	-0.6422	0.7152	4	0.0061	260.3	0.0058	1	-0.1625	1	1	0.0034	297.9	0.0065
Bach2(bZIP)/OCILy7-Bach2-ChIP-Seq(GSE44420)/Homer	TGCTGAGTCA	0.1	-2.568	0.2897	9	0.0439	1144.4	0.0252	1	-1.706	0.5093	5	0.0403	1099.3	0.0242	1	-0.66	0.7152	16	0.0245	1085	0.0242	1	-0.5367	0.857	7	0.0241	1134.2	0.0248
BATF(bZIP)/Th17-BATF-ChIP-Seq(GSE39756)/Homer	DATGASTCAT	0.1	-2.932	0.228	24	0.1171	3752.9	0.0826	1	-0.5541	0.8303	9	0.0726	3372.7	0.0741	1	-1.109	0.5307	52	0.0795	3333	0.0744	1	-0.8475	0.7683	24	0.0825	3583.1	0.0784
Bcl6(Zf)/Liver-Bcl6-ChIP-Seq(GSE31578)/Homer	NNNCTTTCCAGGAAA	1	-1.053	0.6868	44	0.2146	9161.3	0.2017	0.1	-2.968	0.2325	31	0.25	8535.3	0.1875	1	-0.4841	0.7977	120	0.1835	8394.6	0.1874	1	-1.958	0.4063	62	0.2131	8535.8	0.1867
bHLHE40(bHLH)/HepG2-BHLHE40-ChIP-Seq(GSE31477)/Homer	KCACGTGMCN	1e-55	-127.3	0	93	0.4537	2817.3	0.062	1e-19	-43.84	0	41	0.3306	2761.2	0.0607	1e-167	-385.6	0	288	0.4404	2708.1	0.0605	1e-64	-147.5	0	116	0.3986	2665.6	0.0583
BMAL1(bHLH)/Liver-Bmal1-ChIP-Seq(GSE39860)/Homer	GNCACGTG	1e-49	-113.8	0	170	0.8293	14741.9	0.3246	1e-24	-56.14	0	95	0.7661	14242.9	0.3129	1e-163	-377.4	0	539	0.8242	13759.5	0.3071	1e-66	-153.7	0	237	0.8144	14642.6	0.3203
BMYB(HTH)/Hela-BMYB-ChIP-Seq(GSE27030)/Homer	NHAACBGYYV	0.1	-3.106	0.1969	57	0.278	10232.4	0.2253	0.1	-2.336	0.3448	33	0.2661	9728.7	0.2138	0.01	-4.895	0.0353	165	0.2523	9496	0.212	0.01	-4.626	0.0571	81	0.2784	9998.6	0.2187
BORIS(Zf)/K562-CTCFL-ChIP-Seq(GSE32465)/Homer	CNNBRGCGCCCCCTGSTGGC	1	-1.586	0.5385	10	0.0488	1631.6	0.0359	1	-1.428	0.5745	6	0.0484	1531.2	0.0336	1	-2.021	0.2937	27	0.0413	1466.1	0.0327	0.1	-4.116	0.0887	16	0.055	1377.4	0.0301
Brachyury(T-box)/Mesoendoderm-Brachyury-ChIP-exo(GSE54963)/Homer	ANTTMRCASBNNNGTGYKAAN	0.1	-2.44	0.3231	12	0.0585	1705.1	0.0375	1	-0.3639	0.9069	4	0.0323	1724.1	0.0379	1	-1.284	0.4857	28	0.0428	1693.9	0.0378	1	-0.0346	1	6	0.0206	1735.6	0.038
bZIP:IRF(bZIP,IRF)/Th17-BatF-ChIP-Seq(GSE39756)/Homer	NAGTTTCABTHTGACTNW	1	-1.009	0.7059	13	0.0634	2546.2	0.0561	1	-0.05377	1	3	0.0242	2249.2	0.0494	0.1	-3.022	0.1546	43	0.0657	2259.2	0.0504	1	-0.2436	0.9692	13	0.0447	2445.6	0.0535
CArG(MADS)/PUER-Srf-ChIP-Seq(Sullivan et al.)/Homer	CCATATATGGNM	1	-1.336	0.6206	11	0.0537	1941.1	0.0427	1	-0.5797	0.8202	5	0.0403	1829.9	0.0402	1	-0.0695	0.9969	19	0.0291	1763.9	0.0394	1	-0.07041	1	7	0.0241	1755.9	0.0384
caudal(Homeobox)/Drosophila-Embryos-ChIP-Chip(modEncode)/Homer	GGYCATAAAW	1	-0.1331	1	15	0.0732	4267.8	0.094	1	-0.8061	0.7585	11	0.0887	3754.7	0.0825	1	-0.4448	0.8164	54	0.0826	3850.2	0.0859	1	-0.1782	0.9975	22	0.0756	4131.5	0.0904
Cbf1(bHLH)/Yeast-Cbf1-ChIP-Seq(GSE29506)/Homer	TCACGTGAYH	1e-35	-82.86	0	66	0.322	2118.6	0.0466	1e-11	-25.52	0	27	0.2177	2045.1	0.0449	1e-103	-238.1	0	198	0.3028	2006.5	0.0448	1e-39	-90.83	0	80	0.2749	2018.8	0.0442
Cdx2(Homeobox)/mES-Cdx2-ChIP-Seq(GSE14586)/Homer	GYMATAAAAH	1	-0.04634	1	11	0.0537	3738.3	0.0823	1	-1.825	0.4835	12	0.0968	3193	0.0702	1	-0.06366	0.9969	40	0.0612	3407.9	0.0761	1	-1.331	0.5896	26	0.0893	3566.1	0.078
CEBP(bZIP)/ThioMac-CEBPb-ChIP-Seq(GSE21512)/Homer	ATTGCGCAAC	1e-06	-14.33	0	38	0.1854	3555.9	0.0783	0.01	-5.933	0.023	19	0.1532	3459.6	0.076	1e-14	-34.3	0	114	0.1743	3519.8	0.0786	1e-16	-36.95	0	69	0.2371	3587.6	0.0785
CEBP:AP1(bZIP)/ThioMac-CEBPb-ChIP-Seq(GSE21512)/Homer	DRTGTTGCAA	0.1	-3.475	0.1419	27	0.1317	4104.5	0.0904	0.0001	-10.5	0.0004	25	0.2016	3774.6	0.0829	1e-12	-29.15	0	109	0.1667	3558.3	0.0794	0.001	-8.764	0.0012	46	0.1581	4140.9	0.0906
CEBP:CEBP(bZIP)/MEF-Chop-ChIP-Seq(GSE35681)/Homer	NTNATGCAAYMNNHTGMAAY	1	-0.5906	0.844	3	0.0146	641.2	0.0141	1	-1.657	0.5109	3	0.0242	551.7	0.0121	1	-1.636	0.3743	11	0.0168	556.9	0.0124	1	-0.2835	0.9594	3	0.0103	617	0.0135
CES-1(Homeobox)/cElegans-L1-CES1-ChIP-Seq(modEncode)/Homer	AAATTSAATTTN	1	-0.0651	1	6	0.0293	2212.1	0.0487	1	-0.6083	0.8126	5	0.0403	1797.4	0.0395	1	-2.144	0.2808	36	0.055	1998.7	0.0446	1	-0.8164	0.7683	14	0.0481	2063.9	0.0452
Chop(bZIP)/MEF-Chop-ChIP-Seq(GSE35681)/Homer	ATTGCATCAT	0.1	-2.621	0.2812	8	0.039	964.7	0.0212	0.01	-4.769	0.0593	7	0.0565	841.5	0.0185	0.0001	-10.03	0.0003	28	0.0428	820.7	0.0183	0.1	-3.385	0.1648	12	0.0412	1029.2	0.0225
CHR(?)/Hela-CellCycle-Expression/Homer	SRGTTTCAAA	1	-0.1056	1	10	0.0488	3106.9	0.0684	1	-0.1863	0.9689	5	0.0403	2550.4	0.056	1	-0.4265	0.8282	38	0.0581	2742.6	0.0612	1	-0.08472	1	13	0.0447	2843.3	0.0622
c-Jun-CRE(bZIP)/K562-cJun-ChIP-Seq(GSE31477)/Homer	ATGACGTCATCY	0.1	-2.931	0.228	14	0.0683	1915.3	0.0422	0.1	-2.952	0.2329	9	0.0726	1762.8	0.0387	0.1	-4.432	0.0538	38	0.0581	1759.3	0.0393	1	-1.553	0.5145	15	0.0515	1863.3	0.0408
CLOCK(bHLH)/Liver-Clock-ChIP-Seq(GSE39860)/Homer	GHCACGTG	1e-72	-166.9	0	129	0.6293	4766.5	0.105	1e-28	-66.45	0	63	0.5081	4685.8	0.103	1e-205	-472.3	0	385	0.5887	4517.6	0.1008	1e-80	-184.7	0	161	0.5533	4655	0.1018
c-Myc(bHLH)/LNCAP-cMyc-ChIP-Seq(Unpublished)/Homer	VCCACGTG	1e-61	-142.5	0	114	0.5561	4189.6	0.0922	1e-28	-66.15	0	60	0.4839	4174.3	0.0917	1e-190	-438.7	0	355	0.5428	3992.9	0.0891	1e-75	-173.6	0	145	0.4983	3830.6	0.0838
c-Myc(bHLH)/mES-cMyc-ChIP-Seq(GSE11431)/Homer	VVCCACGTGG	1e-27	-63.08	0	81	0.3951	4653.5	0.1025	1e-17	-41.35	0	50	0.4032	4596	0.101	1e-89	-206	0	256	0.3914	4292.8	0.0958	1e-43	-99.89	0	119	0.4089	4492.4	0.0983
CRE(bZIP)/Promoter/Homer	CSGTGACGTCAC	0.001	-7.916	0.0038	19	0.0927	1732.4	0.0381	1	-1.161	0.6702	6	0.0484	1689.8	0.0371	1e-06	-14.41	0	50	0.0765	1591.4	0.0355	0.01	-6.472	0.0106	21	0.0722	1595.7	0.0349
CRX(Homeobox)/Retina-Crx-ChIP-Seq(GSE20012)/Homer	GCTAATCC	1	-1.842	0.4668	75	0.3659	15012.2	0.3305	1	-1.299	0.6257	41	0.3306	13747.8	0.3021	1	-0.1507	0.9554	188	0.2875	13715.4	0.3062	1	-0.6784	0.7975	92	0.3162	14405.3	0.3152
CTCF(Zf)/CD4+-CTCF-ChIP-Seq(Barski et al.)/Homer	AYAGTGCCMYCTRGTGGCCA	1	-0.9818	0.7158	6	0.0293	1096.2	0.0241	1	-1.856	0.4771	5	0.0403	1042.6	0.0229	1	-0.3871	0.8421	13	0.0199	984.9	0.022	0.001	-9.202	0.0008	17	0.0584	915.4	0.02
CTCF-SatelliteElement(Zf?)/CD4+-CTCF-ChIP-Seq(Barski et al.)/Homer	TGCAGTTCCMVNWRTGGCCA	1	-0.7944	0.8233	1	0.0049	133.6	0.0029	0.1	-2.766	0.2692	2	0.0161	149.7	0.0033	0.1	-3.104	0.1469	5	0.0076	131.6	0.0029	1	0	1	0	0	138	0.003
DPL-1(E2F)/cElegans-Adult-ChIP-Seq(modEncode)/Homer	TAGCGCGC	1	-0.2052	0.9972	21	0.1024	5470.3	0.1204	1	-0.9051	0.7297	16	0.129	5414.6	0.119	1	-0.9346	0.6032	79	0.1208	5232.7	0.1168	1	-0.03677	1	17	0.0584	3882.8	0.0849
DREF/Drosophila-Promoters/Homer	AVYTATCGATAD	1	0	1	0	0	43.5	0.001	0.01	-5.464	0.0324	2	0.0161	35.1	0.0008	0.1	-2.323	0.2488	2	0.0031	37	0.0008	1	-1.47	0.5425	1	0.0034	41.1	0.0009
E2A(bHLH),near_PU.1/Bcell-PU.1-ChIP-Seq(GSE21512)/Homer	NVCACCTGBN	1	-0.824	0.8093	57	0.278	12316.3	0.2712	1	-1.111	0.674	37	0.2984	12610.3	0.2771	1	-2.067	0.2897	189	0.289	12023.4	0.2684	1	-2.094	0.3661	86	0.2955	12057.8	0.2638
E2A(bHLH)/proBcell-E2A-ChIP-Seq(GSE21978)/Homer	DNRCAGCTGY	1	-0.4248	0.9186	53	0.2585	12202	0.2687	1	-0.2395	0.9647	32	0.2581	13043.5	0.2866	0.1	-3.443	0.1208	198	0.3028	12076.1	0.2696	1	-0.8645	0.7683	81	0.2784	12419.5	0.2717
E2F(E2F)/Hela-CellCycle-Expression/Homer	TTSGCGCGAAAA	1	-0.2592	0.9798	1	0.0049	326.7	0.0072	1	-1.75	0.4997	2	0.0161	276.4	0.0061	1	-0.4578	0.8122	4	0.0061	298.2	0.0067	1	-0.1792	0.9975	1	0.0034	283.4	0.0062
E2F1(E2F)/Hela-E2F1-ChIP-Seq(GSE22478)/Homer	CWGGCGGGAA	1	-0.1523	1	5	0.0244	1621.8	0.0357	1	-1.774	0.4997	7	0.0565	1664.9	0.0366	1	-1.398	0.4432	27	0.0413	1599.3	0.0357	1	-0.7358	0.7815	8	0.0275	1181.7	0.0259
E2F4(E2F)/K562-E2F4-ChIP-Seq(GSE31477)/Homer	GGCGGGAAAH	1	-1.866	0.4601	17	0.0829	2872.3	0.0632	1	-2.056	0.4279	12	0.0968	3050.5	0.067	0.1	-3.623	0.1058	53	0.081	2757.7	0.0616	1	-1.04	0.6999	15	0.0515	2088.1	0.0457
E2F6(E2F)/Hela-E2F6-ChIP-Seq(GSE31477)/Homer	GGCGGGAARN	0.1	-2.648	0.2783	22	0.1073	3489.1	0.0768	1	-0.2524	0.9647	8	0.0645	3615.8	0.0794	1	-1.887	0.3201	58	0.0887	3457.5	0.0772	1	-0.7725	0.7762	17	0.0584	2556.9	0.0559
E2F7(E2F)/Hela-E2F7-ChIP-Seq(GSE32673)/Homer	VDTTTCCCGCCA	1	-0.1668	1	2	0.0098	736.7	0.0162	1	-1.125	0.674	3	0.0242	736.6	0.0162	1	-1.826	0.33	13	0.0199	650.3	0.0145	1	-0.9461	0.7284	4	0.0137	496.5	0.0109
EBF(EBF)/proBcell-EBF-ChIP-Seq(GSE21978)/Homer	DGTCCCYRGGGA	1	-1.255	0.6231	8	0.039	1378.4	0.0304	1	-0.6311	0.8123	4	0.0323	1400.4	0.0308	1	-0.1719	0.9444	15	0.0229	1286.7	0.0287	1	-1.731	0.47	11	0.0378	1250.6	0.0274
EBF1(EBF)/Near-E2A-ChIP-Seq(GSE21512)/Homer	GTCCCCWGGGGA	1	-1.281	0.6206	38	0.1854	7625.7	0.1679	1	-0.5296	0.8364	22	0.1774	8283.9	0.182	1	-0.8712	0.6236	111	0.1697	7442.5	0.1661	1	-0.5117	0.8599	44	0.1512	7094.5	0.1552
EBNA1(EBV virus)/Raji-EBNA1-ChIP-Seq(GSE30709)/Homer	GGYAGCAYDTGCTDCCCNNN	1	0	1	0	0	98.2	0.0022	1	0	1	0	0	102.3	0.0022	1	-0.3655	0.8501	1	0.0015	81.3	0.0018	1	-2.01	0.391	2	0.0069	100.6	0.0022
E-box(bHLH)/Promoter/Homer	SSGGTCACGTGA	1e-21	-48.79	0	30	0.1463	610.4	0.0134	0.0001	-10.69	0.0004	9	0.0726	551.7	0.0121	1e-31	-73.64	0	60	0.0917	550.9	0.0123	1e-17	-40.13	0	29	0.0997	535.2	0.0117
E-box/Arabidopsis-Promoters/Homer	GCCACGTG	1e-54	-126.2	0	104	0.5073	3855.4	0.0849	1e-24	-55.37	0	54	0.4355	3997.5	0.0878	1e-176	-407.2	0	336	0.5138	3803.7	0.0849	1e-69	-159.2	0	138	0.4742	3767.3	0.0824
E-box/Drosophila-Promoters/Homer	AACAGCTGTTHN	0.1	-4.392	0.0697	15	0.0732	1727.1	0.038	1	-0.3158	0.9451	4	0.0323	1806.4	0.0397	1	-1.011	0.5723	28	0.0428	1774.3	0.0396	1	-1.94	0.4082	15	0.0515	1732.8	0.0379
EFL-1(E2F)/cElegans-L1-EFL1-ChIP-Seq(modEncode)/Homer	TGCAARYGCGCTCYA	1	-0.9031	0.7565	1	0.0049	115.2	0.0025	1	0	1	0	0	124.9	0.0027	1	-0.73	0.6814	2	0.0031	111.2	0.0025	1	0	1	0	0	124.1	0.0027
EGL-5(Homeobox)/cElegans-L3-EGL5-ChIP-Seq(modEncode)/Homer	ATTTAATGGG	1	-0.0283	1	27	0.1317	8128.7	0.179	0.1	-2.567	0.2909	26	0.2097	7193.6	0.1581	1	-0.0296	1	90	0.1376	7337.5	0.1638	1	-0.5242	0.8599	48	0.1649	7711.8	0.1687
Egr1(Zf)/K562-Egr1-ChIP-Seq(GSE32465)/Homer	TGCGTGGGYG	1	-1.31	0.6206	32	0.1561	6322.7	0.1392	1	-1.285	0.6298	21	0.1694	6695.8	0.1471	0.01	-5.415	0.022	109	0.1667	5842.7	0.1304	1	-0.1836	0.9972	29	0.0997	5304.6	0.1161
Egr2(Zf)/Thymocytes-Egr2-ChIP-Seq(GSE34254)/Homer	NGCGTGGGCGGR	1	-2.008	0.4264	11	0.0537	1663.9	0.0366	1	-0.007213	1	1	0.0081	1776.1	0.039	0.1	-3.88	0.0884	33	0.0505	1543.4	0.0345	1	-0.4472	0.8794	8	0.0275	1362.7	0.0298
EHF(ETS)/LoVo-EHF-ChIP-Seq(GSE49402)/Homer	AVCAGGAAGT	1	-0.709	0.8405	41	0.2	8970.4	0.1975	1	-0.002433	1	13	0.1048	8846.9	0.1944	0.1	-3.461	0.1208	143	0.2187	8469	0.189	1	-1.099	0.6857	57	0.1959	8440.2	0.1847
EKLF(Zf)/Erythrocyte-Klf1-ChIP-Seq(GSE20478)/Homer	NWGGGTGTGGCY	1	-0.02087	1	3	0.0146	1634.8	0.036	1	-1.577	0.5468	7	0.0565	1764.9	0.0388	1	-0.2778	0.8874	21	0.0321	1639.2	0.0366	1	-0.2956	0.9548	8	0.0275	1505	0.0329
ELF1(ETS)/Jurkat-ELF1-ChIP-Seq(SRA014231)/Homer	AVCCGGAAGT	0.1	-2.695	0.271	25	0.122	4044	0.089	1	-0.2165	0.9687	9	0.0726	4143.7	0.091	0.1	-2.734	0.1985	69	0.1055	3930.9	0.0877	1	-0.1149	1	18	0.0619	3630.9	0.0794
ELF5(ETS)/T47D-ELF5-ChIP-Seq(GSE30407)/Homer	ACVAGGAAGT	1	-0.5246	0.8635	23	0.1122	5247.9	0.1156	1	-0.1696	0.9761	11	0.0887	5161.2	0.1134	1	-1.814	0.3312	81	0.1239	4974.5	0.111	1	-1.07	0.6916	34	0.1168	4943.1	0.1081
Elk1(ETS)/Hela-Elk1-ChIP-Seq(GSE31477)/Homer	HACTTCCGGY	1	-0.2796	0.9747	19	0.0927	4789.9	0.1055	1	-0.2153	0.9687	11	0.0887	4966.3	0.1091	1	-1.475	0.4268	77	0.1177	4840.3	0.108	1	-0.03696	1	19	0.0653	4252.3	0.093
Elk4(ETS)/Hela-Elk4-ChIP-Seq(GSE31477)/Homer	NRYTTCCGGY	1	-1.265	0.6231	23	0.1122	4461.1	0.0982	1	-0.1394	0.9959	9	0.0726	4473.6	0.0983	0.1	-2.525	0.2268	75	0.1147	4365.8	0.0975	1	-0.1149	1	20	0.0687	3983.9	0.0872
ELT-3(Gata)/cElegans-L1-ELT3-ChIP-Seq(modEncode)/Homer	AWTGATAAGA	1	-0.9533	0.7279	11	0.0537	2161.2	0.0476	1	-1.059	0.6847	6	0.0484	1759.1	0.0387	1	-1.996	0.2944	32	0.0489	1780.7	0.0398	1	-0.5044	0.8599	12	0.0412	1972.5	0.0432
Eomes(T-box)/H9-Eomes-ChIP-Seq(GSE26097)/Homer	ATTAACACCT	1	-1.115	0.6746	66	0.322	13871.2	0.3054	1	-0.4102	0.8838	34	0.2742	13099.6	0.2878	1	-0.202	0.9235	178	0.2722	12876.1	0.2874	1	-1.09	0.6874	89	0.3058	13394.7	0.293
ERE(NR),IR3/MCF7-ERa-ChIP-Seq(Unpublished)/Homer	VAGGTCACNSTGACC	1	-0.7951	0.8233	10	0.0488	2058.5	0.0453	0.1	-3.772	0.1319	11	0.0887	2027.1	0.0445	1	-1.185	0.5087	31	0.0474	1917.7	0.0428	1	-0.9623	0.7213	14	0.0481	1980	0.0433
ERG(ETS)/VCaP-ERG-ChIP-Seq(GSE14097)/Homer	ACAGGAAGTG	1	-0.6819	0.8417	51	0.2488	11226.1	0.2472	1	-0.2728	0.9583	27	0.2177	10985.4	0.2414	1	-2.13	0.2826	166	0.2538	10460	0.2335	1	-1.918	0.4137	75	0.2577	10518	0.2301
Erra(NR)/HepG2-Erra-ChIP-Seq(GSE31477)/Homer	CAAAGGTCAG	1e-07	-16.26	0	114	0.5561	16968.4	0.3736	0.001	-8.564	0.0024	66	0.5323	16900	0.3713	1e-12	-27.87	0	325	0.4969	16164.2	0.3608	1e-06	-14.57	0	147	0.5052	16572.7	0.3626
Esrrb(NR)/mES-Esrrb-ChIP-Seq(GSE11431)/Homer	KTGACCTTGA	0.1	-4.519	0.0636	33	0.161	4841.7	0.1066	0.01	-6.16	0.0188	23	0.1855	4466.2	0.0981	1e-09	-21.64	0	117	0.1789	4453.5	0.0994	1e-05	-12.17	0	55	0.189	4644.6	0.1016
ETS(ETS)/Promoter/Homer	AACCGGAAGT	0.1	-2.656	0.2783	17	0.0829	2546.5	0.0561	1	-0.9125	0.7297	8	0.0645	2570.8	0.0565	1	-1.806	0.3316	42	0.0642	2454.6	0.0548	1	-0.0353	1	9	0.0309	2350.9	0.0514
ETS:E-box(ETS,bHLH)/HPC7-Scl-ChIP-Seq(GSE22178)/Homer	AGGAARCAGCTG	1	-1.323	0.6206	4	0.0195	579.7	0.0128	1	-0.248	0.9647	1	0.0081	554	0.0122	1	-0.7927	0.6544	8	0.0122	503.5	0.0112	0.1	-2.7	0.2387	7	0.0241	556.1	0.0122
ETS:RUNX(ETS,Runt)/Jurkat-RUNX1-ChIP-Seq(GSE17954)/Homer	RCAGGATGTGGT	1	-0.6139	0.844	3	0.0146	629.2	0.0139	1	0	1	0	0	652.3	0.0143	1	-2.199	0.2696	13	0.0199	605.3	0.0135	1	-0.7153	0.7836	4	0.0137	568.2	0.0124
ETS1(ETS)/Jurkat-ETS1-ChIP-Seq(GSE17954)/Homer	ACAGGAAGTG	1	-0.6388	0.8417	34	0.1659	7529.5	0.1658	1	-0.3111	0.9451	18	0.1452	7384.9	0.1623	1	-1.431	0.4362	110	0.1682	7052.5	0.1574	1	-1.651	0.4918	50	0.1718	6942.5	0.1519
Ets1-distal(ETS)/CD4+-PolII-ChIP-Seq(Barski et al.)/Homer	MACAGGAAGT	1	-0.7647	0.8302	10	0.0488	2081.3	0.0458	1	-0.4235	0.8831	5	0.0403	2035.7	0.0447	1	-1.281	0.4857	33	0.0505	2019.3	0.0451	1	-1.109	0.6831	15	0.0515	2053.2	0.0449
ETV1(ETS)/GIST48-ETV1-ChIP-Seq(GSE22441)/Homer	AACCGGAAGT	1	-1.174	0.6443	52	0.2537	10752.1	0.2367	1	-0.3802	0.8995	28	0.2258	10954.1	0.2407	1	-0.462	0.8122	151	0.2309	10562	0.2358	1	-0.4659	0.8731	63	0.2165	10193.5	0.223
EWS:ERG-fusion(ETS)/CADO_ES1-EWS:ERG-ChIP-Seq(SRA014231)/Homer	ATTTCCTGTN	1	-0.3084	0.9547	18	0.0878	4488.8	0.0988	1	-0.02606	1	6	0.0484	4153.2	0.0912	1	-0.9464	0.599	62	0.0948	4078.9	0.0911	0.1	-2.626	0.2472	35	0.1203	4261.5	0.0932
EWS:FLI1-fusion(ETS)/SK_N_MC-EWS:FLI1-ChIP-Seq(SRA014231)/Homer	VACAGGAAAT	1	-1.199	0.634	21	0.1024	4092.7	0.0901	1	-0.1374	0.9959	8	0.0645	4055.9	0.0891	1	-2.091	0.2897	64	0.0979	3783.9	0.0845	1	-1.305	0.6006	27	0.0928	3730.7	0.0816
FHY3(FAR1)/Arabidopsis-FHY3-ChIP-Seq(GSE30711)/Homer	HHCACGCGCBTN	0.01	-5.253	0.0365	20	0.0976	2354.2	0.0518	1	-0.4853	0.85	6	0.0484	2334.3	0.0513	0.0001	-10.39	0.0002	59	0.0902	2311.7	0.0516	0.01	-5.516	0.0258	22	0.0756	1847.8	0.0404
Fli1(ETS)/CD8-FLI-ChIP-Seq(GSE20898)/Homer	NRYTTCCGGH	1	-0.7303	0.8405	39	0.1902	8496.7	0.1871	1	-0.2189	0.9687	20	0.1613	8529.6	0.1874	1	-1.464	0.429	129	0.1972	8305.1	0.1854	1	-0.398	0.9021	47	0.1615	7765.8	0.1699
Fosl2(bZIP)/3T3L1-Fosl2-ChIP-Seq(GSE56872)/Homer	NATGASTCABNN	0.1	-3.685	0.1202	15	0.0732	1887.6	0.0416	1	-0.6786	0.8123	5	0.0403	1724.9	0.0379	0.1	-2.342	0.2488	32	0.0489	1713.5	0.0383	1	-1.268	0.6101	14	0.0481	1833.8	0.0401
Fox:Ebox(Forkhead,bHLH)/Panc1-Foxa2-ChIP-Seq(GSE47459)/Homer	NNNVCTGWGYAAACASN	0.001	-7.719	0.0045	53	0.2585	7494	0.165	0.1	-4.533	0.069	29	0.2339	6922.3	0.1521	1e-11	-27.23	0	169	0.2584	6813.7	0.1521	1e-12	-28.87	0	98	0.3368	7434.9	0.1627
FOXA1(Forkhead)/LNCAP-FOXA1-ChIP-Seq(GSE27824)/Homer	WAAGTAAACA	0.001	-7.228	0.0071	53	0.2585	7649.6	0.1684	0.01	-6.722	0.0121	31	0.25	6530.8	0.1435	1e-16	-37.53	0	180	0.2752	6647	0.1484	1e-05	-13.09	0	76	0.2612	7071.2	0.1547
FOXA1(Forkhead)/MCF7-FOXA1-ChIP-Seq(GSE26831)/Homer	WAAGTAAACA	0.001	-8.439	0.0023	47	0.2293	6195.8	0.1364	0.1	-3.884	0.1223	22	0.1774	5119.5	0.1125	1e-13	-31.48	0	147	0.2248	5320	0.1188	1e-07	-17.26	0	70	0.2405	5655.7	0.1237
FOXA1:AR(Forkhead,NR)/LNCAP-AR-ChIP-Seq(GSE27824)/Homer	AGTAAACAAAAAAGAACAND	1	-0.09537	1	1	0.0049	528.9	0.0116	1	-1.105	0.674	2	0.0161	434.5	0.0095	1	-1.83	0.33	10	0.0153	474.3	0.0106	0.01	-5.213	0.0336	8	0.0275	413.8	0.0091
Foxa2(Forkhead)/Liver-Foxa2-ChIP-Seq(GSE25694)/Homer	CYTGTTTACWYW	0.01	-5.879	0.0214	37	0.1805	5130.5	0.113	0.001	-7.659	0.0052	25	0.2016	4521.1	0.0993	1e-15	-36.73	0	140	0.2141	4641.2	0.1036	1e-07	-16.46	0	62	0.2131	4835.7	0.1058
Foxh1(Forkhead)/hESC-FOXH1-ChIP-Seq(GSE29422)/Homer	NNTGTGGATTSS	0.1	-2.447	0.3231	22	0.1073	3576.2	0.0787	1	-1.493	0.553	12	0.0968	3430.9	0.0754	1	-2.015	0.2937	59	0.0902	3484.6	0.0778	0.1	-2.783	0.2327	30	0.1031	3508.5	0.0768
Foxo1(Forkhead)/RAW-Foxo1-ChIP-Seq(Fan et al.)/Homer	CTGTTTAC	0.1	-3.761	0.1151	74	0.361	13365.2	0.2943	0.1	-3.283	0.1911	45	0.3629	12996.3	0.2855	0.01	-5.986	0.013	212	0.3242	12263.2	0.2737	0.01	-6.571	0.0098	105	0.3608	12741.9	0.2788
FOXP1(Forkhead)/H9-FOXP1-ChIP-Seq(GSE31006)/Homer	NYYTGTTTACHN	0.01	-5.996	0.0195	23	0.1122	2682.7	0.0591	0.01	-4.925	0.0518	14	0.1129	2458.4	0.054	0.001	-8.742	0.001	59	0.0902	2458.5	0.0549	0.0001	-10.15	0.0003	35	0.1203	2643.7	0.0578
Fra1(bZIP)/BT549-Fra1-ChIP-Seq(GSE46166)/Homer	NNATGASTCATH	1	-1.898	0.4601	18	0.0878	3053.2	0.0672	1	-1.562	0.5473	10	0.0806	2726.9	0.0599	1	-0.6983	0.6942	40	0.0612	2713.5	0.0606	1	-0.2669	0.9679	16	0.055	2921	0.0639
FXR(NR),IR1/Liver-FXR-ChIP-Seq(Chong et al.)/Homer	AGGTCANTGACCTB	0.01	-6.066	0.0191	23	0.1122	2667.8	0.0587	0.01	-5.532	0.0318	16	0.129	2796.6	0.0614	0.1	-2.941	0.1646	47	0.0719	2517.2	0.0562	0.01	-5.052	0.038	28	0.0962	2650.3	0.058
GABPA(ETS)/Jurkat-GABPa-ChIP-Seq(GSE17954)/Homer	RACCGGAAGT	1	-2.009	0.4264	36	0.1756	6621.4	0.1458	1	-0.04703	1	12	0.0968	6550.7	0.1439	0.1	-3.3	0.1301	110	0.1682	6388.7	0.1426	1	-0.7574	0.781	40	0.1375	6152.8	0.1346
GAGA-repeat/Arabidopsis-Promoters/Homer	CTCTCTCTCY	1	-0.6901	0.8417	47	0.2293	10327.9	0.2274	1	-0.7747	0.7664	27	0.2177	9598.8	0.2109	1	-0.5927	0.7364	138	0.211	9520.3	0.2125	1	-0.5459	0.8566	61	0.2096	9738	0.213
GAGA-repeat/SacCer-Promoters/Homer	CTYTCTYTCTCTCTC	1	-0.4534	0.9186	115	0.561	25906.2	0.5704	1	-0.4042	0.8854	64	0.5161	24188.5	0.5315	1	-0.3715	0.8482	345	0.5275	24029.1	0.5364	1	-0.6557	0.8011	155	0.5326	24330.8	0.5323
GATA(Zf),IR3/iTreg-Gata3-ChIP-Seq(GSE20898)/Homer	NNNNNBAGATAWYATCTVHN	1	-0.5664	0.8594	3	0.0146	654.7	0.0144	1	-1.527	0.553	3	0.0242	589.6	0.013	1	-1.225	0.4961	10	0.0153	554.1	0.0124	1	-0.245	0.9692	3	0.0103	649.8	0.0142
GATA(Zf),IR4/iTreg-Gata3-ChIP-Seq(GSE20898)/Homer	NAGATWNBNATCTNN	1	-0.2049	0.9972	1	0.0049	372.8	0.0082	1	-0.6212	0.8123	1	0.0081	282.1	0.0062	0.1	-2.632	0.2132	8	0.0122	296.2	0.0066	0.1	-3.871	0.1115	6	0.0206	333.3	0.0073
GATA:SCL(Zf,bHLH)/Ter119-SCL-ChIP-Seq(GSE18720)/Homer	CRGCTGBNGNSNNSAGATAA	1	-0.4451	0.9186	3	0.0146	730	0.0161	1	-0.5377	0.8333	2	0.0161	718.5	0.0158	1	-1.872	0.3207	13	0.0199	644.5	0.0144	1	-0.194	0.9972	3	0.0103	700.4	0.0153
Gata1(Zf)/K562-GATA1-ChIP-Seq(GSE18829)/Homer	SAGATAAGRV	0.1	-2.994	0.2173	21	0.1024	3165.1	0.0697	0.1	-2.439	0.3185	12	0.0968	2841.5	0.0624	0.1	-4.223	0.0644	55	0.0841	2777	0.062	1	-1.695	0.483	23	0.079	2946.1	0.0645
Gata2(Zf)/K562-GATA2-ChIP-Seq(GSE18829)/Homer	BBCTTATCTS	0.1	-4.549	0.0629	26	0.1268	3561.5	0.0784	1	-1.979	0.4526	12	0.0968	3096.6	0.068	0.01	-5.384	0.0223	64	0.0979	3132.3	0.0699	1	-1.669	0.4918	25	0.0859	3246.2	0.071
GATA3(Zf),DR4/iTreg-Gata3-ChIP-Seq(GSE20898)/Homer	AGATGKDGAGATAAG	1	-0.2513	0.9814	1	0.0049	332.8	0.0073	1	0	1	0	0	314	0.0069	1	-0.3624	0.8501	4	0.0061	324.5	0.0072	1	-0.5026	0.8599	2	0.0069	320.6	0.007
GATA3(Zf),DR8/iTreg-Gata3-ChIP-Seq(GSE20898)/Homer	AGATSTNDNNDSAGATAASN	1	-0.1299	1	1	0.0049	464.3	0.0102	0.1	-2.642	0.2859	3	0.0242	350.3	0.0077	1	-0.5331	0.7688	5	0.0076	353.8	0.0079	1	-0.7441	0.7815	3	0.0103	404	0.0088
GATA3(Zf)/iTreg-Gata3-ChIP-Seq(GSE20898)/Homer	AGATAASR	0.01	-6.046	0.0191	54	0.2634	8249.1	0.1816	0.1	-4.202	0.0906	29	0.2339	7100.8	0.156	0.01	-4.808	0.0374	129	0.1972	7220.3	0.1612	1	-0.8572	0.7683	51	0.1753	7757.3	0.1697
Gata4(Zf)/Heart-Gata4-ChIP-Seq(GSE35151)/Homer	NBWGATAAGR	0.1	-4.171	0.0854	36	0.1756	5531.8	0.1218	0.1	-3.301	0.1908	20	0.1613	4814.9	0.1058	0.1	-3.151	0.1423	86	0.1315	4900	0.1094	1	-0.8251	0.7683	34	0.1168	5150.3	0.1127
GEI-11(Myb?)/cElegans-L4-GEI11-ChIP-Seq(modEncode)/Homer	CCGACAYYTYACGGG	1	-0.2059	0.9972	1	0.0049	371.5	0.0082	1	0	1	0	0	413.2	0.0091	1	-0.2878	0.8818	5	0.0076	429.2	0.0096	1	0	1	0	0	394.1	0.0086
Gfi1b(Zf)/HPC7-Gfi1b-ChIP-Seq(GSE22178)/Homer	MAATCACTGC	1	-0.3592	0.9378	17	0.0829	4152.4	0.0914	1	-0.5547	0.8303	10	0.0806	3747.5	0.0823	1	-0.8731	0.6236	57	0.0872	3778.5	0.0843	1	-0.4531	0.8794	24	0.0825	3972.7	0.0869
GFX(?)/Promoter/Homer	ATTCTCGCGAGA	1	0	1	0	0	61.9	0.0014	1	-1.664	0.5109	1	0.0081	77.1	0.0017	1	-0.2509	0.9048	1	0.0015	103.7	0.0023	1	0	1	0	0	35.8	0.0008
GFY(?)/Promoter/Homer	ACTACAATTCCC	1	-0.6164	0.844	2	0.0098	400.8	0.0088	1	-1.265	0.6337	2	0.0161	385.4	0.0085	1	-1.981	0.2953	8	0.0122	346.8	0.0077	0.1	-2.611	0.2482	5	0.0172	348.6	0.0076
GFY-Staf(?,Zf)/Promoter/Homer	RACTACAATTCCCAGAAKGC	1	-1.683	0.5098	3	0.0146	328.8	0.0072	1	-0.5806	0.8202	1	0.0081	300.7	0.0066	0.01	-4.885	0.0353	10	0.0153	272.8	0.0061	0.1	-4.253	0.0787	6	0.0206	305.5	0.0067
GLI3(Zf)/Limb-GLI3-ChIP-Chip(GSE11077)/Homer	CGTGGGTGGTCC	1	-0.4497	0.9186	4	0.0195	968.2	0.0213	1	-0.2463	0.9647	2	0.0161	1048.8	0.023	1	-0.00423	1	5	0.0076	873.5	0.0195	1	-0.3124	0.9548	5	0.0172	959.1	0.021
GRE(NR),IR3/A549-GR-ChIP-Seq(GSE32465)/Homer	NRGVACABNVTGTYCY	0.1	-2.864	0.2379	8	0.039	914.6	0.0201	0.1	-3.424	0.1744	6	0.0484	871.9	0.0192	1	-0.5774	0.7416	13	0.0199	905.9	0.0202	0.01	-5.833	0.0192	14	0.0481	931.4	0.0204
GRE(NR),IR3/RAW264.7-GRE-ChIP-Seq(Unpublished)/Homer	VAGRACAKWCTGTYC	0.001	-7.054	0.0082	17	0.0829	1571.4	0.0346	0.1	-2.997	0.2323	8	0.0645	1479.6	0.0325	1	-0.1198	0.9719	17	0.026	1507.4	0.0336	0.1	-2.849	0.2294	15	0.0515	1496.5	0.0327
GRHL2(CP2)/HBE-GRHL2-ChIP-Seq(GSE46194)/Homer	AAACYKGTTWDACMRGTTTB	1	-0.7286	0.8405	12	0.0585	2549	0.0561	1	-1.159	0.6702	8	0.0645	2358.2	0.0518	1	-0.6517	0.7152	32	0.0489	2188.3	0.0488	1	-1.278	0.6083	18	0.0619	2413	0.0528
GSC(Homeobox)/FrogEmbryos-GSC-ChIP-Seq(DRA000576)/Homer	RGGATTAR	1	-1.258	0.6231	37	0.1805	7434.7	0.1637	1	-0.3885	0.8958	16	0.129	6380	0.1402	1	-0.2019	0.9235	89	0.1361	6626.3	0.1479	1	-1.408	0.565	49	0.1684	6963	0.1523
HIF-1a(bHLH)/MCF7-HIF1a-ChIP-Seq(GSE28352)/Homer	TACGTGCV	0.01	-6.735	0.0106	20	0.0976	2065.9	0.0455	0.001	-7.985	0.004	15	0.121	1981.7	0.0435	1e-10	-24.11	0	71	0.1086	2052.6	0.0458	1e-07	-16.25	0	35	0.1203	2004	0.0438
HIF-1b(HLH)/T47D-HIF1b-ChIP-Seq(GSE59937)/Homer	RTACGTGC	1e-16	-37.29	0	99	0.4829	9921.1	0.2184	1e-14	-33.58	0	67	0.5403	9793.4	0.2152	1e-60	-139.9	0	333	0.5092	9618.9	0.2147	1e-18	-42.62	0	127	0.4364	9324.6	0.204
HIF2a(bHLH)/785_O-HIF2a-ChIP-Seq(GSE34871)/Homer	GCACGTACCC	1	-1.494	0.5628	16	0.078	2865.4	0.0631	0.01	-4.726	0.0605	15	0.121	2781.1	0.0611	1e-07	-16.35	0	78	0.1193	2832.8	0.0632	0.0001	-10.05	0.0004	35	0.1203	2657.4	0.0581
HLH-1(bHLH)/cElegans-Embryo-HLH1-ChIP-Seq(modEncode)/Homer	RACAGCTGTTBH	1	-2.164	0.3921	34	0.1659	6111.9	0.1346	1	-0.8973	0.7297	18	0.1452	6140.1	0.1349	0.1	-3.714	0.1008	104	0.159	5899.5	0.1317	1	-0.2536	0.9692	36	0.1237	6284.3	0.1375
Hnf1(Homeobox)/Liver-Foxa2-Chip-Seq(GSE25694)/Homer	GGTTAAWCATTAA	1e-05	-11.7	0.0001	12	0.0585	542.8	0.012	0.0001	-10.44	0.0004	8	0.0645	436.7	0.0096	1e-07	-17.14	0	24	0.0367	425.4	0.0095	1e-05	-12.23	0	14	0.0481	495.1	0.0108
HNF4a(NR),DR1/HepG2-HNF4a-ChIP-Seq(GSE25021)/Homer	CARRGKBCAAAGTYCA	1e-11	-25.97	0	47	0.2293	3419.2	0.0753	1e-07	-16.94	0	28	0.2258	3252.6	0.0715	1e-44	-101.3	0	160	0.2446	3115.1	0.0695	1e-16	-37.7	0	66	0.2268	3261	0.0713
HNF6(Homeobox)/Liver-Hnf6-ChIP-Seq(ERP000394)/Homer	NTATYGATCH	1e-05	-12.89	0	30	0.1463	2604.7	0.0574	0.01	-5.227	0.0392	14	0.1129	2372.4	0.0521	1e-11	-27.5	0	81	0.1239	2339.6	0.0522	1e-05	-12.52	0	37	0.1271	2569.1	0.0562
HOXA2(Homeobox)/mES-Hoxa2-ChIP-Seq(Donaldson et al.)/Homer	GYCATCMATCAT	1	0	1	0	0	544.7	0.012	1	0	1	0	0	475.9	0.0105	1	-1.19	0.5087	9	0.0138	497.1	0.0111	1	-0.6881	0.7975	4	0.0137	578.4	0.0127
HOXA9(Homeobox)/HSC-Hoxa9-ChIP-Seq(GSE33509)/Homer	GGCCATAAATCA	1	-0.07722	1	11	0.0537	3512.3	0.0773	1	-0.6911	0.8123	9	0.0726	3176.2	0.0698	1	-1.124	0.527	50	0.0765	3194.8	0.0713	0.1	-2.57	0.2559	29	0.0997	3445	0.0754
Hoxb4(Homeobox)/ES-Hoxb4-ChIP-Seq(GSE34014)/Homer	TGATTRATGGCY	1	-0.04807	1	2	0.0098	1058	0.0233	0.1	-2.814	0.2606	6	0.0484	1015.4	0.0223	0.1	-2.644	0.2132	19	0.0291	896.4	0.02	0.1	-2.456	0.278	11	0.0378	1076.1	0.0235
Hoxc9(Homeobox)/Ainv15-Hoxc9-ChIP-Seq(GSE21812)/Homer	GGCCATAAATCA	1	-0.0847	1	7	0.0341	2394.3	0.0527	1	-0.6436	0.8123	6	0.0484	2130.2	0.0468	1	-0.4166	0.8306	30	0.0459	2184.7	0.0488	1	-1.545	0.515	19	0.0653	2437.3	0.0533
HOXD13(Homeobox)/Chicken-Hoxd13-ChIP-Seq(GSE38910)/Homer	NCYAATAAAA	1	-0.6844	0.8417	27	0.1317	5910.1	0.1301	1	-1.018	0.6847	15	0.121	4915.3	0.108	1	-0.006673	1	58	0.0887	5291.1	0.1181	1	-0.3111	0.9548	32	0.11	5501.5	0.1204
HRE(HSF)/HepG2-HSF1-ChIP-Seq(GSE31477)/Homer	BSTTCTRGAABVTTCYAGAA	1	-0.3171	0.9542	4	0.0195	1092.6	0.0241	1	-1.783	0.4997	5	0.0403	1070	0.0235	1	-0.2581	0.9017	12	0.0183	984.5	0.022	0.1	-3.028	0.2045	11	0.0378	970.5	0.0212
HRE(HSF)/Striatum-HSF1-ChIP-Seq(GSE38000)/Homer	TTCTAGAABNTTCTA	1	-0.07447	1	3	0.0146	1273	0.028	0.1	-3.033	0.2274	7	0.0565	1209.7	0.0266	0.1	-3.292	0.1301	25	0.0382	1160.9	0.0259	1	-0.3046	0.9548	6	0.0206	1144.9	0.025
Initiator/Drosophila-Promoters/Homer	NTCAGTYG	1	-1.811	0.4726	78	0.3805	15691.6	0.3455	1	-0.1076	1	33	0.2661	14325.8	0.3148	0.1	-2.64	0.2132	226	0.3456	14246.4	0.318	0.1	-2.941	0.2145	108	0.3711	14842	0.3247
IRF1(IRF)/PBMC-IRF1-ChIP-Seq(GSE43036)/Homer	GAAAGTGAAAGT	1	-1.322	0.6206	5	0.0244	767.1	0.0169	1	-1.409	0.5769	3	0.0242	627.8	0.0138	1	-1.248	0.4903	11	0.0168	613.8	0.0137	1	-0.8366	0.7683	5	0.0172	678.2	0.0148
IRF2(IRF)/Erythroblas-IRF2-ChIP-Seq(GSE36985)/Homer	GAAASYGAAASY	1	-1.788	0.4754	5	0.0244	643.5	0.0142	1	-0.6818	0.8123	2	0.0161	621.1	0.0136	1	-1.26	0.487	11	0.0168	611.6	0.0137	1	-1.144	0.6668	5	0.0172	586.7	0.0128
IRF4(IRF)/GM12878-IRF4-ChIP-Seq(GSE32465)/Homer	ACTGAAACCA	1	-0.01631	1	6	0.0293	2690.9	0.0593	1	-1.045	0.6847	8	0.0645	2450.2	0.0538	0.1	-2.419	0.2402	44	0.0673	2437.1	0.0544	1	-0.5588	0.8539	16	0.055	2569.1	0.0562
Isl1(Homeobox)/Neuron-Isl1-ChIP-Seq(GSE31456)/Homer	CTAATKGV	1	-0.5306	0.8623	51	0.2488	11513.9	0.2535	1	-2.265	0.3622	36	0.2903	10821.5	0.2378	1	-0.1308	0.9646	142	0.2171	10554.1	0.2356	1	-0.04036	1	60	0.2062	11349.8	0.2483
ISRE(IRF)/ThioMac-LPS-Expression(GSE23622)/Homer	AGTTTCASTTTC	1	-0.7954	0.8233	2	0.0098	338.9	0.0075	1	-1.761	0.4997	2	0.0161	274.2	0.006	1	-1.997	0.2944	7	0.0107	290.2	0.0065	1	-0.1527	1	1	0.0034	306.8	0.0067
Jun-AP1(bZIP)/K562-cJun-ChIP-Seq(GSE31477)/Homer	GATGASTCATCN	0.1	-4.057	0.0887	12	0.0585	1317.6	0.029	1	-0.4308	0.8804	3	0.0242	1222.7	0.0269	1	-1.755	0.3425	22	0.0336	1207.2	0.0269	1	-1.658	0.4918	11	0.0378	1271.7	0.0278
JunD(bZIP)/K562-JunD-ChIP-Seq/Homer	ATGACGTCATCN	1	-0.7701	0.8302	3	0.0146	559.5	0.0123	1	-0.2583	0.9647	1	0.0081	540.8	0.0119	0.1	-2.536	0.2268	12	0.0183	515.9	0.0115	1	-2.17	0.349	6	0.0206	516.5	0.0113
Klf4(Zf)/mES-Klf4-ChIP-Seq(GSE11431)/Homer	GCCACACCCA	1	-0.9171	0.7503	16	0.078	3256	0.0717	1	-1.704	0.5093	13	0.1048	3599.3	0.0791	0.1	-3.785	0.0959	61	0.0933	3212.2	0.0717	1	-0.9959	0.71	20	0.0687	2867.5	0.0627
KLF5(Zf)/LoVo-KLF5-ChIP-Seq(GSE49402)/Homer	DGGGYGKGGC	0.01	-6.607	0.0117	69	0.3366	10967.8	0.2415	1	-1.881	0.4707	37	0.2984	11571.4	0.2542	0.1	-3.061	0.1519	173	0.2645	10559.4	0.2357	1	-1.782	0.4503	67	0.2302	9406.6	0.2058
Lhx2(Homeobox)/HFSC-Lhx2-ChIP-Seq(GSE48068)/Homer	TAATTAGN	1	-0.4215	0.9186	24	0.1171	5650.2	0.1244	1	-0.5249	0.8364	13	0.1048	4928.8	0.1083	1	-1.237	0.493	77	0.1177	4943.7	0.1104	1	-1.041	0.6999	38	0.1306	5577.7	0.122
Lhx3(Homeobox)/Neuron-Lhx3-ChIP-Seq(GSE31456)/Homer	ADBTAATTAR	1	-1.704	0.5036	47	0.2293	9151.8	0.2015	1	-0.829	0.7539	23	0.1855	8048.7	0.1768	1	-0.9781	0.5888	121	0.185	8048.5	0.1797	0.1	-3.004	0.2067	70	0.2405	9125.7	0.1997
LIN-15B(Zf)/cElegans-L3-LIN15B-ChIP-Seq(modEncode)/Homer	CARTGGAGCGCRYTTGCATT	1	0	1	0	0	34.5	0.0008	1	0	1	0	0	40.6	0.0009	1	0	1	0	0	25.3	0.0006	1	0	1	0	0	28.3	0.0006
LIN-39(Homeobox)/cElegans.L3-LIN39-ChIP-Seq(modEncode)/Homer	ATGATTRATG	1	-0.3977	0.9277	25	0.122	5925.7	0.1305	1	-1.063	0.6847	15	0.121	4862.7	0.1068	1	-0.1727	0.9444	66	0.1009	5040	0.1125	0.1	-2.82	0.2327	45	0.1546	5595.2	0.1224
LXRE(NR),DR4/RAW-LXRb.biotin-ChIP-Seq(GSE21512)/Homer	RGGTTACTANAGGTCA	1	-1.545	0.5479	3	0.0146	352.8	0.0078	1	-1.579	0.5468	2	0.0161	309.5	0.0068	1	-1.508	0.4154	6	0.0092	277.4	0.0062	1	-1.452	0.5485	3	0.0103	262.7	0.0057
MafA(bZIP)/Islet-MafA-ChIP-Seq(GSE30298)/Homer	TGCTGACTCA	1	-0.4313	0.9186	28	0.1366	6543.2	0.1441	1	-1.088	0.674	20	0.1613	6589.3	0.1448	0.1	-2.328	0.2488	102	0.156	6165.5	0.1376	1	-0.3547	0.9304	39	0.134	6557.1	0.1435
MafF(bZIP)/HepG2-MafF-ChIP-Seq(GSE31477)/Homer	HWWGTCAGCAWWTTT	1	-1.611	0.534	9	0.0439	1429	0.0315	0.1	-2.997	0.2323	7	0.0565	1219.9	0.0268	1	-1.777	0.3393	22	0.0336	1203.1	0.0269	1	-0.07386	1	5	0.0172	1336.2	0.0292
MafK(bZIP)/C2C12-MafK-ChIP-Seq(GSE36030)/Homer	GCTGASTCAGCA	1	-1.837	0.4668	12	0.0585	1915.9	0.0422	1	-0.2191	0.9687	4	0.0323	2014.7	0.0443	1	-0.2243	0.9096	25	0.0382	1983.1	0.0443	1	-0.2615	0.9692	11	0.0378	2071.8	0.0453
Max(bHLH)/K562-Max-ChIP-Seq(GSE31477)/Homer	RCCACGTGGYYN	1e-45	-104.4	0	114	0.5561	6070.9	0.1337	1e-24	-56.87	0	65	0.5242	5986.7	0.1315	1e-158	-364.6	0	370	0.5657	5573.7	0.1244	1e-59	-136.7	0	155	0.5326	5957.9	0.1303
Maz(Zf)/HepG2-Maz-ChIP-Seq(GSE31477)/Homer	GGGGGGGG	1	-2.237	0.3769	55	0.2683	10406.7	0.2291	0.1	-2.37	0.3373	38	0.3065	11407.2	0.2506	0.01	-6.044	0.0125	178	0.2722	10053.2	0.2244	1	-0.4329	0.8823	53	0.1821	8661.4	0.1895
Mef2a(MADS)/HL1-Mef2a.biotin-ChIP-Seq(GSE21529)/Homer	CYAAAAATAG	1	-1.532	0.5483	11	0.0537	1849.3	0.0407	1	-0.1817	0.9698	3	0.0242	1659.9	0.0365	1	-0.6557	0.7152	24	0.0367	1636.9	0.0365	0.1	-2.705	0.2387	16	0.055	1657.1	0.0363
Mef2c(MADS)/GM12878-Mef2c-ChIP-Seq(GSE32465)/Homer	DCYAAAAATAGM	0.01	-4.783	0.0527	16	0.078	1807.7	0.0398	1	-1.364	0.5989	6	0.0484	1566.1	0.0344	0.1	-3.032	0.1546	32	0.0489	1600.7	0.0357	1	-1.146	0.6668	13	0.0447	1740.5	0.0381
Meis1(Homeobox)/MastCells-Meis1-ChIP-Seq(GSE48085)/Homer	VGCTGWCAVB	1	-1.465	0.566	67	0.3268	13669.4	0.301	0.01	-5.812	0.0253	51	0.4113	13287.3	0.2919	0.001	-7.169	0.0044	228	0.3486	13024.7	0.2907	1	-2.027	0.3881	95	0.3265	13475.9	0.2948
MITF(bHLH)/MastCells-MITF-ChIP-Seq(GSE48085)/Homer	RTCATGTGAC	1e-24	-55.92	0	93	0.4537	6826.3	0.1503	1e-05	-12.49	0.0001	38	0.3065	6614.6	0.1453	1e-60	-138.2	0	266	0.4067	6415.6	0.1432	1e-22	-51.2	0	112	0.3849	6785.7	0.1485
Mouse_Recombination_Hotspot(Zf)/Testis-DMC1-ChIP-Seq(GSE24438)/Homer	ACTYKNATTCGTGNTACTTC	1	-0.8618	0.7837	2	0.0098	319.5	0.007	1	0	1	0	0	326.6	0.0072	1	-0.04586	0.9969	2	0.0031	333.1	0.0074	0.1	-2.788	0.2327	5	0.0172	330.1	0.0072
MYB(HTH)/ERMYB-Myb-ChIPSeq(GSE22095)/Homer	GGCVGTTR	1	-1.333	0.6206	60	0.2927	12301.9	0.2709	1	-0.9326	0.7219	34	0.2742	11839.4	0.2601	0.1	-4.307	0.06	192	0.2936	11408.1	0.2547	1	-1.882	0.4211	84	0.2887	11908.4	0.2605
Myf5(bHLH)/GM-Myf5-ChIP-Seq(GSE24852)/Homer	BAACAGCTGT	1	-1.401	0.5899	28	0.1366	5403.1	0.119	1	-0.1376	0.9959	12	0.0968	5743.5	0.1262	1	-0.7748	0.6633	80	0.1223	5398.5	0.1205	1	-0.6505	0.8011	36	0.1237	5644.9	0.1235
MyoD(bHLH)/Myotube-MyoD-ChIP-Seq(GSE21614)/Homer	RRCAGCTGYTSY	1	-0.3237	0.9517	25	0.122	6086.8	0.134	1	-0.4385	0.8773	17	0.1371	6630.7	0.1457	0.1	-2.392	0.2447	101	0.1544	6079.5	0.1357	1	-0.7612	0.781	40	0.1375	6148.5	0.1345
MyoG(bHLH)/C2C12-MyoG-ChIP-Seq(GSE36024)/Homer	AACAGCTG	1	-1.268	0.6231	42	0.2049	8494.6	0.187	1	-1.707	0.5093	29	0.2339	8988.4	0.1975	1	-2.199	0.2696	137	0.2095	8507.5	0.1899	1	-0.7877	0.7752	57	0.1959	8771.8	0.1919
Nanog(Homeobox)/mES-Nanog-ChIP-Seq(GSE11724)/Homer	RGCCATTAAC	1	-1.167	0.6446	119	0.5805	25474.7	0.5609	1	-0.5627	0.8274	67	0.5403	24761.4	0.544	1	-1.427	0.4362	356	0.5443	23734	0.5298	1	-1.383	0.5749	168	0.5773	25413.8	0.556
NeuroD1(bHLH)/Islet-NeuroD1-ChIP-Seq(GSE30298)/Homer	GCCATCTGTT	1	-1.088	0.6847	30	0.1463	6103.5	0.1344	1	-0.6078	0.8126	17	0.1371	6259	0.1375	1	-1.857	0.3232	96	0.1468	5941.8	0.1326	1	-0.5509	0.8566	39	0.134	6243.3	0.1366
NF1(CTF)/LNCAP-NF1-ChIP-Seq(Unpublished)/Homer	CYTGGCABNSTGCCAR	1	-1.643	0.5259	15	0.0732	2586.2	0.0569	0.0001	-10.26	0.0005	21	0.1694	2883.4	0.0634	1e-07	-18.34	0	74	0.1131	2502.4	0.0559	0.0001	-11.11	0.0001	37	0.1271	2739.7	0.0599
NF1:FOXA1(CTF,Forkhead)/LNCAP-FOXA1-ChIP-Seq(GSE27824)/Homer	WNTGTTTRYTTTGGCA	1	-2.111	0.405	3	0.0146	267.2	0.0059	1	-0.6405	0.8123	1	0.0081	275	0.006	0.001	-8.797	0.001	13	0.0199	259.2	0.0058	0.001	-8.324	0.0019	8	0.0275	251.2	0.0055
NF1-halfsite(CTF)/LNCaP-NF1-ChIP-Seq(Unpublished)/Homer	YTGCCAAG	0.01	-5.473	0.0299	79	0.3854	13492.9	0.2971	0.1	-2.716	0.2742	47	0.379	14192.6	0.3118	1e-10	-23.77	0	269	0.4113	13071.8	0.2918	0.0001	-9.978	0.0004	120	0.4124	13833.8	0.3027
NFAT(RHD)/Jurkat-NFATC1-ChIP-Seq(Jolma et al.)/Homer	ATTTTCCATT	1	-0.06403	1	18	0.0878	5416.5	0.1193	1	-0.03712	1	8	0.0645	4907.8	0.1078	1	-0.3556	0.8518	67	0.1024	4848.6	0.1082	0.1	-2.308	0.307	40	0.1375	5108.5	0.1118
NFAT:AP1(RHD,bZIP)/Jurkat-NFATC1-ChIP-Seq(Jolma et al.)/Homer	SARTGGAAAAWRTGAGTCAB	1	-0.5542	0.8623	4	0.0195	893.6	0.0197	1	-0.896	0.7297	3	0.0242	849.2	0.0187	0.1	-3.662	0.1031	19	0.0291	790.6	0.0176	1	-0.103	1	3	0.0103	836.4	0.0183
NF-E2(bZIP)/K562-NFE2-ChIP-Seq(GSE31477)/Homer	GATGACTCAGCA	0.01	-5.697	0.0251	6	0.0293	316.9	0.007	1	-1.528	0.553	2	0.0161	320.6	0.007	1	-0.8818	0.6213	5	0.0076	289.8	0.0065	1	-0.1396	1	1	0.0034	319.7	0.007
NFkB-p50,p52(RHD)/Monocyte-p50-ChIP-Chip(Schreiber et al.)/Homer	GGGGGAATCCCC	1	-0.1563	1	2	0.0098	753.1	0.0166	1	-1.143	0.6732	3	0.0242	728.2	0.016	1	-0.2394	0.9048	8	0.0122	689.2	0.0154	1	-1.006	0.7073	5	0.0172	624.7	0.0137
NFkB-p65(RHD)/GM12787-p65-ChIP-Seq(GSE19485)/Homer	WGGGGATTTCCC	1	-0.06273	1	9	0.0439	3065.4	0.0675	1	-0.5109	0.841	8	0.0645	3062.1	0.0673	1	-0.3979	0.8421	38	0.0581	2764.1	0.0617	0.1	-2.676	0.2387	25	0.0859	2860.3	0.0626
NFkB-p65-Rel(RHD)/ThioMac-LPS-Expression(GSE23622)/Homer	GGAAATTCCC	1	-0.9594	0.7277	2	0.0098	294.5	0.0065	1	-1.68	0.5093	2	0.0161	289.5	0.0064	1	-0.143	0.9561	2	0.0031	242	0.0054	0.01	-5.941	0.0176	7	0.0241	286.7	0.0063
NFY(CCAAT)/Promoter/Homer	RGCCAATSRG	0.01	-5.214	0.0372	43	0.2098	6462	0.1423	1	-0.7173	0.8011	18	0.1452	6425.9	0.1412	0.01	-6.82	0.0061	117	0.1789	6076.1	0.1356	0.1	-2.715	0.2387	48	0.1649	6070.2	0.1328
Nkx2.1(Homeobox)/LungAC-Nkx2.1-ChIP-Seq(GSE43252)/Homer	RSCACTYRAG	1	-0.3056	0.9547	91	0.4439	21053.6	0.4636	1	-0.0903	1	49	0.3952	20569.6	0.4519	1	-0.02399	1	265	0.4052	19838.2	0.4428	1	-0.008936	1	112	0.3849	20658.8	0.452
Nkx2.5(Homeobox)/HL1-Nkx2.5.biotin-ChIP-Seq(GSE21529)/Homer	RRSCACTYAA	1	-0.1484	1	66	0.322	16164.5	0.3559	1	-0.01956	1	33	0.2661	15885	0.349	1	-0.07078	0.9969	206	0.315	15308.6	0.3417	1	-0.02837	1	87	0.299	16007.5	0.3502
Nkx3.1(Homeobox)/LNCaP-Nkx3.1-ChIP-Seq(GSE28264)/Homer	AAGCACTTAA	1	-0.5489	0.8623	75	0.3659	16814.3	0.3702	1	-0.5952	0.8126	43	0.3468	15870.6	0.3487	1	-0.309	0.8733	222	0.3394	15697	0.3504	1	-0.4298	0.8823	101	0.3471	16289.8	0.3564
Nkx6.1(Homeobox)/Islet-Nkx6.1-ChIP-Seq(GSE40975)/Homer	GKTAATGR	1	-1.289	0.6206	67	0.3268	13871.9	0.3054	1	-1.262	0.6337	37	0.2984	12373.1	0.2719	1	-1.458	0.4294	191	0.292	12478.7	0.2786	0.1	-3.46	0.1576	104	0.3574	13939.7	0.305
n-Myc(bHLH)/mES-nMyc-ChIP-Seq(GSE11431)/Homer	VRCCACGTGG	1e-50	-115.5	0	121	0.5902	6304.3	0.1388	1e-22	-52.78	0	64	0.5161	6221.1	0.1367	1e-154	-354.6	0	372	0.5688	5821.8	0.13	1e-59	-136.4	0	156	0.5361	6060.6	0.1326
NPAS2(bHLH)/Liver-NPAS2-ChIP-Seq(GSE39860)/Homer	KCCACGTGAC	1e-64	-149.6	0	158	0.7707	9558.1	0.2105	1e-23	-55.22	0	79	0.6371	9542.1	0.2097	1e-179	-413.9	0	476	0.7278	9220.5	0.2058	1e-75	-173	0	207	0.7113	9489.9	0.2076
Nr5a2(NR)/mES-Nr5a2-ChIP-Seq(GSE19019)/Homer	BTCAAGGTCA	1	-0.3496	0.9424	17	0.0829	4170.6	0.0918	0.1	-2.577	0.2909	16	0.129	3988.4	0.0876	0.001	-7.752	0.0025	83	0.1269	3913.6	0.0874	1	-1.836	0.43	32	0.11	4179.7	0.0914
Nr5a2(NR)/Pancreas-LRH1-ChIP-Seq(GSE34295)/Homer	BTCAAGGTCA	1	-0.5512	0.8623	25	0.122	5656.5	0.1245	1	-0.839	0.7539	16	0.129	5507.4	0.121	0.001	-8.945	0.0009	109	0.1667	5270.8	0.1177	0.1	-3.241	0.1769	46	0.1581	5565.9	0.1218
NRF(NRF)/Promoter/Homer	STGCGCATGCGC	0.01	-4.669	0.0568	17	0.0829	1992.9	0.0439	1	-2.207	0.3756	9	0.0726	2058.3	0.0452	0.1	-3.16	0.1423	40	0.0612	2055.5	0.0459	1	-0.5945	0.8305	11	0.0378	1740.9	0.0381
NRF1(NRF)/MCF7-NRF1-ChIP-Seq(Unpublished)/Homer	CTGCGCATGCGC	1	-2.25	0.3769	10	0.0488	1403.5	0.0309	0.1	-3.193	0.1997	8	0.0645	1420.9	0.0312	1	-1.066	0.547	23	0.0352	1427.2	0.0319	1	-0.6001	0.8305	7	0.0241	1096.3	0.024
Nrf2(bZIP)/Lymphoblast-Nrf2-ChIP-Seq(GSE37589)/Homer	HTGCTGAGTCAT	0.01	-4.826	0.0525	5	0.0244	270.6	0.006	1	-0.7062	0.8041	1	0.0081	249.4	0.0055	1	-1.213	0.4997	5	0.0076	248	0.0055	1	-0.1767	0.9975	1	0.0034	285.6	0.0062
Nur77(NR)/K562-NR4A1-ChIP-Seq(GSE31363)/Homer	TGACCTTTNCNT	0.1	-3.51	0.1391	9	0.0439	951.9	0.021	0.001	-7.902	0.0042	9	0.0726	800.2	0.0176	1e-08	-18.68	0	38	0.0581	887.2	0.0198	0.001	-7.71	0.0033	16	0.055	946.7	0.0207
Oct2(POU,Homeobox)/Bcell-Oct2-ChIP-Seq(GSE21512)/Homer	ATATGCAAAT	1	-1.9	0.4601	9	0.0439	1329.2	0.0293	1	-1.1	0.674	4	0.0323	1069.6	0.0235	1	-1.276	0.4857	20	0.0306	1179.8	0.0263	1	-0.2465	0.9692	7	0.0241	1387.2	0.0303
Oct4(POU,Homeobox)/mES-Oct4-ChIP-Seq(GSE11431)/Homer	ATTTGCATAW	1	-0.1611	1	8	0.039	2395.5	0.0527	1	-1.264	0.6337	7	0.0565	1950.7	0.0429	1	-0.3003	0.8772	28	0.0428	2130.9	0.0476	1	-0.4532	0.8794	14	0.0481	2346.8	0.0513
Oct4:Sox17(POU,Homeobox,HMG)/F9-Sox17-ChIP-Seq(GSE44553)/Homer	CCATTGTATGCAAAT	1	-0.2199	0.9909	2	0.0098	664.8	0.0146	1	-0.7611	0.773	2	0.0161	578	0.0127	1	-0.2234	0.9096	7	0.0107	620.5	0.0139	1	-0.07014	1	2	0.0069	683.6	0.015
OCT4-SOX2-TCF-NANOG(POU,Homeobox,HMG)/mES-Oct4-ChIP-Seq(GSE11431)/Homer	ATTTGCATAACAATG	1	0	1	0	0	774.9	0.0171	1	-0.1716	0.9761	1	0.0081	673.3	0.0148	1	-1.379	0.4493	13	0.0199	716.2	0.016	1	-0.9699	0.7201	6	0.0206	781.3	0.0171
Olig2(bHLH)/Neuron-Olig2-ChIP-Seq(GSE30882)/Homer	RCCATMTGTT	1	-0.1852	0.9972	57	0.278	13919.4	0.3065	1	-0.6815	0.8123	38	0.3065	13816.7	0.3036	1	-2.296	0.2523	211	0.3226	13391.5	0.2989	1	-0.8039	0.7717	91	0.3127	14063	0.3077
Otx2(Homeobox)/EpiLC-Otx2-ChIP-Seq(GSE56098)/Homer	NYTAATCCYB	1	-0.5583	0.8623	23	0.1122	5196.7	0.1144	1	-0.1407	0.9959	9	0.0726	4467	0.0981	1	-0.1676	0.9444	59	0.0902	4545.3	0.1015	1	-0.393	0.9029	29	0.0997	4868.2	0.1065
p53(p53)/mES-cMyc-ChIP-Seq(GSE11431)/Homer	ACATGCCCGGGCAT	1	-0.9885	0.7153	1	0.0049	103.4	0.0023	1	0	1	0	0	150.4	0.0033	1	-0.8467	0.6286	2	0.0031	100.1	0.0022	1	-0.5181	0.8599	1	0.0034	142	0.0031
p53(p53)/Saos-p53-ChIP-Seq(GSE15780)/Homer	RRCATGYCYRGRCATGYYYN	1	-0.3889	0.9297	3	0.0146	771.8	0.017	1	-1.056	0.6847	3	0.0242	768	0.0169	1	-2.07	0.2897	15	0.0229	736.7	0.0164	1	-0.5051	0.8599	5	0.0172	824.4	0.018
p53(p53)/Saos-p53-ChIP-Seq/Homer	RRCATGYCYRGRCATGYYYN	1	-0.3889	0.9297	3	0.0146	771.8	0.017	1	-1.056	0.6847	3	0.0242	768	0.0169	1	-2.07	0.2897	15	0.0229	736.7	0.0164	1	-0.5051	0.8599	5	0.0172	824.4	0.018
p63(p53)/Keratinocyte-p63-ChIP-Seq(GSE17611)/Homer	NNDRCATGYCYNRRCATGYH	1	-0.0641	1	9	0.0439	3056	0.0673	1	-1.049	0.6847	10	0.0806	3135.4	0.0689	1	-1.129	0.5269	48	0.0734	3059.7	0.0683	0.1	-3.289	0.1752	28	0.0962	3077.4	0.0673
PAX3:FKHR-fusion(Paired,Homeobox)/Rh4-PAX3:FKHR-ChIP-Seq(GSE19063)/Homer	ACCRTGACTAATTNN	0.1	-3.589	0.1304	11	0.0537	1250.2	0.0275	1	-0.04313	1	1	0.0081	1147.6	0.0252	1	-0.251	0.9048	14	0.0214	1140.9	0.0255	1	-0.1494	1	5	0.0172	1158	0.0253
PAX5(Paired,Homeobox),condensed/GM12878-PAX5-ChIP-Seq(GSE32465)/Homer	GTCACGCTCSCTGM	1	-1.297	0.6206	5	0.0244	775.7	0.0171	1	-1.048	0.6847	3	0.0242	771.3	0.0169	1	-0.1072	0.98	8	0.0122	801.3	0.0179	1	-0.8539	0.7683	5	0.0172	672.9	0.0147
PAX5(Paired,Homeobox)/GM12878-PAX5-ChIP-Seq(GSE32465)/Homer	GCAGCCAAGCRTGACH	1	-0.3383	0.9424	12	0.0585	3013	0.0663	1	-1.354	0.6007	11	0.0887	3208.8	0.0705	1	-0.2441	0.9048	39	0.0596	2983.2	0.0666	1	-1.648	0.4918	23	0.079	2967.8	0.0649
Pax7(Paired,Homeobox),long/Myoblast-Pax7-ChIP-Seq(GSE25064)/Homer	TAATCHGATTAC	1	0	1	0	0	67.3	0.0015	1	0	1	0	0	47.2	0.001	1	0	1	0	0	54	0.0012	1	-0.8718	0.7671	1	0.0034	85.9	0.0019
Pax7(Paired,Homeobox),longest/Myoblast-Pax7-ChIP-Seq(GSE25064)/Homer	NTAATTDGCYAATTANNWWD	1	0	1	0	0	100.5	0.0022	1	0	1	0	0	88.1	0.0019	1	0	1	0	0	85.9	0.0019	1	-0.8048	0.7717	1	0.0034	93.4	0.002
Pax7(Paired,Homeobox)/Myoblast-Pax7-ChIP-Seq(GSE25064)/Homer	TAATCAATTA	1	-0.2268	0.9906	1	0.0049	352.9	0.0078	1	-0.5534	0.8303	1	0.0081	313.9	0.0069	1	-2.283	0.2537	8	0.0122	322	0.0072	1	-0.4448	0.8794	2	0.0069	342.4	0.0075
Pax8(Paired,Homeobox)/Thyroid-Pax8-ChIP-Seq(GSE26938)/Homer	GTCATGCHTGRCTGS	0.1	-3.767	0.1151	19	0.0927	2554.3	0.0562	1	-1.978	0.4526	11	0.0887	2784	0.0612	1	-0.3122	0.8733	33	0.0505	2480.7	0.0554	1	-0.2595	0.9692	14	0.0481	2592	0.0567
PBX1(Homeobox)/MCF7-PBX1-ChIP-Seq(GSE28007)/Homer	GSCTGTCACTCA	1	-0.7287	0.8405	3	0.0146	576.5	0.0127	1	-1.514	0.553	3	0.0242	593.8	0.013	0.1	-3.467	0.1208	15	0.0229	595.7	0.0133	0.1	-2.818	0.2327	8	0.0275	653.2	0.0143
Pbx3(Homeobox)/GM12878-PBX3-ChIP-Seq(GSE32465)/Homer	SCTGTCAMTCAN	1	-0.4537	0.9186	7	0.0341	1677.1	0.0369	1	-0.6858	0.8123	5	0.0403	1717.6	0.0377	0.1	-2.526	0.2268	33	0.0505	1741.6	0.0389	0.1	-3.11	0.192	18	0.0619	1818.4	0.0398
PCF/Arabidopsis-Promoters/Homer	NNWWWTGGGCYTDDN	1	-1.606	0.534	9	0.0439	1431.1	0.0315	1	-1.771	0.4997	6	0.0484	1366.4	0.03	1	-0.3559	0.8518	17	0.026	1292.4	0.0288	1	-0.722	0.7836	9	0.0309	1344.5	0.0294
Pdx1(Homeobox)/Islet-Pdx1-ChIP-Seq(SRA008281)/Homer	YCATYAATCA	1	-0.7458	0.8321	24	0.1171	5170.5	0.1138	1	-0.4227	0.8831	11	0.0887	4377.1	0.0962	1	-0.4197	0.8306	62	0.0948	4432.1	0.0989	0.001	-9.023	0.001	52	0.1787	4830.6	0.1057
PHA-4(Forkhead)/cElegans-Embryos-PHA4-ChIP-Seq(modEncode)/Homer	KTGTTTGC	0.0001	-9.643	0.0007	130	0.6341	22653	0.4988	0.01	-6.359	0.0159	74	0.5968	21016.5	0.4618	1e-07	-16.56	0	371	0.5673	20759.9	0.4634	1e-06	-15.9	0	186	0.6392	22261.3	0.487
Pho2(bHLH)/Yeast-Pho2-ChIP-Seq(GSE29506)/Homer	CCCACGTGCT	1e-32	-75.68	0	82	0.4	3979.8	0.0876	1e-18	-41.81	0	47	0.379	3972.6	0.0873	1e-80	-184.2	0	229	0.3502	3763.5	0.084	1e-51	-119.2	0	119	0.4089	3719.1	0.0814
Pho4(bHLH)/Yeast-Pho4-ChIP-Seq(GSE29506)/Homer	AAGCACGTGBGD	1e-34	-78.64	0	60	0.2927	1789	0.0394	1e-18	-43.33	0	34	0.2742	1783.9	0.0392	1e-79	-182.1	0	162	0.2477	1748	0.039	1e-41	-96.43	0	78	0.268	1751	0.0383
Phox2a(Homeobox)/Neuron-Phox2a-ChIP-Seq(GSE31456)/Homer	YTAATYNRATTA	1	-0.6437	0.8417	7	0.0341	1511.3	0.0333	1	-1.549	0.5473	5	0.0403	1164.3	0.0256	0.01	-6.61	0.0073	33	0.0505	1273.9	0.0284	1	-0.1902	0.9972	7	0.0241	1467.6	0.0321
PIF5ox(bHLH)/Arabidopsis-PIF5ox-ChIP-Seq(GSE35062)/Homer	BCACGTGVDN	1e-44	-101.6	0	130	0.6341	8491.3	0.187	1e-22	-52.03	0	72	0.5806	8177.9	0.1797	1e-145	-336	0	412	0.63	7860.6	0.1755	1e-63	-145.5	0	185	0.6357	8479.7	0.1855
Pit1(Homeobox)/GCrat-Pit1-ChIP-Seq(GSE58009)/Homer	ATGMATATDC	1	-1.375	0.601	30	0.1463	5844.4	0.1287	1	-0.2137	0.9687	11	0.0887	4972.8	0.1093	1	-0.3866	0.8421	71	0.1086	5095	0.1137	1	-1.071	0.6916	38	0.1306	5552.9	0.1215
Pit1+1bp(Homeobox)/GCrat-Pit1-ChIP-Seq(GSE58009)/Homer	ATGCATAATTCA	1	-1.878	0.4601	9	0.0439	1336.1	0.0294	1	-1.092	0.674	4	0.0323	1073.8	0.0236	1	-1.439	0.4351	21	0.0321	1207.6	0.027	1	-0.1548	1	6	0.0206	1340.7	0.0293
Pitx1(Homeobox)/Chicken-Pitx1-ChIP-Seq(GSE38910)/Homer	TAATCCCN	1	-0.6915	0.8417	113	0.5512	24923.9	0.5488	0.1	-3.348	0.1849	75	0.6048	23661	0.5199	1	-1.31	0.4758	349	0.5336	23334.4	0.5209	1	-1.883	0.4211	164	0.5636	24308	0.5318
PPARE(NR),DR1/3T3L1-Pparg-ChIP-Seq(GSE13511)/Homer	TGACCTTTGCCCCA	1e-14	-32.59	0	75	0.3659	6646.7	0.1464	0.0001	-10.03	0.0006	36	0.2903	6790.4	0.1492	1e-20	-47.27	0	184	0.2813	6248.6	0.1395	1e-10	-24	0	84	0.2887	6395.7	0.1399
PQM-1(?)/cElegans-L3-ChIP-Seq(modEncode)/Homer	ACTGATAAGA	1	-1.903	0.4601	12	0.0585	1889.5	0.0416	0.1	-2.826	0.2606	8	0.0645	1534.2	0.0337	0.1	-2.502	0.2268	30	0.0459	1564.4	0.0349	1	-0.884	0.7666	12	0.0412	1718.7	0.0376
PR(NR)/T47D-PR-ChIP-Seq(GSE31130)/Homer	VAGRACAKNCTGTBC	1	-2.088	0.4084	82	0.4	16294.2	0.3588	0.1	-2.555	0.2909	50	0.4032	15403.4	0.3384	1	-0.7429	0.6787	226	0.3456	15399.1	0.3437	1	-0.07081	1	90	0.3093	15948.2	0.3489
PRDM1(Zf)/Hela-PRDM1-ChIP-Seq(GSE31477)/Homer	ACTTTCACTTTC	1	-1.753	0.4877	20	0.0976	3526.7	0.0777	1	-0.2569	0.9647	7	0.0565	3190.4	0.0701	1	-0.6452	0.7152	46	0.0703	3154.6	0.0704	1	-0.07564	1	15	0.0515	3253	0.0712
PRDM14(Zf)/H1-PRDM14-ChIP-Seq(GSE22767)/Homer	RGGTCTCTAACY	1	-2.149	0.394	15	0.0732	2362.4	0.052	1	-0.2639	0.9631	5	0.0403	2336.6	0.0513	1	-0.07803	0.9963	26	0.0398	2290.5	0.0511	1	-0.6895	0.7975	14	0.0481	2147.9	0.047
PRDM9(Zf)/Testis-DMC1-ChIP-Seq(GSE35498)/Homer	ADGGYAGYAGCATCT	1	-0.2106	0.9963	11	0.0537	3027.2	0.0667	1	-0.15	0.9902	6	0.0484	3125.7	0.0687	1	-0.06585	0.9969	34	0.052	2942.8	0.0657	1	-0.002313	1	9	0.0309	3053.1	0.0668
Ptf1a(bHLH)/Panc1-Ptf1a-ChIP-Seq(GSE47459)/Homer	ACAGCTGTTN	1e-05	-11.67	0.0001	126	0.6146	21004	0.4625	0.001	-8.615	0.0023	79	0.6371	21556.3	0.4736	1e-15	-34.96	0	402	0.6147	20521.3	0.4581	1e-07	-17.38	0	182	0.6254	21260.3	0.4651
PU.1(ETS)/ThioMac-PU.1-ChIP-Seq(GSE21512)/Homer	AGAGGAAGTG	1	-0.7569	0.8302	17	0.0829	3620.4	0.0797	1	-0.1963	0.9687	7	0.0565	3379.7	0.0743	0.1	-3.565	0.1107	59	0.0902	3131.6	0.0699	1	-0.08009	1	15	0.0515	3231.5	0.0707
PU.1-IRF(ETS:IRF)/Bcell-PU.1-ChIP-Seq(GSE21512)/Homer	MGGAAGTGAAAC	1	-1.08	0.6848	41	0.2	8481.2	0.1867	1	-0.6868	0.8123	22	0.1774	7944.9	0.1746	1	-2.034	0.2935	127	0.1942	7913.5	0.1766	1	-0.4293	0.8823	49	0.1684	8028.2	0.1756
RARg(NR)/ES-RARg-ChIP-Seq(GSE30538)/Homer	AGGTCAAGGTCA	1	-0.545	0.8623	3	0.0146	666	0.0147	1	-0.2301	0.9647	1	0.0081	577.7	0.0127	1	-1.664	0.3661	12	0.0183	612.7	0.0137	1	-0.2363	0.9692	3	0.0103	657.8	0.0144
RBPJ:Ebox(?,bHLH)/Panc1-Rbpj1-ChIP-Seq(GSE47459)/Homer	GGGRAARRGRMCAGMTG	1	-1.014	0.7059	12	0.0585	2332.3	0.0514	1	-0.8156	0.7553	7	0.0565	2312	0.0508	0.1	-3.033	0.1546	43	0.0657	2257.1	0.0504	0.1	-3.259	0.1762	22	0.0756	2296.6	0.0502
Rbpj1(?)/Panc1-Rbpj1-ChIP-Seq(GSE47459)/Homer	HTTTCCCASG	1	-1.103	0.6784	48	0.2341	9969.4	0.2195	0.1	-3.751	0.1319	37	0.2984	9950.4	0.2186	0.1	-3.402	0.1215	158	0.2416	9462.1	0.2112	1	-1.36	0.5845	68	0.2337	9890.8	0.2164
REB1/SacCer-Promoters/Homer	KCCGGGTAAYRR	1	-1.489	0.5628	7	0.0341	1092.7	0.0241	1	-1.915	0.4653	5	0.0403	1021.3	0.0224	0.1	-3.167	0.1423	21	0.0321	949.7	0.0212	1	-1.089	0.6874	7	0.0241	887.4	0.0194
REST-NRSF(Zf)/Jurkat-NRSF-ChIP-Seq/Homer	GGMGCTGTCCATGGTGCTGA	1	0	1	0	0	52.9	0.0012	1	0	1	0	0	82.8	0.0018	1	0	1	0	0	45	0.001	1	0	1	0	0	77	0.0017
Reverb(NR),DR2/RAW-Reverba.biotin-ChIP-Seq(GSE45914)/Homer	GTRGGTCASTGGGTCA	0.1	-4.131	0.0874	10	0.0488	998.5	0.022	0.1	-3.764	0.1319	7	0.0565	1030.1	0.0226	1	-1.908	0.3155	18	0.0275	937.7	0.0209	1	-0.7586	0.781	7	0.0241	1015.5	0.0222
RFX(HTH)/K562-RFX3-ChIP-Seq(SRA012198)/Homer	CGGTTGCCATGGCAAC	1	-2.058	0.4142	5	0.0244	586.9	0.0129	1	-0.7202	0.8011	2	0.0161	599	0.0132	0.1	-3.722	0.1008	15	0.0229	575.1	0.0128	1	-1.903	0.4161	6	0.0206	559.8	0.0122
Rfx1(HTH)/NPC-H3K4me1-ChIP-Seq(GSE16256)/Homer	KGTTGCCATGGCAA	0.1	-2.773	0.2571	11	0.0537	1436	0.0316	1	-1.499	0.553	6	0.0484	1494.5	0.0328	1	-1.284	0.4857	23	0.0352	1370.4	0.0306	1	-0.3117	0.9548	8	0.0275	1488	0.0326
Rfx2(HTH)/LoVo-RFX2-ChIP-Seq(GSE49402)/Homer	GTTGCCATGGCAACM	1	-1.797	0.4754	5	0.0244	641.5	0.0141	1	-1.262	0.6337	3	0.0242	680.3	0.0149	0.1	-2.53	0.2268	14	0.0214	626.5	0.014	1	-1.626	0.4918	6	0.0206	611.2	0.0134
Rfx5(HTH)/GM12878-Rfx5-ChIP-Seq(GSE31477)/Homer	SCCTAGCAACAG	1	-1.536	0.5483	14	0.0683	2441.3	0.0538	1	-0.7858	0.7619	7	0.0565	2341.5	0.0514	0.01	-5.2	0.0264	48	0.0734	2232.4	0.0498	1	-1.337	0.5896	18	0.0619	2385.3	0.0522
RLR1?/SacCer-Promoters/Homer	WTTTTCYYTTTT	1	-2.27	0.3769	23	0.1122	3853.4	0.0848	1	-0.09897	1	5	0.0403	2923	0.0642	1	-2.098	0.2897	58	0.0887	3397.6	0.0758	1	-0.6508	0.8011	21	0.0722	3280.6	0.0718
RORgt(NR)/EL4-RORgt.Flag-ChIP-Seq(GSE56019)/Homer	AAYTAGGTCA	1	-0.3463	0.9424	3	0.0146	807.3	0.0178	0.1	-4.353	0.081	6	0.0484	702.5	0.0154	1	-2.027	0.2937	14	0.0214	683.2	0.0153	1	-0.7395	0.7815	5	0.0172	714.7	0.0156
RUNX(Runt)/HPC7-Runx1-ChIP-Seq(GSE22178)/Homer	SAAACCACAG	1	-0.6068	0.844	24	0.1171	5350.3	0.1178	1	-0.906	0.7297	15	0.121	5056.5	0.1111	1	-0.4611	0.8122	69	0.1055	4882.6	0.109	1	-1.168	0.6567	36	0.1237	5173.6	0.1132
RUNX1(Runt)/Jurkat-RUNX1-ChIP-Seq(GSE29180)/Homer	AAACCACARM	1	-0.2	0.9972	31	0.1512	7853.7	0.1729	1	-0.4986	0.844	20	0.1613	7611	0.1672	1	-0.03663	1	90	0.1376	7275.3	0.1624	1	-0.3402	0.9362	46	0.1581	7719.1	0.1689
RUNX2(Runt)/PCa-RUNX2-ChIP-Seq(GSE33889)/Homer	NWAACCACADNN	1	-0.08585	1	23	0.1122	6502.4	0.1432	1	-1.557	0.5473	20	0.1613	6059.9	0.1331	1	-0.0758	0.9963	75	0.1147	5958.4	0.133	1	-1.449	0.5485	45	0.1546	6330.3	0.1385
RUNX-AML(Runt)/CD4+-PolII-ChIP-Seq(Barski et al.)/Homer	GCTGTGGTTW	1	-0.06958	1	18	0.0878	5372.8	0.1183	1	-0.8358	0.7539	15	0.121	5152.5	0.1132	1	-0.03186	1	57	0.0872	4861.6	0.1085	1	-2.151	0.3524	40	0.1375	5183.3	0.1134
RXR(NR),DR1/3T3L1-RXR-ChIP-Seq(GSE13511)/Homer	TAGGGCAAAGGTCA	1e-12	-29.88	0	82	0.4	8124.6	0.1789	0.001	-7.536	0.0055	38	0.3065	8276.2	0.1818	1e-23	-54.07	0	220	0.3364	7725.4	0.1725	1e-06	-15.4	0	86	0.2955	7923.7	0.1734
SCL(bHLH)/HPC7-Scl-ChIP-Seq(GSE13511)/Homer	AVCAGCTG	1	-0.12	1	130	0.6341	30498.6	0.6715	1	-0.5294	0.8364	83	0.6694	30692.9	0.6744	1	-0.953	0.5979	435	0.6651	29517.6	0.6589	1	-0.4691	0.8731	191	0.6564	30320.3	0.6633
SEP3(MADS)/Arabidoposis-Flower-Sep3-ChIP-Seq/Homer	CCAAAAAGGG	1	-0.1256	1	28	0.1366	7475.8	0.1646	1	-0.02032	1	11	0.0887	6663.3	0.1464	1	-0.09649	0.9847	86	0.1315	6679.5	0.1491	1	-0.08521	1	35	0.1203	6723.7	0.1471
SeqBias: A/T bias	WWWWWWWWWW	1	-1.632	0.5276	182	0.8878	39273.1	0.8647	0.01	-5.664	0.0285	115	0.9274	38295.5	0.8414	0.1	-3.454	0.1208	566	0.8654	37557.2	0.8384	0.1	-2.765	0.2327	265	0.9107	40244.4	0.8805
SeqBias: C/A-bias	MMMMMMMMMM	1	-0.1084	1	205	1	45392.3	0.9995	1	-0.07903	1	124	1	45485.4	0.9994	1	-0.3359	0.8561	654	1	44774.2	0.9995	1	-0.3185	0.9528	291	1	45658.9	0.9989
SeqBias: CA-repeat	CACACACACA	0.1	-2.733	0.2641	168	0.8195	35126.9	0.7734	1	-0.8796	0.7297	96	0.7742	34648.6	0.7613	1	-0.08789	0.9899	477	0.7294	33686.4	0.752	1	-0.04981	1	208	0.7148	34525.8	0.7553
SeqBias: CG bias	SSSSSSSSSS	0.1	-2.581	0.2892	196	0.9561	42178.7	0.9287	1	-1.117	0.674	119	0.9597	43037	0.9456	1	-1.564	0.3952	609	0.9312	41297.1	0.9219	0.1	-3.294	0.1752	275	0.945	41836.1	0.9153
SeqBias: CG-repeat	CGCGCGCGCG	1	-2.27	0.3769	52	0.2537	9753.3	0.2148	1	-0.6658	0.8123	28	0.2258	10187.1	0.2238	1	-1.33	0.4689	152	0.2324	9923.9	0.2215	1	-0.745	0.7815	48	0.1649	7416.9	0.1623
SeqBias: G/A bias	RRRRRRRRRR	1	-0.6239	0.844	205	1	45278.3	0.997	1	-0.5105	0.841	124	1	45327.9	0.9959	0.1	-2.384	0.2447	654	1	44634.9	0.9964	1	-0.8416	0.7683	291	1	45576.8	0.9971
SeqBias: GA-repeat	GAGAGAGAGA	1	-0.4218	0.9186	164	0.8	36704.1	0.8082	1	-0.09138	1	92	0.7419	35878	0.7883	0.1	-2.366	0.247	526	0.8043	35048.8	0.7824	1	-0.09222	1	216	0.7423	35376.3	0.774
SeqBias: GCW-triplet	GCWGCWGCWGCW	1	-0.4519	0.9186	205	1	45316.1	0.9978	1	-0.2864	0.9517	124	1	45409.4	0.9977	1	-0.6573	0.7152	654	1	44752.2	0.999	1	-0.2484	0.9692	291	1	45669.4	0.9991
SeqBias: polyA-repeat	AAAAAAAAAA	1	-1.745	0.4877	205	1	45031.2	0.9915	1	-0.9161	0.7297	124	1	45179.1	0.9926	1	-1.604	0.382	652	0.9969	44505.1	0.9935	1	-1.014	0.7057	291	1	45549.1	0.9965
SeqBias: polyC-repeat	CCCCCCCCCC	1	-0.05417	1	205	1	45404.4	0.9997	1	-0.05723	1	124	1	45493.8	0.9996	1	-0.05775	0.9969	653	0.9985	44771.6	0.9994	1	-0.2611	0.9692	291	1	45667.3	0.9991
SeqBias: TA-repeat	TATATATATA	1	-0.08037	1	52	0.2537	13455.3	0.2963	1	-0.3749	0.9006	28	0.2258	10972.7	0.2411	0.1	-2.523	0.2268	189	0.289	11823.1	0.2639	1	-1.344	0.5896	85	0.2921	12514.3	0.2738
SFP1/SacCer-Promoters/Homer	DDAAAAATTTTY	1	-0.2279	0.9906	1	0.0049	351.4	0.0077	1	-0.8049	0.7585	1	0.0081	217.4	0.0048	1	-0.0603	0.9969	2	0.0031	311.2	0.0069	1	0	1	0	0	236.6	0.0052
Six1(Homeobox)/Myoblast-Six1-ChIP-Chip(GSE20150)/Homer	GKVTCADRTTWC	1	-0.3891	0.9297	7	0.0341	1748.2	0.0385	1	-0.6646	0.8123	5	0.0403	1738.1	0.0382	1	-0.9692	0.5912	28	0.0428	1788.4	0.0399	1	-1.197	0.6466	12	0.0412	1572.5	0.0344
Smad2(MAD)/ES-SMAD2-ChIP-Seq(GSE29422)/Homer	CTGTCTGG	0.1	-4.112	0.0876	72	0.3512	12745.2	0.2806	1	-0.2073	0.9687	31	0.25	12834.4	0.282	1	-0.05221	0.9969	160	0.2446	12192.9	0.2722	1	-1.49	0.54	85	0.2921	12380.6	0.2709
Smad3(MAD)/NPC-Smad3-ChIP-Seq(GSE36673)/Homer	TWGTCTGV	0.1	-3.278	0.1704	110	0.5366	21441.2	0.4721	1	-1.727	0.5053	64	0.5161	21424.2	0.4707	1	-0.59	0.7364	298	0.4557	20498.6	0.4576	0.1	-3.118	0.192	150	0.5155	21204.5	0.4639
Smad4(MAD)/ESC-SMAD4-ChIP-Seq(GSE29422)/Homer	VBSYGTCTGG	0.1	-3.774	0.1151	74	0.361	13357.6	0.2941	1	-0.2513	0.9647	33	0.2661	13363.3	0.2936	1	-0.2963	0.8775	180	0.2752	12816.2	0.2861	1	-1.296	0.6016	88	0.3024	13023.4	0.2849
Sox10(HMG)/SciaticNerve-Sox3-ChIP-Seq(GSE35132)/Homer	CCWTTGTYYB	1	-0.06895	1	41	0.2	10986.8	0.2419	1	-0.4873	0.85	27	0.2177	10254.4	0.2253	1	-1.424	0.4362	155	0.237	10071	0.2248	1	-0.05372	1	57	0.1959	10691.6	0.2339
Sox2(HMG)/mES-Sox2-ChIP-Seq(GSE11431)/Homer	BCCATTGTTC	1	-0.155	1	21	0.1024	5651	0.1244	1	-0.2431	0.9647	12	0.0968	5266.3	0.1157	1	-1.17	0.5107	79	0.1208	5108.2	0.114	1	-0.02847	1	25	0.0859	5450.3	0.1192
Sox3(HMG)/NPC-Sox3-ChIP-Seq(GSE33059)/Homer	CCWTTGTY	1	-0.1663	1	46	0.2244	11489.9	0.253	1	-0.2876	0.9517	26	0.2097	10541.7	0.2316	1	-0.6133	0.7273	151	0.2309	10392.8	0.232	1	-0.005282	1	52	0.1787	10930.6	0.2391
Sox4(HMG)/proB-Sox4-ChIP-Seq(GSE50066)/Homer	YCTTTGTTCC	1	-0.6084	0.844	25	0.122	5571.4	0.1227	1	-0.5995	0.8126	14	0.1129	5162.9	0.1134	0.1	-3.193	0.1402	88	0.1346	5016.3	0.112	1	-0.006425	1	21	0.0722	5229.4	0.1144
Sox6(HMG)/Myotubes-Sox6-ChIP-Seq(GSE32627)/Homer	CCATTGTTNY	1	-0.7597	0.8302	47	0.2293	10215.6	0.2249	1	-0.4157	0.8831	24	0.1935	9336.7	0.2051	1	-1.05	0.5531	140	0.2141	9287.1	0.2073	1	-0.01265	1	48	0.1649	9865.3	0.2158
Sp1(Zf)/Promoter/Homer	GGCCCCGCCCCC	0.0001	-9.262	0.0011	24	0.1171	2254.6	0.0496	0.01	-6.534	0.0141	15	0.121	2286.7	0.0502	1e-09	-22.27	0	70	0.107	2096.1	0.0468	0.001	-7.724	0.0033	21	0.0722	1442.7	0.0316
SPDEF(ETS)/VCaP-SPDEF-ChIP-Seq(SRA014231)/Homer	ASWTCCTGBT	1	-0.08822	1	27	0.1317	7464.4	0.1644	1	-0.3013	0.9462	18	0.1452	7418.8	0.163	1	-0.2281	0.9093	97	0.1483	7143.2	0.1595	1	-0.8268	0.7683	47	0.1615	7168.1	0.1568
SpiB(ETS)/OCILY3-SPIB-ChIP-Seq(GSE56857)/Homer	AAAGRGGAAGTG	1	-0.7195	0.8405	7	0.0341	1457.3	0.0321	0.1	-2.615	0.2864	7	0.0565	1334.3	0.0293	1	-2.063	0.2897	24	0.0367	1275.4	0.0285	1	-0.6006	0.8305	8	0.0275	1256.1	0.0275
Srebp1a(bHLH)/HepG2-Srebp1a-ChIP-Seq(GSE31477)/Homer	RTCACSCCAY	1	-0.2416	0.9829	5	0.0244	1449.9	0.0319	0.1	-3.152	0.2049	8	0.0645	1432.9	0.0315	1	-2.017	0.2937	25	0.0382	1344.7	0.03	1	-0.6863	0.7975	9	0.0309	1364.7	0.0299
Srebp2(bHLH)/HepG2-Srebp2-ChIP-Seq(GSE31477)/Homer	CGGTCACSCCAC	1	-0.8146	0.8123	5	0.0244	968	0.0213	1	-1.973	0.4526	5	0.0403	1001.9	0.022	1	-1.629	0.3746	17	0.026	921.4	0.0206	1	-0.06941	1	3	0.0103	919.3	0.0201
STAT1(Stat)/HelaS3-STAT1-ChIP-Seq(GSE12782)/Homer	NATTTCCNGGAAAT	1	-0.0472	1	4	0.0195	1724.2	0.038	0.01	-4.642	0.0634	10	0.0806	1538.5	0.0338	0.0001	-9.218	0.0007	41	0.0627	1482.9	0.0331	0.1	-2.539	0.2612	15	0.0515	1568.9	0.0343
Stat3(Stat)/mES-Stat3-ChIP-Seq(GSE11431)/Homer	CTTCCGGGAA	1	-0.1597	1	12	0.0585	3419.9	0.0753	0.1	-2.728	0.2742	14	0.1129	3296.8	0.0724	0.1	-4.214	0.0644	59	0.0902	3017.7	0.0674	0.1	-2.772	0.2327	27	0.0928	3101.1	0.0678
Stat3+il21(Stat)/CD4-Stat3-ChIP-Seq(GSE19198)/Homer	SVYTTCCNGGAARB	1	-1.266	0.6231	25	0.122	4881.1	0.1075	1	-1.903	0.4653	17	0.1371	4755.1	0.1045	0.01	-5.816	0.0152	86	0.1315	4370.8	0.0976	0.1	-4.435	0.0679	41	0.1409	4479.9	0.098
STAT4(Stat)/CD4-Stat4-ChIP-Seq(GSE22104)/Homer	NYTTCCWGGAAR	1	-1.071	0.6848	29	0.1415	5905.6	0.13	1	-1.043	0.6847	17	0.1371	5589	0.1228	0.01	-5.648	0.0177	102	0.156	5368.9	0.1198	0.1	-3.519	0.151	46	0.1581	5460.3	0.1195
STAT5(Stat)/mCD4+-Stat5-ChIP-Seq(GSE12346)/Homer	RTTTCTNAGAAA	1	-0.000762	1	2	0.0098	2069.2	0.0456	0.01	-4.658	0.0634	11	0.0887	1776.1	0.039	0.01	-6.627	0.0073	42	0.0642	1745.4	0.039	0.1	-2.339	0.3035	17	0.0584	1884.4	0.0412
STAT6(Stat)/CD4-Stat6-ChIP-Seq(GSE22104)/Homer	ABTTCYYRRGAA	1	-0.6653	0.8417	13	0.0634	2829.9	0.0623	1	-0.9388	0.7215	8	0.0645	2545.7	0.0559	1	-1.112	0.5307	41	0.0627	2601.3	0.0581	1	-1.185	0.6501	19	0.0653	2609	0.0571
STAT6(Stat)/Macrophage-Stat6-ChIP-Seq(GSE38377)/Homer	TTCCKNAGAA	1	-0.6235	0.844	14	0.0683	3095.3	0.0682	0.1	-2.587	0.2909	12	0.0968	2768.1	0.0608	1	-0.7301	0.6814	41	0.0627	2765.8	0.0617	1	-1.031	0.6999	20	0.0687	2845	0.0622
SUT1?/SacCer-Promoters/Homer	CCCCGCGC	1	-0.7213	0.8405	163	0.7951	35934.1	0.7912	1	-0.8331	0.7539	103	0.8306	37326.3	0.8201	0.1	-2.628	0.2132	527	0.8058	35015.9	0.7816	1	-0.6869	0.7975	220	0.756	34473.2	0.7542
T1ISRE(IRF)/ThioMac-Ifnb-Expression/Homer	ACTTTCGTTTCT	1	0	1	0	0	59.3	0.0013	1	0	1	0	0	43.9	0.001	1	-0.5179	0.7774	1	0.0015	62.9	0.0014	1	0	1	0	0	71.3	0.0016
Tal1	CATCTG	1	-0.1902	0.9972	42	0.2049	10453.9	0.2302	1	-1.062	0.6847	30	0.2419	10182	0.2237	1	-0.7352	0.681	143	0.2187	9730.5	0.2172	1	-0.07957	1	58	0.1993	10634.4	0.2327
TATA-Box(TBP)/Promoter/Homer	CCTTTTAWAGSC	1	-0.1919	0.9972	33	0.161	8353.5	0.1839	1	-1.449	0.5711	23	0.1855	7201.6	0.1582	1	-0.8915	0.6209	111	0.1697	7429	0.1658	1	-0.02969	1	38	0.1306	7744.1	0.1694
TATA-box/Drosophila-Promoters/Homer	CTATAAAAGCSV	1	-1.443	0.5742	4	0.0195	548.6	0.0121	1	-0.9846	0.6932	2	0.0161	477.2	0.0105	1	-0.3438	0.8525	6	0.0092	484.6	0.0108	1	-0.1545	1	2	0.0069	537.5	0.0118
TATA-box/SacCer-Promoters/Homer	BBHWTATATA	1	-0.7241	0.8405	13	0.0634	2773.1	0.0611	1	-1.423	0.5745	8	0.0645	2172.7	0.0477	1	-0.9176	0.6107	36	0.055	2342.5	0.0523	1	-0.535	0.857	15	0.0515	2431	0.0532
Tbet(T-box)/CD8-Tbet-ChIP-Seq(GSE33802)/Homer	AGGTGTGAAM	1	-1.032	0.6977	33	0.161	6806.8	0.1499	1	-1.176	0.6647	20	0.1613	6477.3	0.1423	1	-0.2507	0.9048	87	0.133	6398.6	0.1428	0.1	-2.704	0.2387	53	0.1821	6796.8	0.1487
Tbox:Smad(T-box,MAD)/ESCd5-Smad2_3-ChIP-Seq(GSE29422)/Homer	AGGTGHCAGACA	0.01	-4.714	0.0554	13	0.0634	1352.1	0.0298	0.1	-2.703	0.2742	7	0.0565	1306.8	0.0287	0.1	-2.926	0.1655	27	0.0413	1322.6	0.0295	1	-0.8622	0.7683	10	0.0344	1425.6	0.0312
Tbx20(T-box)/Heart-Tbx20-ChIP-Seq(GSE29636)/Homer	GGTGYTGACAGS	1	-0.002357	1	2	0.0098	1802.6	0.0397	1	-0.6868	0.8123	5	0.0403	1716.1	0.0377	1	-0.8595	0.6236	24	0.0367	1558.9	0.0348	1	-0.8802	0.7666	12	0.0412	1720.1	0.0376
Tbx5(T-box)/HL1-Tbx5.biotin-ChIP-Seq(GSE21529)/Homer	AGGTGTCA	1	-2.045	0.4153	112	0.5463	22911.9	0.5045	1	-1.921	0.4653	68	0.5484	22626.1	0.4971	1	-1.88	0.3202	334	0.5107	21946.7	0.4899	1	-0.48	0.8674	142	0.488	22631.1	0.4951
Tcf12(bHLH)/GM12878-Tcf12-ChIP-Seq(GSE32465)/Homer	VCAGCTGYTG	1	-0.3162	0.9542	31	0.1512	7490.3	0.1649	1	-0.6133	0.8124	22	0.1774	8094.4	0.1778	1	-2.212	0.2684	120	0.1835	7384	0.1648	1	-0.9865	0.7125	51	0.1753	7624.2	0.1668
Tcf3(HMG)/mES-Tcf3-ChIP-Seq(GSE11724)/Homer	ASWTCAAAGG	1	-2.175	0.3921	11	0.0537	1607.4	0.0354	0.1	-2.63	0.2859	7	0.0565	1329.1	0.0292	0.1	-3.214	0.1387	30	0.0459	1457.2	0.0325	1	-0.9467	0.7284	11	0.0378	1535.4	0.0336
Tcf4(HMG)/Hct116-Tcf4-ChIP-Seq(SRA012054)/Homer	ASATCAAAGGVA	1	-1.205	0.634	15	0.0732	2834.9	0.0624	1	-1.524	0.553	9	0.0726	2429.5	0.0534	0.1	-2.662	0.2114	47	0.0719	2572.6	0.0574	1	-1.576	0.5066	21	0.0722	2711.6	0.0593
Tcfcp2l1(CP2)/mES-Tcfcp2l1-ChIP-Seq(GSE11431)/Homer	NRAACCRGTTYRAACCRGYT	1	-0.2529	0.9814	4	0.0195	1171.3	0.0258	1	-0.4787	0.85	3	0.0242	1168.2	0.0257	1	-0.7701	0.6634	16	0.0245	1048.8	0.0234	1	-0.3718	0.9184	6	0.0206	1084.6	0.0237
TCFL2(HMG)/K562-TCF7L2-ChIP-Seq(GSE29196)/Homer	ACWTCAAAGG	1	-1.554	0.5473	4	0.0195	522.7	0.0115	1	-1.129	0.674	2	0.0161	426.3	0.0094	0.1	-3.674	0.1031	13	0.0199	477.4	0.0107	1	-1.632	0.4918	5	0.0172	482.2	0.0106
TEAD(TEA)/Fibroblast-PU.1-ChIP-Seq(Unpublished)/Homer	YCWGGAATGY	1	-1.249	0.6231	19	0.0927	3636.1	0.0801	1	-0.3185	0.9451	8	0.0645	3438	0.0755	1	-1.744	0.3444	56	0.0856	3371.9	0.0753	0.01	-5.241	0.0333	36	0.1237	3615.9	0.0791
TEAD2(TEA)/Py2T-Tead2-ChIP-Seq(GSE55709)/Homer	CCWGGAATGY	1	-0.6596	0.8417	14	0.0683	3057	0.0673	1	-0.2197	0.9687	6	0.0484	2878	0.0632	0.1	-3.339	0.1279	53	0.081	2809	0.0627	0.1	-4.343	0.0732	30	0.1031	3060.9	0.067
TEAD4(TEA)/Tropoblast-Tead4-ChIP-Seq(GSE37350)/Homer	CCWGGAATGY	1	-0.6279	0.844	23	0.1122	5098.5	0.1123	1	-1.057	0.6847	15	0.121	4868.8	0.107	0.1	-2.338	0.2488	78	0.1193	4610.8	0.1029	0.1	-3.436	0.159	43	0.1478	5073	0.111
THRa(NR)/C17.2-THRa-ChIP-Seq(GSE38347)/Homer	GGTCANYTGAGGWCA	0.1	-4.094	0.0877	22	0.1073	2987.1	0.0658	0.1	-4.222	0.0906	15	0.121	2953	0.0649	1	-2.245	0.2616	47	0.0719	2663.2	0.0594	0.1	-2.402	0.2907	24	0.0825	2814.3	0.0616
Tlx?(NR)/NPC-H3K4me1-ChIP-Seq(GSE16256)/Homer	CTGGCAGSCTGCCA	1	-1.322	0.6206	17	0.0829	3172.1	0.0698	0.01	-6.498	0.0142	20	0.1613	3550.3	0.078	0.001	-8.014	0.002	69	0.1055	3084.7	0.0689	0.1	-3.63	0.1396	31	0.1065	3378.6	0.0739
TOD6?/SacCer-Promoters/Homer	GCGATGAGMT	1	-0.3716	0.9302	4	0.0195	1036.7	0.0228	1	-1.263	0.6337	4	0.0323	987.3	0.0217	1	-0.7117	0.688	14	0.0214	930.6	0.0208	1	-0.05697	1	3	0.0103	960.5	0.021
TR4(NR),DR1/Hela-TR4-ChIP-Seq(GSE24685)/Homer	GAGGTCAAAGGTCA	1e-06	-14.6	0	17	0.0829	855	0.0188	0.1	-2.735	0.2742	5	0.0403	787.5	0.0173	1e-15	-36.59	0	46	0.0703	708.5	0.0158	1e-08	-20.23	0	23	0.079	772.1	0.0169
Unknown(Homeobox)/Limb-p300-ChIP-Seq/Homer	SSCMATWAAA	1	-0.2749	0.9754	14	0.0683	3612	0.0795	0.1	-2.45	0.3185	13	0.1048	3139	0.069	1	-0.06475	0.9969	40	0.0612	3403.1	0.076	1	-0.7896	0.7752	22	0.0756	3319.5	0.0726
Unknown1(NR/Ini-like)/Drosophila-Promoters/Homer	MYGGTCACACTG	1	-2.092	0.4084	10	0.0488	1451.6	0.032	1	-0.01868	1	1	0.0081	1441.3	0.0317	1	-0.3505	0.8518	18	0.0275	1368.1	0.0305	1	-0.6793	0.7975	9	0.0309	1368.2	0.0299
Unknown1/Arabidopsis-Promoters/Homer	RGGGTAWWWTHGTAA	1	-1.081	0.6848	3	0.0146	457	0.0101	1	0	1	0	0	396	0.0087	1	-1.15	0.5184	7	0.0107	378.9	0.0085	1	-0.3512	0.9304	2	0.0069	385.6	0.0084
Unknown2/Arabidopsis-Promoters/Homer	AAACGACGTCGTTTT	1	0	1	0	0	29.4	0.0006	1	0	1	0	0	18.7	0.0004	1	0	1	0	0	20.9	0.0005	1	0	1	0	0	30.3	0.0007
Unknown2/Drosophila-Promoters/Homer	CATCMCTA	1	-1.577	0.5393	49	0.239	9689.3	0.2133	1	-0.6747	0.8123	27	0.2177	9801.3	0.2153	1	-0.3981	0.8421	127	0.1942	8982.8	0.2005	1	-1.872	0.4211	69	0.2371	9644.6	0.211
Unknown3/Arabidopsis-Promoters/Homer	AYTAAACCGG	1	-0.5014	0.8797	4	0.0195	929.1	0.0205	1	-0.09276	1	1	0.0081	881.3	0.0194	1	-0.8682	0.6236	14	0.0214	886.3	0.0198	1	-0.6543	0.8011	6	0.0206	908.1	0.0199
Unknown3/Drosophila-Promoters/Homer	ACVAKCTGGCAGCGC	1	-1.415	0.5862	4	0.0195	556	0.0122	1	-0.6852	0.8123	2	0.0161	619.1	0.0136	0.1	-3.417	0.121	15	0.0229	599.2	0.0134	0.1	-2.479	0.2745	7	0.0241	587.6	0.0129
Unknown4/Arabidopsis-Promoters/Homer	CKTCKTCTTY	1	-0.09087	1	23	0.1122	6468.7	0.1424	1	-0.4711	0.8528	16	0.129	6173.7	0.1356	1	-0.004949	1	69	0.1055	6204.6	0.1385	1	-0.1161	1	31	0.1065	5882.1	0.1287
Unknown4/Drosophila-Promoters/Homer	AAAAATACCRMA	1	-0.5399	0.8623	2	0.0098	433	0.0095	1	0	1	0	0	332.7	0.0073	1	-0.6462	0.7152	6	0.0092	398.7	0.0089	1	0	1	0	0	415.7	0.0091
Unknown5/Drosophila-Promoters/Homer	GCTGATAASV	1	-0.3998	0.9277	15	0.0732	3616	0.0796	1	-0.8895	0.7297	10	0.0806	3299.7	0.0725	1	-0.815	0.6459	49	0.0749	3266.9	0.0729	1	-0.3092	0.9548	19	0.0653	3356.2	0.0734
Unknown6/Drosophila-Promoters/Homer	AATTTTAAAA	1	-0.01889	1	10	0.0488	3825.9	0.0842	1	-0.1907	0.9687	6	0.0484	2971.6	0.0653	1	-0.1492	0.9554	41	0.0627	3267.8	0.0729	0.1	-2.376	0.2953	29	0.0997	3517.1	0.0769
Unknown-ESC-element(?)/mES-Nanog-ChIP-Seq(GSE11724)/Homer	CACAGCAGGGGG	1	-1.493	0.5628	24	0.1171	4503.4	0.0992	1	-0.06907	1	8	0.0645	4517.2	0.0992	1	-1.73	0.3471	69	0.1055	4220.9	0.0942	1	-0.08722	1	22	0.0756	4454.8	0.0975
USF1(bHLH)/GM12878-Usf1-ChIP-Seq(GSE32465)/Homer	SGTCACGTGR	1e-60	-139.1	0	108	0.5268	3735.1	0.0822	1e-17	-41.25	0	45	0.3629	3661.7	0.0805	1e-150	-346	0	302	0.4618	3559.5	0.0795	1e-66	-153.9	0	133	0.457	3583	0.0784
Usf2(bHLH)/C2C12-Usf2-ChIP-Seq(GSE36030)/Homer	GTCACGTGGT	1e-43	-101.1	0	77	0.3756	2376.6	0.0523	1e-08	-20.11	0	25	0.2016	2246.1	0.0493	1e-92	-213.4	0	198	0.3028	2310.7	0.0516	1e-50	-117	0	96	0.3299	2257.5	0.0494
VDR(NR),DR3/GM10855-VDR+vitD-ChIP-Seq(GSE22484)/Homer	ARAGGTCANWGAGTTCANNN	1	-0.2435	0.9829	5	0.0244	1446.4	0.0318	0.01	-5.506	0.0318	10	0.0806	1354	0.0297	0.1	-2.626	0.2132	26	0.0398	1306.6	0.0292	0.001	-7.111	0.0058	20	0.0687	1408	0.0308
X-box(HTH)/NPC-H3K4me1-ChIP-Seq(GSE16256)/Homer	GGTTGCCATGGCAA	0.1	-3.222	0.1778	7	0.0341	696.4	0.0153	1	-2.002	0.4468	4	0.0323	721.5	0.0159	1	-0.6891	0.6976	10	0.0153	663.9	0.0148	1	-0.7194	0.7836	5	0.0172	722.5	0.0158
YY1(Zf)/Promoter/Homer	CAAGATGGCGGC	1	-0.5956	0.844	4	0.0195	867.8	0.0191	1	-0.08306	1	1	0.0081	919.8	0.0202	1	-0.398	0.8421	12	0.0183	906.4	0.0202	1	-0.003321	1	1	0.0034	888.3	0.0194
ZBTB33(Zf)/GM12878-ZBTB33-ChIP-Seq(GSE32465)/Homer	GGVTCTCGCGAGAAC	1	-1.21	0.634	2	0.0098	242.9	0.0053	1	-0.6815	0.8123	1	0.0081	258.8	0.0057	1	-0.5571	0.7536	4	0.0061	276.2	0.0062	1	-0.5225	0.8599	1	0.0034	141.3	0.0031
ZFX(Zf)/mES-Zfx-ChIP-Seq(GSE11431)/Homer	AGGCCTRG	1	-0.03321	1	34	0.1659	9769.2	0.2151	1	-0.2955	0.948	26	0.2097	10509.8	0.2309	0.1	-2.353	0.2482	152	0.2324	9437.6	0.2107	1	-0.1945	0.9972	53	0.1821	9247.7	0.2023
ZNF143|STAF(Zf)/CUTLL-ZNF143-ChIP-Seq(GSE29600)/Homer	ATTTCCCAGVAKSCY	1	-0.3845	0.9297	11	0.0537	2704.4	0.0595	1	-2.177	0.3832	11	0.0887	2674.8	0.0588	1	-0.8053	0.6492	37	0.0566	2457.2	0.0549	0.1	-2.993	0.2067	24	0.0825	2630.3	0.0575
Znf263(Zf)/K562-Znf263-ChIP-Seq(GSE31477)/Homer	CVGTSCTCCC	1	-0.6516	0.8417	64	0.3122	14160.1	0.3118	1	-0.8048	0.7585	40	0.3226	14269	0.3135	1	-0.1081	0.98	180	0.2752	13307.5	0.2971	1	-1.962	0.4063	93	0.3196	13218.4	0.2892
ZNF711(Zf)/SHSY5Y-ZNF711-ChIP-Seq(GSE20673)/Homer	AGGCCTAG	1	-0.1457	1	56	0.2732	13901.9	0.3061	1	-1.209	0.6473	44	0.3548	14966.9	0.3288	1	-2.09	0.2897	213	0.3257	13622.2	0.3041	1	-1.05	0.698	86	0.2955	12974.5	0.2839

## Sheet: Processed_data
		Rhythmic-in-phase							Rhythmic-out-of-phase							Arrhythmic							Non-expressed
Motif Name	Consensus	P-value	Log P-value	q-value (Benjamini)	# of Target Sequences with Motif(of 205)	% of Target Sequences with Motif	# of Background Sequences with Motif(of 45395)	% of Background Sequences with Motif	P-value	Log P-value	q-value (Benjamini)	# of Target Sequences with Motif(of 124)	% of Target Sequences with Motif	# of Background Sequences with Motif(of 45493)	% of Background Sequences with Motif	P-value	Log P-value	q-value (Benjamini)	# of Target Sequences with Motif(of 654)	% of Target Sequences with Motif	# of Background Sequences with Motif(of 44817)	% of Background Sequences with Motif	P-value	Log P-value	q-value (Benjamini)	# of Target Sequences with Motif(of 291)	% of Target Sequences with Motif	# of Background Sequences with Motif(of 45727)	% of Background Sequences with Motif
All_bHLH
CLOCK(bHLH)/Liver-Clock-ChIP-Seq(GSE39860)/Homer	GHCACGTG	1e-72	-166.9	0	129	0.6293	4766.5	0.105	1e-28	-66.45	0	63	0.5081	4685.8	0.103	1e-205	-472.3	0	385	0.5887	4517.6	0.1008	1e-80	-184.7	0	161	0.5533	4655	0.1018
BMAL1(bHLH)/Liver-Bmal1-ChIP-Seq(GSE39860)/Homer	GNCACGTG	1e-49	-113.8	0	170	0.8293	14741.9	0.3246	1e-24	-56.14	0	95	0.7661	14242.9	0.3129	1e-163	-377.4	0	539	0.8242	13759.5	0.3071	1e-66	-153.7	0	237	0.8144	14642.6	0.3203
bHLHE40(bHLH)/HepG2-BHLHE40-ChIP-Seq(GSE31477)/Homer	KCACGTGMCN	1e-55	-127.3	0	93	0.4537	2817.3	0.062	1e-19	-43.84	0	41	0.3306	2761.2	0.0607	1e-167	-385.6	0	288	0.4404	2708.1	0.0605	1e-64	-147.5	0	116	0.3986	2665.6	0.0583
Cbf1(bHLH)/Yeast-Cbf1-ChIP-Seq(GSE29506)/Homer	TCACGTGAYH	1e-35	-82.86	0	66	0.322	2118.6	0.0466	1e-11	-25.52	0	27	0.2177	2045.1	0.0449	1e-103	-238.1	0	198	0.3028	2006.5	0.0448	1e-39	-90.83	0	80	0.2749	2018.8	0.0442
c-Myc(bHLH)/LNCAP-cMyc-ChIP-Seq(Unpublished)/Homer	VCCACGTG	1e-61	-142.5	0	114	0.5561	4189.6	0.0922	1e-28	-66.15	0	60	0.4839	4174.3	0.0917	1e-190	-438.7	0	355	0.5428	3992.9	0.0891	1e-75	-173.6	0	145	0.4983	3830.6	0.0838
c-Myc(bHLH)/mES-cMyc-ChIP-Seq(GSE11431)/Homer	VVCCACGTGG	1e-27	-63.08	0	81	0.3951	4653.5	0.1025	1e-17	-41.35	0	50	0.4032	4596	0.101	1e-89	-206	0	256	0.3914	4292.8	0.0958	1e-43	-99.89	0	119	0.4089	4492.4	0.0983
E-box/Arabidopsis-Promoters/Homer	GCCACGTG	1e-54	-126.2	0	104	0.5073	3855.4	0.0849	1e-24	-55.37	0	54	0.4355	3997.5	0.0878	1e-176	-407.2	0	336	0.5138	3803.7	0.0849	1e-69	-159.2	0	138	0.4742	3767.3	0.0824
HIF-1b(HLH)/T47D-HIF1b-ChIP-Seq(GSE59937)/Homer	RTACGTGC	1e-16	-37.29	0	99	0.4829	9921.1	0.2184	1e-14	-33.58	0	67	0.5403	9793.4	0.2152	1e-60	-139.9	0	333	0.5092	9618.9	0.2147	1e-18	-42.62	0	127	0.4364	9324.6	0.204
Max(bHLH)/K562-Max-ChIP-Seq(GSE31477)/Homer	RCCACGTGGYYN	1e-45	-104.4	0	114	0.5561	6070.9	0.1337	1e-24	-56.87	0	65	0.5242	5986.7	0.1315	1e-158	-364.6	0	370	0.5657	5573.7	0.1244	1e-59	-136.7	0	155	0.5326	5957.9	0.1303
n-Myc(bHLH)/mES-nMyc-ChIP-Seq(GSE11431)/Homer	VRCCACGTGG	1e-50	-115.5	0	121	0.5902	6304.3	0.1388	1e-22	-52.78	0	64	0.5161	6221.1	0.1367	1e-154	-354.6	0	372	0.5688	5821.8	0.13	1e-59	-136.4	0	156	0.5361	6060.6	0.1326
NPAS2(bHLH)/Liver-NPAS2-ChIP-Seq(GSE39860)/Homer	KCCACGTGAC	1e-64	-149.6	0	158	0.7707	9558.1	0.2105	1e-23	-55.22	0	79	0.6371	9542.1	0.2097	1e-179	-413.9	0	476	0.7278	9220.5	0.2058	1e-75	-173	0	207	0.7113	9489.9	0.2076
Pho2(bHLH)/Yeast-Pho2-ChIP-Seq(GSE29506)/Homer	CCCACGTGCT	1e-32	-75.68	0	82	0.4	3979.8	0.0876	1e-18	-41.81	0	47	0.379	3972.6	0.0873	1e-80	-184.2	0	229	0.3502	3763.5	0.084	1e-51	-119.2	0	119	0.4089	3719.1	0.0814
Pho4(bHLH)/Yeast-Pho4-ChIP-Seq(GSE29506)/Homer	AAGCACGTGBGD	1e-34	-78.64	0	60	0.2927	1789	0.0394	1e-18	-43.33	0	34	0.2742	1783.9	0.0392	1e-79	-182.1	0	162	0.2477	1748	0.039	1e-41	-96.43	0	78	0.268	1751	0.0383
PIF5ox(bHLH)/Arabidopsis-PIF5ox-ChIP-Seq(GSE35062)/Homer	BCACGTGVDN	1e-44	-101.6	0	130	0.6341	8491.3	0.187	1e-22	-52.03	0	72	0.5806	8177.9	0.1797	1e-145	-336	0	412	0.63	7860.6	0.1755	1e-63	-145.5	0	185	0.6357	8479.7	0.1855
USF1(bHLH)/GM12878-Usf1-ChIP-Seq(GSE32465)/Homer	SGTCACGTGR	1e-60	-139.1	0	108	0.5268	3735.1	0.0822	1e-17	-41.25	0	45	0.3629	3661.7	0.0805	1e-150	-346	0	302	0.4618	3559.5	0.0795	1e-66	-153.9	0	133	0.457	3583	0.0784
Usf2(bHLH)/C2C12-Usf2-ChIP-Seq(GSE36030)/Homer	GTCACGTGGT	1e-43	-101.1	0	77	0.3756	2376.6	0.0523	1e-08	-20.11	0	25	0.2016	2246.1	0.0493	1e-92	-213.4	0	198	0.3028	2310.7	0.0516	1e-50	-117	0	96	0.3299	2257.5	0.0494
MITF(bHLH)/MastCells-MITF-ChIP-Seq(GSE48085)/Homer	RTCATGTGAC	1e-24	-55.92	0	93	0.4537	6826.3	0.1503	1e-05	-12.49	0.0001	38	0.3065	6614.6	0.1453	1e-60	-138.2	0	266	0.4067	6415.6	0.1432	1e-22	-51.2	0	112	0.3849	6785.7	0.1485
E-box(bHLH)/Promoter/Homer	SSGGTCACGTGA	1e-21	-48.79	0	30	0.1463	610.4	0.0134	0.0001	-10.69	0.0004	9	0.0726	551.7	0.0121	1e-31	-73.64	0	60	0.0917	550.9	0.0123	1e-17	-40.13	0	29	0.0997	535.2	0.0117
Ptf1a(bHLH)/Panc1-Ptf1a-ChIP-Seq(GSE47459)/Homer	ACAGCTGTTN	1e-05	-11.67	0.0001	126	0.6146	21004	0.4625	0.001	-8.615	0.0023	79	0.6371	21556.3	0.4736	1e-15	-34.96	0	402	0.6147	20521.3	0.4581	1e-07	-17.38	0	182	0.6254	21260.3	0.4651
HIF-1a(bHLH)/MCF7-HIF1a-ChIP-Seq(GSE28352)/Homer	TACGTGCV	0.01	-6.735	0.0106	20	0.0976	2065.9	0.0455	0.001	-7.985	0.004	15	0.121	1981.7	0.0435	1e-10	-24.11	0	71	0.1086	2052.6	0.0458	1e-07	-16.25	0	35	0.1203	2004	0.0438
All_others
HNF4a(NR),DR1/HepG2-HNF4a-ChIP-Seq(GSE25021)/Homer	CARRGKBCAAAGTYCA	1e-11	-25.97	0	47	0.2293	3419.2	0.0753	1e-07	-16.94	0	28	0.2258	3252.6	0.0715	1e-44	-101.3	0	160	0.2446	3115.1	0.0695	1e-16	-37.7	0	66	0.2268	3261	0.0713
Hnf1(Homeobox)/Liver-Foxa2-Chip-Seq(GSE25694)/Homer	GGTTAAWCATTAA	1e-05	-11.7	0.0001	12	0.0585	542.8	0.012	0.0001	-10.44	0.0004	8	0.0645	436.7	0.0096	1e-07	-17.14	0	24	0.0367	425.4	0.0095	1e-05	-12.23	0	14	0.0481	495.1	0.0108
PPARE(NR),DR1/3T3L1-Pparg-ChIP-Seq(GSE13511)/Homer	TGACCTTTGCCCCA	1e-14	-32.59	0	75	0.3659	6646.7	0.1464	0.0001	-10.03	0.0006	36	0.2903	6790.4	0.1492	1e-20	-47.27	0	184	0.2813	6248.6	0.1395	1e-10	-24	0	84	0.2887	6395.7	0.1399
Erra(NR)/HepG2-Erra-ChIP-Seq(GSE31477)/Homer	CAAAGGTCAG	1e-07	-16.26	0	114	0.5561	16968.4	0.3736	0.001	-8.564	0.0024	66	0.5323	16900	0.3713	1e-12	-27.87	0	325	0.4969	16164.2	0.3608	1e-06	-14.57	0	147	0.5052	16572.7	0.3626
Foxa2(Forkhead)/Liver-Foxa2-ChIP-Seq(GSE25694)/Homer	CYTGTTTACWYW	0.01	-5.879	0.0214	37	0.1805	5130.5	0.113	0.001	-7.659	0.0052	25	0.2016	4521.1	0.0993	1e-15	-36.73	0	140	0.2141	4641.2	0.1036	1e-07	-16.46	0	62	0.2131	4835.7	0.1058
RXR(NR),DR1/3T3L1-RXR-ChIP-Seq(GSE13511)/Homer	TAGGGCAAAGGTCA	1e-12	-29.88	0	82	0.4	8124.6	0.1789	0.001	-7.536	0.0055	38	0.3065	8276.2	0.1818	1e-23	-54.07	0	220	0.3364	7725.4	0.1725	1e-06	-15.4	0	86	0.2955	7923.7	0.1734
FOXA1(Forkhead)/LNCAP-FOXA1-ChIP-Seq(GSE27824)/Homer	WAAGTAAACA	0.001	-7.228	0.0071	53	0.2585	7649.6	0.1684	0.01	-6.722	0.0121	31	0.25	6530.8	0.1435	1e-16	-37.53	0	180	0.2752	6647	0.1484	1e-05	-13.09	0	76	0.2612	7071.2	0.1547
PHA-4(Forkhead)/cElegans-Embryos-PHA4-ChIP-Seq(modEncode)/Homer	KTGTTTGC	0.0001	-9.643	0.0007	130	0.6341	22653	0.4988	0.01	-6.359	0.0159	74	0.5968	21016.5	0.4618	1e-07	-16.56	0	371	0.5673	20759.9	0.4634	1e-06	-15.9	0	186	0.6392	22261.3	0.487
CEBP(bZIP)/ThioMac-CEBPb-ChIP-Seq(GSE21512)/Homer	ATTGCGCAAC	1e-06	-14.33	0	38	0.1854	3555.9	0.0783	0.01	-5.933	0.023	19	0.1532	3459.6	0.076	1e-14	-34.3	0	114	0.1743	3519.8	0.0786	1e-16	-36.95	0	69	0.2371	3587.6	0.0785
HNF6(Homeobox)/Liver-Hnf6-ChIP-Seq(ERP000394)/Homer	NTATYGATCH	1e-05	-12.89	0	30	0.1463	2604.7	0.0574	0.01	-5.227	0.0392	14	0.1129	2372.4	0.0521	1e-11	-27.5	0	81	0.1239	2339.6	0.0522	1e-05	-12.52	0	37	0.1271	2569.1	0.0562
Sp1(Zf)/Promoter/Homer	GGCCCCGCCCCC	0.0001	-9.262	0.0011	24	0.1171	2254.6	0.0496	0.01	-6.534	0.0141	15	0.121	2286.7	0.0502	1e-09	-22.27	0	70	0.107	2096.1	0.0468	0.001	-7.724	0.0033	21	0.0722	1442.7	0.0316
Selective
AP-1(bZIP)/ThioMac-PU.1-ChIP-Seq(GSE21512)/Homer	VTGACTCATC	0.01	-5.555	0.0282	32	0.1561	4331.2	0.0954	1	-1.28	0.6298	13	0.1048	3946.5	0.0867	1	-1.106	0.5307	61	0.0933	3935.9	0.0879	0.1	-3.209	0.1801	36	0.1237	4186.9	0.0916
GRE(NR),IR3/RAW264.7-GRE-ChIP-Seq(Unpublished)/Homer	VAGRACAKWCTGTYC	0.001	-7.054	0.0082	17	0.0829	1571.4	0.0346	0.1	-2.997	0.2323	8	0.0645	1479.6	0.0325	1	-0.1198	0.9719	17	0.026	1507.4	0.0336	0.1	-2.849	0.2294	15	0.0515	1496.5	0.0327
KLF5(Zf)/LoVo-KLF5-ChIP-Seq(GSE49402)/Homer	DGGGYGKGGC	0.01	-6.607	0.0117	69	0.3366	10967.8	0.2415	1	-1.881	0.4707	37	0.2984	11571.4	0.2542	0.1	-3.061	0.1519	173	0.2645	10559.4	0.2357	1	-1.782	0.4503	67	0.2302	9406.6	0.2058
Bach1(bZIP)/K562-Bach1-ChIP-Seq(GSE31477)/Homer	AWWNTGCTGAGTCAT	0.01	-6.116	0.0186	6	0.0293	290.3	0.0064	0.1	-3.221	0.197	3	0.0242	275.1	0.006	1	-0.6422	0.7152	4	0.0061	260.3	0.0058	1	-0.1625	1	1	0.0034	297.9	0.0065
NF-E2(bZIP)/K562-NFE2-ChIP-Seq(GSE31477)/Homer	GATGACTCAGCA	0.01	-5.697	0.0251	6	0.0293	316.9	0.007	1	-1.528	0.553	2	0.0161	320.6	0.007	1	-0.8818	0.6213	5	0.0076	289.8	0.0065	1	-0.1396	1	1	0.0034	319.7	0.007
SeqBias: A/T bias	WWWWWWWWWW	1	-1.632	0.5276	182	0.8878	39273.1	0.8647	0.01	-5.664	0.0285	115	0.9274	38295.5	0.8414	0.1	-3.454	0.1208	566	0.8654	37557.2	0.8384	0.1	-2.765	0.2327	265	0.9107	40244.4	0.8805
DREF/Drosophila-Promoters/Homer	AVYTATCGATAD	1	0	1	0	0	43.5	0.001	0.01	-5.464	0.0324	2	0.0161	35.1	0.0008	0.1	-2.323	0.2488	2	0.0031	37	0.0008	1	-1.47	0.5425	1	0.0034	41.1	0.0009
Phox2a(Homeobox)/Neuron-Phox2a-ChIP-Seq(GSE31456)/Homer	YTAATYNRATTA	1	-0.6437	0.8417	7	0.0341	1511.3	0.0333	1	-1.549	0.5473	5	0.0403	1164.3	0.0256	0.01	-6.61	0.0073	33	0.0505	1273.9	0.0284	1	-0.1902	0.9972	7	0.0241	1467.6	0.0321
Egr1(Zf)/K562-Egr1-ChIP-Seq(GSE32465)/Homer	TGCGTGGGYG	1	-1.31	0.6206	32	0.1561	6322.7	0.1392	1	-1.285	0.6298	21	0.1694	6695.8	0.1471	0.01	-5.415	0.022	109	0.1667	5842.7	0.1304	1	-0.1836	0.9972	29	0.0997	5304.6	0.1161
BMYB(HTH)/Hela-BMYB-ChIP-Seq(GSE27030)/Homer	NHAACBGYYV	0.1	-3.106	0.1969	57	0.278	10232.4	0.2253	0.1	-2.336	0.3448	33	0.2661	9728.7	0.2138	0.01	-4.895	0.0353	165	0.2523	9496	0.212	0.01	-4.626	0.0571	81	0.2784	9998.6	0.2187
Stat3+il21(Stat)/CD4-Stat3-ChIP-Seq(GSE19198)/Homer	SVYTTCCNGGAARB	1	-1.266	0.6231	25	0.122	4881.1	0.1075	1	-1.903	0.4653	17	0.1371	4755.1	0.1045	0.01	-5.816	0.0152	86	0.1315	4370.8	0.0976	0.1	-4.435	0.0679	41	0.1409	4479.9	0.098
GFY-Staf(?,Zf)/Promoter/Homer	RACTACAATTCCCAGAAKGC	1	-1.683	0.5098	3	0.0146	328.8	0.0072	1	-0.5806	0.8202	1	0.0081	300.7	0.0066	0.01	-4.885	0.0353	10	0.0153	272.8	0.0061	0.1	-4.253	0.0787	6	0.0206	305.5	0.0067
STAT4(Stat)/CD4-Stat4-ChIP-Seq(GSE22104)/Homer	NYTTCCWGGAAR	1	-1.071	0.6848	29	0.1415	5905.6	0.13	1	-1.043	0.6847	17	0.1371	5589	0.1228	0.01	-5.648	0.0177	102	0.156	5368.9	0.1198	0.1	-3.519	0.151	46	0.1581	5460.3	0.1195
Chop(bZIP)/MEF-Chop-ChIP-Seq(GSE35681)/Homer	ATTGCATCAT	0.1	-2.621	0.2812	8	0.039	964.7	0.0212	0.01	-4.769	0.0593	7	0.0565	841.5	0.0185	0.0001	-10.03	0.0003	28	0.0428	820.7	0.0183	0.1	-3.385	0.1648	12	0.0412	1029.2	0.0225
AMYB(HTH)/Testes-AMYB-ChIP-Seq(GSE44588)/Homer	TGGCAGTTGG	1	-1.064	0.6848	52	0.2537	10886.1	0.2397	1	-0.3135	0.9451	26	0.2097	10438.6	0.2293	0.001	-8.526	0.0012	186	0.2844	10050.7	0.2244	0.1	-3.365	0.1655	81	0.2784	10561.5	0.2311
Nr5a2(NR)/Pancreas-LRH1-ChIP-Seq(GSE34295)/Homer	BTCAAGGTCA	1	-0.5512	0.8623	25	0.122	5656.5	0.1245	1	-0.839	0.7539	16	0.129	5507.4	0.121	0.001	-8.945	0.0009	109	0.1667	5270.8	0.1177	0.1	-3.241	0.1769	46	0.1581	5565.9	0.1218
AR-halfsite(NR)/LNCaP-AR-ChIP-Seq(GSE27824)/Homer	CCAGGAACAG	1	-0.6652	0.8417	127	0.6195	28071.4	0.6181	1	-1.71	0.5093	82	0.6613	28100.4	0.6174	0.001	-8.73	0.001	439	0.6713	26986.6	0.6024	0.1	-3.147	0.189	193	0.6632	28008.6	0.6128
Maz(Zf)/HepG2-Maz-ChIP-Seq(GSE31477)/Homer	GGGGGGGG	1	-2.237	0.3769	55	0.2683	10406.7	0.2291	0.1	-2.37	0.3373	38	0.3065	11407.2	0.2506	0.01	-6.044	0.0125	178	0.2722	10053.2	0.2244	1	-0.4329	0.8823	53	0.1821	8661.4	0.1895
Atf2(bZIP)/3T3L1-Atf2-ChIP-Seq(GSE56872)/Homer	NRRTGACGTCAT	0.1	-4.459	0.0663	18	0.0878	2204.5	0.0485	0.1	-3.878	0.1223	11	0.0887	1994.6	0.0438	0.01	-6.441	0.0085	46	0.0703	1980.1	0.0442	1	-0.7783	0.7758	14	0.0481	2087.9	0.0457
AARE(HLH)/mES-cMyc-ChIP-Seq/Homer	GATTGCATCA	1	-1.952	0.4423	4	0.0195	443.2	0.0098	0.1	-3.25	0.1944	4	0.0323	464.1	0.0102	0.0001	-9.719	0.0004	16	0.0245	341	0.0076	0.1	-2.823	0.2327	6	0.0206	431.7	0.0094
STAT1(Stat)/HelaS3-STAT1-ChIP-Seq(GSE12782)/Homer	NATTTCCNGGAAAT	1	-0.0472	1	4	0.0195	1724.2	0.038	0.01	-4.642	0.0634	10	0.0806	1538.5	0.0338	0.0001	-9.218	0.0007	41	0.0627	1482.9	0.0331	0.1	-2.539	0.2612	15	0.0515	1568.9	0.0343
STAT5(Stat)/mCD4+-Stat5-ChIP-Seq(GSE12346)/Homer	RTTTCTNAGAAA	1	-0.000762	1	2	0.0098	2069.2	0.0456	0.01	-4.658	0.0634	11	0.0887	1776.1	0.039	0.01	-6.627	0.0073	42	0.0642	1745.4	0.039	0.1	-2.339	0.3035	17	0.0584	1884.4	0.0412
Nr5a2(NR)/mES-Nr5a2-ChIP-Seq(GSE19019)/Homer	BTCAAGGTCA	1	-0.3496	0.9424	17	0.0829	4170.6	0.0918	0.1	-2.577	0.2909	16	0.129	3988.4	0.0876	0.001	-7.752	0.0025	83	0.1269	3913.6	0.0874	1	-1.836	0.43	32	0.11	4179.7	0.0914
Gata2(Zf)/K562-GATA2-ChIP-Seq(GSE18829)/Homer	BBCTTATCTS	0.1	-4.549	0.0629	26	0.1268	3561.5	0.0784	1	-1.979	0.4526	12	0.0968	3096.6	0.068	0.01	-5.384	0.0223	64	0.0979	3132.3	0.0699	1	-1.669	0.4918	25	0.0859	3246.2	0.071
Rfx5(HTH)/GM12878-Rfx5-ChIP-Seq(GSE31477)/Homer	SCCTAGCAACAG	1	-1.536	0.5483	14	0.0683	2441.3	0.0538	1	-0.7858	0.7619	7	0.0565	2341.5	0.0514	0.01	-5.2	0.0264	48	0.0734	2232.4	0.0498	1	-1.337	0.5896	18	0.0619	2385.3	0.0522
CTCF(Zf)/CD4+-CTCF-ChIP-Seq(Barski et al.)/Homer	AYAGTGCCMYCTRGTGGCCA	1	-0.9818	0.7158	6	0.0293	1096.2	0.0241	1	-1.856	0.4771	5	0.0403	1042.6	0.0229	1	-0.3871	0.8421	13	0.0199	984.9	0.022	0.001	-9.202	0.0008	17	0.0584	915.4	0.02
Pdx1(Homeobox)/Islet-Pdx1-ChIP-Seq(SRA008281)/Homer	YCATYAATCA	1	-0.7458	0.8321	24	0.1171	5170.5	0.1138	1	-0.4227	0.8831	11	0.0887	4377.1	0.0962	1	-0.4197	0.8306	62	0.0948	4432.1	0.0989	0.001	-9.023	0.001	52	0.1787	4830.6	0.1057
NFkB-p65-Rel(RHD)/ThioMac-LPS-Expression(GSE23622)/Homer	GGAAATTCCC	1	-0.9594	0.7277	2	0.0098	294.5	0.0065	1	-1.68	0.5093	2	0.0161	289.5	0.0064	1	-0.143	0.9561	2	0.0031	242	0.0054	0.01	-5.941	0.0176	7	0.0241	286.7	0.0063
GRE(NR),IR3/A549-GR-ChIP-Seq(GSE32465)/Homer	NRGVACABNVTGTYCY	0.1	-2.864	0.2379	8	0.039	914.6	0.0201	0.1	-3.424	0.1744	6	0.0484	871.9	0.0192	1	-0.5774	0.7416	13	0.0199	905.9	0.0202	0.01	-5.833	0.0192	14	0.0481	931.4	0.0204
TEAD(TEA)/Fibroblast-PU.1-ChIP-Seq(Unpublished)/Homer	YCWGGAATGY	1	-1.249	0.6231	19	0.0927	3636.1	0.0801	1	-0.3185	0.9451	8	0.0645	3438	0.0755	1	-1.744	0.3444	56	0.0856	3371.9	0.0753	0.01	-5.241	0.0333	36	0.1237	3615.9	0.0791
FOXA1:AR(Forkhead,NR)/LNCAP-AR-ChIP-Seq(GSE27824)/Homer	AGTAAACAAAAAAGAACAND	1	-0.09537	1	1	0.0049	528.9	0.0116	1	-1.105	0.674	2	0.0161	434.5	0.0095	1	-1.83	0.33	10	0.0153	474.3	0.0106	0.01	-5.213	0.0336	8	0.0275	413.8	0.0091
Atf7(bZIP)/3T3L1-Atf7-ChIP-Seq(GSE56872)/Homer	NGRTGACGTCAY	0.01	-5.158	0.0385	24	0.1171	3045.2	0.0671	0.01	-5.426	0.0328	16	0.129	2827.4	0.0621	0.001	-8.433	0.0013	64	0.0979	2761.8	0.0616	1	-1.23	0.6296	22	0.0756	3029.1	0.0663
Atf1(bZIP)/K562-ATF1-ChIP-Seq(GSE31477)/Homer	GATGACGTCA	0.001	-7.024	0.0082	34	0.1659	4287	0.0944	0.001	-7.599	0.0054	23	0.1855	4011.3	0.0881	0.0001	-10.14	0.0003	86	0.1315	3800.3	0.0848	1	-1.479	0.5418	31	0.1065	4222.1	0.0924
FXR(NR),IR1/Liver-FXR-ChIP-Seq(Chong et al.)/Homer	AGGTCANTGACCTB	0.01	-6.066	0.0191	23	0.1122	2667.8	0.0587	0.01	-5.532	0.0318	16	0.129	2796.6	0.0614	0.1	-2.941	0.1646	47	0.0719	2517.2	0.0562	0.01	-5.052	0.038	28	0.0962	2650.3	0.058
NFY(CCAAT)/Promoter/Homer	RGCCAATSRG	0.01	-5.214	0.0372	43	0.2098	6462	0.1423	1	-0.7173	0.8011	18	0.1452	6425.9	0.1412	0.01	-6.82	0.0061	117	0.1789	6076.1	0.1356	0.1	-2.715	0.2387	48	0.1649	6070.2	0.1328
GATA3(Zf)/iTreg-Gata3-ChIP-Seq(GSE20898)/Homer	AGATAASR	0.01	-6.046	0.0191	54	0.2634	8249.1	0.1816	0.1	-4.202	0.0906	29	0.2339	7100.8	0.156	0.01	-4.808	0.0374	129	0.1972	7220.3	0.1612	1	-0.8572	0.7683	51	0.1753	7757.3	0.1697
Fox:Ebox(Forkhead,bHLH)/Panc1-Foxa2-ChIP-Seq(GSE47459)/Homer	NNNVCTGWGYAAACASN	0.001	-7.719	0.0045	53	0.2585	7494	0.165	0.1	-4.533	0.069	29	0.2339	6922.3	0.1521	1e-11	-27.23	0	169	0.2584	6813.7	0.1521	1e-12	-28.87	0	98	0.3368	7434.9	0.1627
FOXA1(Forkhead)/MCF7-FOXA1-ChIP-Seq(GSE26831)/Homer	WAAGTAAACA	0.001	-8.439	0.0023	47	0.2293	6195.8	0.1364	0.1	-3.884	0.1223	22	0.1774	5119.5	0.1125	1e-13	-31.48	0	147	0.2248	5320	0.1188	1e-07	-17.26	0	70	0.2405	5655.7	0.1237
TR4(NR),DR1/Hela-TR4-ChIP-Seq(GSE24685)/Homer	GAGGTCAAAGGTCA	1e-06	-14.6	0	17	0.0829	855	0.0188	0.1	-2.735	0.2742	5	0.0403	787.5	0.0173	1e-15	-36.59	0	46	0.0703	708.5	0.0158	1e-08	-20.23	0	23	0.079	772.1	0.0169
CRE(bZIP)/Promoter/Homer	CSGTGACGTCAC	0.001	-7.916	0.0038	19	0.0927	1732.4	0.0381	1	-1.161	0.6702	6	0.0484	1689.8	0.0371	1e-06	-14.41	0	50	0.0765	1591.4	0.0355	0.01	-6.472	0.0106	21	0.0722	1595.7	0.0349
FOXP1(Forkhead)/H9-FOXP1-ChIP-Seq(GSE31006)/Homer	NYYTGTTTACHN	0.01	-5.996	0.0195	23	0.1122	2682.7	0.0591	0.01	-4.925	0.0518	14	0.1129	2458.4	0.054	0.001	-8.742	0.001	59	0.0902	2458.5	0.0549	0.0001	-10.15	0.0003	35	0.1203	2643.7	0.0578
FHY3(FAR1)/Arabidopsis-FHY3-ChIP-Seq(GSE30711)/Homer	HHCACGCGCBTN	0.01	-5.253	0.0365	20	0.0976	2354.2	0.0518	1	-0.4853	0.85	6	0.0484	2334.3	0.0513	0.0001	-10.39	0.0002	59	0.0902	2311.7	0.0516	0.01	-5.516	0.0258	22	0.0756	1847.8	0.0404
NF1-halfsite(CTF)/LNCaP-NF1-ChIP-Seq(Unpublished)/Homer	YTGCCAAG	0.01	-5.473	0.0299	79	0.3854	13492.9	0.2971	0.1	-2.716	0.2742	47	0.379	14192.6	0.3118	1e-10	-23.77	0	269	0.4113	13071.8	0.2918	0.0001	-9.978	0.0004	120	0.4124	13833.8	0.3027
Nur77(NR)/K562-NR4A1-ChIP-Seq(GSE31363)/Homer	TGACCTTTNCNT	0.1	-3.51	0.1391	9	0.0439	951.9	0.021	0.001	-7.902	0.0042	9	0.0726	800.2	0.0176	1e-08	-18.68	0	38	0.0581	887.2	0.0198	0.001	-7.71	0.0033	16	0.055	946.7	0.0207
Esrrb(NR)/mES-Esrrb-ChIP-Seq(GSE11431)/Homer	KTGACCTTGA	0.1	-4.519	0.0636	33	0.161	4841.7	0.1066	0.01	-6.16	0.0188	23	0.1855	4466.2	0.0981	1e-09	-21.64	0	117	0.1789	4453.5	0.0994	1e-05	-12.17	0	55	0.189	4644.6	0.1016
NF1(CTF)/LNCAP-NF1-ChIP-Seq(Unpublished)/Homer	CYTGGCABNSTGCCAR	1	-1.643	0.5259	15	0.0732	2586.2	0.0569	0.0001	-10.26	0.0005	21	0.1694	2883.4	0.0634	1e-07	-18.34	0	74	0.1131	2502.4	0.0559	0.0001	-11.11	0.0001	37	0.1271	2739.7	0.0599
CEBP:AP1(bZIP)/ThioMac-CEBPb-ChIP-Seq(GSE21512)/Homer	DRTGTTGCAA	0.1	-3.475	0.1419	27	0.1317	4104.5	0.0904	0.0001	-10.5	0.0004	25	0.2016	3774.6	0.0829	1e-12	-29.15	0	109	0.1667	3558.3	0.0794	0.001	-8.764	0.0012	46	0.1581	4140.9	0.0906
Atf4(bZIP)/MEF-Atf4-ChIP-Seq(GSE35681)/Homer	MTGATGCAAT	0.1	-4.067	0.0887	12	0.0585	1315.5	0.029	0.0001	-9.625	0.0009	12	0.0968	1129.6	0.0248	1e-10	-24.27	0	48	0.0734	1087	0.0243	0.01	-5.087	0.0374	17	0.0584	1343.3	0.0294
Meis1(Homeobox)/MastCells-Meis1-ChIP-Seq(GSE48085)/Homer	VGCTGWCAVB	1	-1.465	0.566	67	0.3268	13669.4	0.301	0.01	-5.812	0.0253	51	0.4113	13287.3	0.2919	0.001	-7.169	0.0044	228	0.3486	13024.7	0.2907	1	-2.027	0.3881	95	0.3265	13475.9	0.2948
Tlx?(NR)/NPC-H3K4me1-ChIP-Seq(GSE16256)/Homer	CTGGCAGSCTGCCA	1	-1.322	0.6206	17	0.0829	3172.1	0.0698	0.01	-6.498	0.0142	20	0.1613	3550.3	0.078	0.001	-8.014	0.002	69	0.1055	3084.7	0.0689	0.1	-3.63	0.1396	31	0.1065	3378.6	0.0739
VDR(NR),DR3/GM10855-VDR+vitD-ChIP-Seq(GSE22484)/Homer	ARAGGTCANWGAGTTCANNN	1	-0.2435	0.9829	5	0.0244	1446.4	0.0318	0.01	-5.506	0.0318	10	0.0806	1354	0.0297	0.1	-2.626	0.2132	26	0.0398	1306.6	0.0292	0.001	-7.111	0.0058	20	0.0687	1408	0.0308
Foxo1(Forkhead)/RAW-Foxo1-ChIP-Seq(Fan et al.)/Homer	CTGTTTAC	0.1	-3.761	0.1151	74	0.361	13365.2	0.2943	0.1	-3.283	0.1911	45	0.3629	12996.3	0.2855	0.01	-5.986	0.013	212	0.3242	12263.2	0.2737	0.01	-6.571	0.0098	105	0.3608	12741.9	0.2788
NF1:FOXA1(CTF,Forkhead)/LNCAP-FOXA1-ChIP-Seq(GSE27824)/Homer	WNTGTTTRYTTTGGCA	1	-2.111	0.405	3	0.0146	267.2	0.0059	1	-0.6405	0.8123	1	0.0081	275	0.006	0.001	-8.797	0.001	13	0.0199	259.2	0.0058	0.001	-8.324	0.0019	8	0.0275	251.2	0.0055
HIF2a(bHLH)/785_O-HIF2a-ChIP-Seq(GSE34871)/Homer	GCACGTACCC	1	-1.494	0.5628	16	0.078	2865.4	0.0631	0.01	-4.726	0.0605	15	0.121	2781.1	0.0611	1e-07	-16.35	0	78	0.1193	2832.8	0.0632	0.0001	-10.05	0.0004	35	0.1203	2657.4	0.0581
No motif enrichment
TEAD2(TEA)/Py2T-Tead2-ChIP-Seq(GSE55709)/Homer	CCWGGAATGY	1	-0.6596	0.8417	14	0.0683	3057	0.0673	1	-0.2197	0.9687	6	0.0484	2878	0.0632	0.1	-3.339	0.1279	53	0.081	2809	0.0627	0.1	-4.343	0.0732	30	0.1031	3060.9	0.067
BORIS(Zf)/K562-CTCFL-ChIP-Seq(GSE32465)/Homer	CNNBRGCGCCCCCTGSTGGC	1	-1.586	0.5385	10	0.0488	1631.6	0.0359	1	-1.428	0.5745	6	0.0484	1531.2	0.0336	1	-2.021	0.2937	27	0.0413	1466.1	0.0327	0.1	-4.116	0.0887	16	0.055	1377.4	0.0301
GATA(Zf),IR4/iTreg-Gata3-ChIP-Seq(GSE20898)/Homer	NAGATWNBNATCTNN	1	-0.2049	0.9972	1	0.0049	372.8	0.0082	1	-0.6212	0.8123	1	0.0081	282.1	0.0062	0.1	-2.632	0.2132	8	0.0122	296.2	0.0066	0.1	-3.871	0.1115	6	0.0206	333.3	0.0073
ARE(NR)/LNCAP-AR-ChIP-Seq(GSE27824)/Homer	RGRACASNSTGTYCYB	1	-2.235	0.3769	13	0.0634	1955.2	0.0431	1	-1.345	0.6016	7	0.0565	1898.1	0.0417	1	-0.6134	0.7273	27	0.0413	1862.2	0.0416	0.1	-3.536	0.1508	20	0.0687	1976	0.0432
Nkx6.1(Homeobox)/Islet-Nkx6.1-ChIP-Seq(GSE40975)/Homer	GKTAATGR	1	-1.289	0.6206	67	0.3268	13871.9	0.3054	1	-1.262	0.6337	37	0.2984	12373.1	0.2719	1	-1.458	0.4294	191	0.292	12478.7	0.2786	0.1	-3.46	0.1576	104	0.3574	13939.7	0.305
TEAD4(TEA)/Tropoblast-Tead4-ChIP-Seq(GSE37350)/Homer	CCWGGAATGY	1	-0.6279	0.844	23	0.1122	5098.5	0.1123	1	-1.057	0.6847	15	0.121	4868.8	0.107	0.1	-2.338	0.2488	78	0.1193	4610.8	0.1029	0.1	-3.436	0.159	43	0.1478	5073	0.111
SeqBias: CG bias	SSSSSSSSSS	0.1	-2.581	0.2892	196	0.9561	42178.7	0.9287	1	-1.117	0.674	119	0.9597	43037	0.9456	1	-1.564	0.3952	609	0.9312	41297.1	0.9219	0.1	-3.294	0.1752	275	0.945	41836.1	0.9153
p63(p53)/Keratinocyte-p63-ChIP-Seq(GSE17611)/Homer	NNDRCATGYCYNRRCATGYH	1	-0.0641	1	9	0.0439	3056	0.0673	1	-1.049	0.6847	10	0.0806	3135.4	0.0689	1	-1.129	0.5269	48	0.0734	3059.7	0.0683	0.1	-3.289	0.1752	28	0.0962	3077.4	0.0673
RBPJ:Ebox(?,bHLH)/Panc1-Rbpj1-ChIP-Seq(GSE47459)/Homer	GGGRAARRGRMCAGMTG	1	-1.014	0.7059	12	0.0585	2332.3	0.0514	1	-0.8156	0.7553	7	0.0565	2312	0.0508	0.1	-3.033	0.1546	43	0.0657	2257.1	0.0504	0.1	-3.259	0.1762	22	0.0756	2296.6	0.0502
Smad3(MAD)/NPC-Smad3-ChIP-Seq(GSE36673)/Homer	TWGTCTGV	0.1	-3.278	0.1704	110	0.5366	21441.2	0.4721	1	-1.727	0.5053	64	0.5161	21424.2	0.4707	1	-0.59	0.7364	298	0.4557	20498.6	0.4576	0.1	-3.118	0.192	150	0.5155	21204.5	0.4639
Pbx3(Homeobox)/GM12878-PBX3-ChIP-Seq(GSE32465)/Homer	SCTGTCAMTCAN	1	-0.4537	0.9186	7	0.0341	1677.1	0.0369	1	-0.6858	0.8123	5	0.0403	1717.6	0.0377	0.1	-2.526	0.2268	33	0.0505	1741.6	0.0389	0.1	-3.11	0.192	18	0.0619	1818.4	0.0398
HRE(HSF)/HepG2-HSF1-ChIP-Seq(GSE31477)/Homer	BSTTCTRGAABVTTCYAGAA	1	-0.3171	0.9542	4	0.0195	1092.6	0.0241	1	-1.783	0.4997	5	0.0403	1070	0.0235	1	-0.2581	0.9017	12	0.0183	984.5	0.022	0.1	-3.028	0.2045	11	0.0378	970.5	0.0212
ZNF143|STAF(Zf)/CUTLL-ZNF143-ChIP-Seq(GSE29600)/Homer	ATTTCCCAGVAKSCY	1	-0.3845	0.9297	11	0.0537	2704.4	0.0595	1	-2.177	0.3832	11	0.0887	2674.8	0.0588	1	-0.8053	0.6492	37	0.0566	2457.2	0.0549	0.1	-2.993	0.2067	24	0.0825	2630.3	0.0575
Lhx3(Homeobox)/Neuron-Lhx3-ChIP-Seq(GSE31456)/Homer	ADBTAATTAR	1	-1.704	0.5036	47	0.2293	9151.8	0.2015	1	-0.829	0.7539	23	0.1855	8048.7	0.1768	1	-0.9781	0.5888	121	0.185	8048.5	0.1797	0.1	-3.004	0.2067	70	0.2405	9125.7	0.1997
Initiator/Drosophila-Promoters/Homer	NTCAGTYG	1	-1.811	0.4726	78	0.3805	15691.6	0.3455	1	-0.1076	1	33	0.2661	14325.8	0.3148	0.1	-2.64	0.2132	226	0.3456	14246.4	0.318	0.1	-2.941	0.2145	108	0.3711	14842	0.3247
AP-2alpha(AP2)/Hela-AP2alpha-ChIP-Seq(GSE31477)/Homer	ATGCCCTGAGGC	1	-0.3501	0.9424	26	0.1268	6256.7	0.1378	1	-1.857	0.4771	23	0.1855	6788.8	0.1492	0.1	-2.431	0.2393	104	0.159	6261.8	0.1398	0.1	-2.911	0.2183	44	0.1512	5415.8	0.1185
Stat3(Stat)/mES-Stat3-ChIP-Seq(GSE11431)/Homer	CTTCCGGGAA	1	-0.1597	1	12	0.0585	3419.9	0.0753	0.1	-2.728	0.2742	14	0.1129	3296.8	0.0724	0.1	-4.214	0.0644	59	0.0902	3017.7	0.0674	0.1	-2.772	0.2327	27	0.0928	3101.1	0.0678
PBX1(Homeobox)/MCF7-PBX1-ChIP-Seq(GSE28007)/Homer	GSCTGTCACTCA	1	-0.7287	0.8405	3	0.0146	576.5	0.0127	1	-1.514	0.553	3	0.0242	593.8	0.013	0.1	-3.467	0.1208	15	0.0229	595.7	0.0133	0.1	-2.818	0.2327	8	0.0275	653.2	0.0143
Foxh1(Forkhead)/hESC-FOXH1-ChIP-Seq(GSE29422)/Homer	NNTGTGGATTSS	0.1	-2.447	0.3231	22	0.1073	3576.2	0.0787	1	-1.493	0.553	12	0.0968	3430.9	0.0754	1	-2.015	0.2937	59	0.0902	3484.6	0.0778	0.1	-2.783	0.2327	30	0.1031	3508.5	0.0768
LIN-39(Homeobox)/cElegans.L3-LIN39-ChIP-Seq(modEncode)/Homer	ATGATTRATG	1	-0.3977	0.9277	25	0.122	5925.7	0.1305	1	-1.063	0.6847	15	0.121	4862.7	0.1068	1	-0.1727	0.9444	66	0.1009	5040	0.1125	0.1	-2.82	0.2327	45	0.1546	5595.2	0.1224
Mouse_Recombination_Hotspot(Zf)/Testis-DMC1-ChIP-Seq(GSE24438)/Homer	ACTYKNATTCGTGNTACTTC	1	-0.8618	0.7837	2	0.0098	319.5	0.007	1	0	1	0	0	326.6	0.0072	1	-0.04586	0.9969	2	0.0031	333.1	0.0074	0.1	-2.788	0.2327	5	0.0172	330.1	0.0072
Tbet(T-box)/CD8-Tbet-ChIP-Seq(GSE33802)/Homer	AGGTGTGAAM	1	-1.032	0.6977	33	0.161	6806.8	0.1499	1	-1.176	0.6647	20	0.1613	6477.3	0.1423	1	-0.2507	0.9048	87	0.133	6398.6	0.1428	0.1	-2.704	0.2387	53	0.1821	6796.8	0.1487
NFkB-p65(RHD)/GM12787-p65-ChIP-Seq(GSE19485)/Homer	WGGGGATTTCCC	1	-0.06273	1	9	0.0439	3065.4	0.0675	1	-0.5109	0.841	8	0.0645	3062.1	0.0673	1	-0.3979	0.8421	38	0.0581	2764.1	0.0617	0.1	-2.676	0.2387	25	0.0859	2860.3	0.0626
ETS:E-box(ETS,bHLH)/HPC7-Scl-ChIP-Seq(GSE22178)/Homer	AGGAARCAGCTG	1	-1.323	0.6206	4	0.0195	579.7	0.0128	1	-0.248	0.9647	1	0.0081	554	0.0122	1	-0.7927	0.6544	8	0.0122	503.5	0.0112	0.1	-2.7	0.2387	7	0.0241	556.1	0.0122
Mef2a(MADS)/HL1-Mef2a.biotin-ChIP-Seq(GSE21529)/Homer	CYAAAAATAG	1	-1.532	0.5483	11	0.0537	1849.3	0.0407	1	-0.1817	0.9698	3	0.0242	1659.9	0.0365	1	-0.6557	0.7152	24	0.0367	1636.9	0.0365	0.1	-2.705	0.2387	16	0.055	1657.1	0.0363
EWS:ERG-fusion(ETS)/CADO_ES1-EWS:ERG-ChIP-Seq(SRA014231)/Homer	ATTTCCTGTN	1	-0.3084	0.9547	18	0.0878	4488.8	0.0988	1	-0.02606	1	6	0.0484	4153.2	0.0912	1	-0.9464	0.599	62	0.0948	4078.9	0.0911	0.1	-2.626	0.2472	35	0.1203	4261.5	0.0932
GFY(?)/Promoter/Homer	ACTACAATTCCC	1	-0.6164	0.844	2	0.0098	400.8	0.0088	1	-1.265	0.6337	2	0.0161	385.4	0.0085	1	-1.981	0.2953	8	0.0122	346.8	0.0077	0.1	-2.611	0.2482	5	0.0172	348.6	0.0076
HOXA9(Homeobox)/HSC-Hoxa9-ChIP-Seq(GSE33509)/Homer	GGCCATAAATCA	1	-0.07722	1	11	0.0537	3512.3	0.0773	1	-0.6911	0.8123	9	0.0726	3176.2	0.0698	1	-1.124	0.527	50	0.0765	3194.8	0.0713	0.1	-2.57	0.2559	29	0.0997	3445	0.0754
Unknown3/Drosophila-Promoters/Homer	ACVAKCTGGCAGCGC	1	-1.415	0.5862	4	0.0195	556	0.0122	1	-0.6852	0.8123	2	0.0161	619.1	0.0136	0.1	-3.417	0.121	15	0.0229	599.2	0.0134	0.1	-2.479	0.2745	7	0.0241	587.6	0.0129
Hoxb4(Homeobox)/ES-Hoxb4-ChIP-Seq(GSE34014)/Homer	TGATTRATGGCY	1	-0.04807	1	2	0.0098	1058	0.0233	0.1	-2.814	0.2606	6	0.0484	1015.4	0.0223	0.1	-2.644	0.2132	19	0.0291	896.4	0.02	0.1	-2.456	0.278	11	0.0378	1076.1	0.0235
THRa(NR)/C17.2-THRa-ChIP-Seq(GSE38347)/Homer	GGTCANYTGAGGWCA	0.1	-4.094	0.0877	22	0.1073	2987.1	0.0658	0.1	-4.222	0.0906	15	0.121	2953	0.0649	1	-2.245	0.2616	47	0.0719	2663.2	0.0594	0.1	-2.402	0.2907	24	0.0825	2814.3	0.0616
Unknown6/Drosophila-Promoters/Homer	AATTTTAAAA	1	-0.01889	1	10	0.0488	3825.9	0.0842	1	-0.1907	0.9687	6	0.0484	2971.6	0.0653	1	-0.1492	0.9554	41	0.0627	3267.8	0.0729	0.1	-2.376	0.2953	29	0.0997	3517.1	0.0769
Ap4(bHLH)/AML-Tfap4-ChIP-Seq(GSE45738)/Homer	NAHCAGCTGD	1	-0.4393	0.9186	40	0.1951	9243.6	0.2035	1	-1.439	0.5723	30	0.2419	9650.4	0.212	0.1	-3.328	0.1279	153	0.2339	9159.3	0.2045	0.1	-2.328	0.3038	70	0.2405	9498.3	0.2078
NFAT(RHD)/Jurkat-NFATC1-ChIP-Seq(Jolma et al.)/Homer	ATTTTCCATT	1	-0.06403	1	18	0.0878	5416.5	0.1193	1	-0.03712	1	8	0.0645	4907.8	0.1078	1	-0.3556	0.8518	67	0.1024	4848.6	0.1082	0.1	-2.308	0.307	40	0.1375	5108.5	0.1118
JunD(bZIP)/K562-JunD-ChIP-Seq/Homer	ATGACGTCATCN	1	-0.7701	0.8302	3	0.0146	559.5	0.0123	1	-0.2583	0.9647	1	0.0081	540.8	0.0119	0.1	-2.536	0.2268	12	0.0183	515.9	0.0115	1	-2.17	0.349	6	0.0206	516.5	0.0113
RUNX-AML(Runt)/CD4+-PolII-ChIP-Seq(Barski et al.)/Homer	GCTGTGGTTW	1	-0.06958	1	18	0.0878	5372.8	0.1183	1	-0.8358	0.7539	15	0.121	5152.5	0.1132	1	-0.03186	1	57	0.0872	4861.6	0.1085	1	-2.151	0.3524	40	0.1375	5183.3	0.1134
ABF1/SacCer-Promoters/Homer	CGTRNAAARTGA	1	-0.6737	0.8417	7	0.0341	1489.9	0.0328	0.1	-3.447	0.1733	9	0.0726	1604.2	0.0352	1	-0.886	0.6213	23	0.0352	1482.6	0.0331	1	-2.141	0.3525	12	0.0412	1275.6	0.0279
E2A(bHLH),near_PU.1/Bcell-PU.1-ChIP-Seq(GSE21512)/Homer	NVCACCTGBN	1	-0.824	0.8093	57	0.278	12316.3	0.2712	1	-1.111	0.674	37	0.2984	12610.3	0.2771	1	-2.067	0.2897	189	0.289	12023.4	0.2684	1	-2.094	0.3661	86	0.2955	12057.8	0.2638
EBNA1(EBV virus)/Raji-EBNA1-ChIP-Seq(GSE30709)/Homer	GGYAGCAYDTGCTDCCCNNN	1	0	1	0	0	98.2	0.0022	1	0	1	0	0	102.3	0.0022	1	-0.3655	0.8501	1	0.0015	81.3	0.0018	1	-2.01	0.391	2	0.0069	100.6	0.0022
Bcl6(Zf)/Liver-Bcl6-ChIP-Seq(GSE31578)/Homer	NNNCTTTCCAGGAAA	1	-1.053	0.6868	44	0.2146	9161.3	0.2017	0.1	-2.968	0.2325	31	0.25	8535.3	0.1875	1	-0.4841	0.7977	120	0.1835	8394.6	0.1874	1	-1.958	0.4063	62	0.2131	8535.8	0.1867
Znf263(Zf)/K562-Znf263-ChIP-Seq(GSE31477)/Homer	CVGTSCTCCC	1	-0.6516	0.8417	64	0.3122	14160.1	0.3118	1	-0.8048	0.7585	40	0.3226	14269	0.3135	1	-0.1081	0.98	180	0.2752	13307.5	0.2971	1	-1.962	0.4063	93	0.3196	13218.4	0.2892
E-box/Drosophila-Promoters/Homer	AACAGCTGTTHN	0.1	-4.392	0.0697	15	0.0732	1727.1	0.038	1	-0.3158	0.9451	4	0.0323	1806.4	0.0397	1	-1.011	0.5723	28	0.0428	1774.3	0.0396	1	-1.94	0.4082	15	0.0515	1732.8	0.0379
ERG(ETS)/VCaP-ERG-ChIP-Seq(GSE14097)/Homer	ACAGGAAGTG	1	-0.6819	0.8417	51	0.2488	11226.1	0.2472	1	-0.2728	0.9583	27	0.2177	10985.4	0.2414	1	-2.13	0.2826	166	0.2538	10460	0.2335	1	-1.918	0.4137	75	0.2577	10518	0.2301
RFX(HTH)/K562-RFX3-ChIP-Seq(SRA012198)/Homer	CGGTTGCCATGGCAAC	1	-2.058	0.4142	5	0.0244	586.9	0.0129	1	-0.7202	0.8011	2	0.0161	599	0.0132	0.1	-3.722	0.1008	15	0.0229	575.1	0.0128	1	-1.903	0.4161	6	0.0206	559.8	0.0122
Pitx1(Homeobox)/Chicken-Pitx1-ChIP-Seq(GSE38910)/Homer	TAATCCCN	1	-0.6915	0.8417	113	0.5512	24923.9	0.5488	0.1	-3.348	0.1849	75	0.6048	23661	0.5199	1	-1.31	0.4758	349	0.5336	23334.4	0.5209	1	-1.883	0.4211	164	0.5636	24308	0.5318
MYB(HTH)/ERMYB-Myb-ChIPSeq(GSE22095)/Homer	GGCVGTTR	1	-1.333	0.6206	60	0.2927	12301.9	0.2709	1	-0.9326	0.7219	34	0.2742	11839.4	0.2601	0.1	-4.307	0.06	192	0.2936	11408.1	0.2547	1	-1.882	0.4211	84	0.2887	11908.4	0.2605
Unknown2/Drosophila-Promoters/Homer	CATCMCTA	1	-1.577	0.5393	49	0.239	9689.3	0.2133	1	-0.6747	0.8123	27	0.2177	9801.3	0.2153	1	-0.3981	0.8421	127	0.1942	8982.8	0.2005	1	-1.872	0.4211	69	0.2371	9644.6	0.211
EBF(EBF)/proBcell-EBF-ChIP-Seq(GSE21978)/Homer	DGTCCCYRGGGA	1	-1.255	0.6231	8	0.039	1378.4	0.0304	1	-0.6311	0.8123	4	0.0323	1400.4	0.0308	1	-0.1719	0.9444	15	0.0229	1286.7	0.0287	1	-1.731	0.47	11	0.0378	1250.6	0.0274
Gata1(Zf)/K562-GATA1-ChIP-Seq(GSE18829)/Homer	SAGATAAGRV	0.1	-2.994	0.2173	21	0.1024	3165.1	0.0697	0.1	-2.439	0.3185	12	0.0968	2841.5	0.0624	0.1	-4.223	0.0644	55	0.0841	2777	0.062	1	-1.695	0.483	23	0.079	2946.1	0.0645
AP-2gamma(AP2)/MCF7-TFAP2C-ChIP-Seq(GSE21234)/Homer	SCCTSAGGSCAW	1	-0.6705	0.8417	37	0.1805	8145.8	0.1794	1	-2.247	0.3649	30	0.2419	8793.6	0.1932	1	-1.774	0.3393	127	0.1942	8024.1	0.1791	1	-1.642	0.4918	51	0.1753	7098.8	0.1553
PAX5(Paired,Homeobox)/GM12878-PAX5-ChIP-Seq(GSE32465)/Homer	GCAGCCAAGCRTGACH	1	-0.3383	0.9424	12	0.0585	3013	0.0663	1	-1.354	0.6007	11	0.0887	3208.8	0.0705	1	-0.2441	0.9048	39	0.0596	2983.2	0.0666	1	-1.648	0.4918	23	0.079	2967.8	0.0649
Rfx2(HTH)/LoVo-RFX2-ChIP-Seq(GSE49402)/Homer	GTTGCCATGGCAACM	1	-1.797	0.4754	5	0.0244	641.5	0.0141	1	-1.262	0.6337	3	0.0242	680.3	0.0149	0.1	-2.53	0.2268	14	0.0214	626.5	0.014	1	-1.626	0.4918	6	0.0206	611.2	0.0134
Atf3(bZIP)/GBM-ATF3-ChIP-Seq(GSE33912)/Homer	DATGASTCATHN	0.01	-4.815	0.0525	27	0.1317	3660.8	0.0806	1	-1.14	0.6732	11	0.0887	3394.4	0.0746	1	-0.9173	0.6107	51	0.078	3351.4	0.0748	1	-1.662	0.4918	27	0.0928	3539.9	0.0774
TCFL2(HMG)/K562-TCF7L2-ChIP-Seq(GSE29196)/Homer	ACWTCAAAGG	1	-1.554	0.5473	4	0.0195	522.7	0.0115	1	-1.129	0.674	2	0.0161	426.3	0.0094	0.1	-3.674	0.1031	13	0.0199	477.4	0.0107	1	-1.632	0.4918	5	0.0172	482.2	0.0106
Jun-AP1(bZIP)/K562-cJun-ChIP-Seq(GSE31477)/Homer	GATGASTCATCN	0.1	-4.057	0.0887	12	0.0585	1317.6	0.029	1	-0.4308	0.8804	3	0.0242	1222.7	0.0269	1	-1.755	0.3425	22	0.0336	1207.2	0.0269	1	-1.658	0.4918	11	0.0378	1271.7	0.0278
ETS1(ETS)/Jurkat-ETS1-ChIP-Seq(GSE17954)/Homer	ACAGGAAGTG	1	-0.6388	0.8417	34	0.1659	7529.5	0.1658	1	-0.3111	0.9451	18	0.1452	7384.9	0.1623	1	-1.431	0.4362	110	0.1682	7052.5	0.1574	1	-1.651	0.4918	50	0.1718	6942.5	0.1519
Tcf4(HMG)/Hct116-Tcf4-ChIP-Seq(SRA012054)/Homer	ASATCAAAGGVA	1	-1.205	0.634	15	0.0732	2834.9	0.0624	1	-1.524	0.553	9	0.0726	2429.5	0.0534	0.1	-2.662	0.2114	47	0.0719	2572.6	0.0574	1	-1.576	0.5066	21	0.0722	2711.6	0.0593
c-Jun-CRE(bZIP)/K562-cJun-ChIP-Seq(GSE31477)/Homer	ATGACGTCATCY	0.1	-2.931	0.228	14	0.0683	1915.3	0.0422	0.1	-2.952	0.2329	9	0.0726	1762.8	0.0387	0.1	-4.432	0.0538	38	0.0581	1759.3	0.0393	1	-1.553	0.5145	15	0.0515	1863.3	0.0408
Hoxc9(Homeobox)/Ainv15-Hoxc9-ChIP-Seq(GSE21812)/Homer	GGCCATAAATCA	1	-0.0847	1	7	0.0341	2394.3	0.0527	1	-0.6436	0.8123	6	0.0484	2130.2	0.0468	1	-0.4166	0.8306	30	0.0459	2184.7	0.0488	1	-1.545	0.515	19	0.0653	2437.3	0.0533
Smad2(MAD)/ES-SMAD2-ChIP-Seq(GSE29422)/Homer	CTGTCTGG	0.1	-4.112	0.0876	72	0.3512	12745.2	0.2806	1	-0.2073	0.9687	31	0.25	12834.4	0.282	1	-0.05221	0.9969	160	0.2446	12192.9	0.2722	1	-1.49	0.54	85	0.2921	12380.6	0.2709
LXRE(NR),DR4/RAW-LXRb.biotin-ChIP-Seq(GSE21512)/Homer	RGGTTACTANAGGTCA	1	-1.545	0.5479	3	0.0146	352.8	0.0078	1	-1.579	0.5468	2	0.0161	309.5	0.0068	1	-1.508	0.4154	6	0.0092	277.4	0.0062	1	-1.452	0.5485	3	0.0103	262.7	0.0057
RUNX2(Runt)/PCa-RUNX2-ChIP-Seq(GSE33889)/Homer	NWAACCACADNN	1	-0.08585	1	23	0.1122	6502.4	0.1432	1	-1.557	0.5473	20	0.1613	6059.9	0.1331	1	-0.0758	0.9963	75	0.1147	5958.4	0.133	1	-1.449	0.5485	45	0.1546	6330.3	0.1385
GSC(Homeobox)/FrogEmbryos-GSC-ChIP-Seq(DRA000576)/Homer	RGGATTAR	1	-1.258	0.6231	37	0.1805	7434.7	0.1637	1	-0.3885	0.8958	16	0.129	6380	0.1402	1	-0.2019	0.9235	89	0.1361	6626.3	0.1479	1	-1.408	0.565	49	0.1684	6963	0.1523
Nanog(Homeobox)/mES-Nanog-ChIP-Seq(GSE11724)/Homer	RGCCATTAAC	1	-1.167	0.6446	119	0.5805	25474.7	0.5609	1	-0.5627	0.8274	67	0.5403	24761.4	0.544	1	-1.427	0.4362	356	0.5443	23734	0.5298	1	-1.383	0.5749	168	0.5773	25413.8	0.556
Rbpj1(?)/Panc1-Rbpj1-ChIP-Seq(GSE47459)/Homer	HTTTCCCASG	1	-1.103	0.6784	48	0.2341	9969.4	0.2195	0.1	-3.751	0.1319	37	0.2984	9950.4	0.2186	0.1	-3.402	0.1215	158	0.2416	9462.1	0.2112	1	-1.36	0.5845	68	0.2337	9890.8	0.2164
Cdx2(Homeobox)/mES-Cdx2-ChIP-Seq(GSE14586)/Homer	GYMATAAAAH	1	-0.04634	1	11	0.0537	3738.3	0.0823	1	-1.825	0.4835	12	0.0968	3193	0.0702	1	-0.06366	0.9969	40	0.0612	3407.9	0.0761	1	-1.331	0.5896	26	0.0893	3566.1	0.078
SeqBias: TA-repeat	TATATATATA	1	-0.08037	1	52	0.2537	13455.3	0.2963	1	-0.3749	0.9006	28	0.2258	10972.7	0.2411	0.1	-2.523	0.2268	189	0.289	11823.1	0.2639	1	-1.344	0.5896	85	0.2921	12514.3	0.2738
EWS:FLI1-fusion(ETS)/SK_N_MC-EWS:FLI1-ChIP-Seq(SRA014231)/Homer	VACAGGAAAT	1	-1.199	0.634	21	0.1024	4092.7	0.0901	1	-0.1374	0.9959	8	0.0645	4055.9	0.0891	1	-2.091	0.2897	64	0.0979	3783.9	0.0845	1	-1.305	0.6006	27	0.0928	3730.7	0.0816
Smad4(MAD)/ESC-SMAD4-ChIP-Seq(GSE29422)/Homer	VBSYGTCTGG	0.1	-3.774	0.1151	74	0.361	13357.6	0.2941	1	-0.2513	0.9647	33	0.2661	13363.3	0.2936	1	-0.2963	0.8775	180	0.2752	12816.2	0.2861	1	-1.296	0.6016	88	0.3024	13023.4	0.2849
GRHL2(CP2)/HBE-GRHL2-ChIP-Seq(GSE46194)/Homer	AAACYKGTTWDACMRGTTTB	1	-0.7286	0.8405	12	0.0585	2549	0.0561	1	-1.159	0.6702	8	0.0645	2358.2	0.0518	1	-0.6517	0.7152	32	0.0489	2188.3	0.0488	1	-1.278	0.6083	18	0.0619	2413	0.0528
Fosl2(bZIP)/3T3L1-Fosl2-ChIP-Seq(GSE56872)/Homer	NATGASTCABNN	0.1	-3.685	0.1202	15	0.0732	1887.6	0.0416	1	-0.6786	0.8123	5	0.0403	1724.9	0.0379	0.1	-2.342	0.2488	32	0.0489	1713.5	0.0383	1	-1.268	0.6101	14	0.0481	1833.8	0.0401
Six1(Homeobox)/Myoblast-Six1-ChIP-Chip(GSE20150)/Homer	GKVTCADRTTWC	1	-0.3891	0.9297	7	0.0341	1748.2	0.0385	1	-0.6646	0.8123	5	0.0403	1738.1	0.0382	1	-0.9692	0.5912	28	0.0428	1788.4	0.0399	1	-1.197	0.6466	12	0.0412	1572.5	0.0344
STAT6(Stat)/CD4-Stat6-ChIP-Seq(GSE22104)/Homer	ABTTCYYRRGAA	1	-0.6653	0.8417	13	0.0634	2829.9	0.0623	1	-0.9388	0.7215	8	0.0645	2545.7	0.0559	1	-1.112	0.5307	41	0.0627	2601.3	0.0581	1	-1.185	0.6501	19	0.0653	2609	0.0571
RUNX(Runt)/HPC7-Runx1-ChIP-Seq(GSE22178)/Homer	SAAACCACAG	1	-0.6068	0.844	24	0.1171	5350.3	0.1178	1	-0.906	0.7297	15	0.121	5056.5	0.1111	1	-0.4611	0.8122	69	0.1055	4882.6	0.109	1	-1.168	0.6567	36	0.1237	5173.6	0.1132
Mef2c(MADS)/GM12878-Mef2c-ChIP-Seq(GSE32465)/Homer	DCYAAAAATAGM	0.01	-4.783	0.0527	16	0.078	1807.7	0.0398	1	-1.364	0.5989	6	0.0484	1566.1	0.0344	0.1	-3.032	0.1546	32	0.0489	1600.7	0.0357	1	-1.146	0.6668	13	0.0447	1740.5	0.0381
IRF2(IRF)/Erythroblas-IRF2-ChIP-Seq(GSE36985)/Homer	GAAASYGAAASY	1	-1.788	0.4754	5	0.0244	643.5	0.0142	1	-0.6818	0.8123	2	0.0161	621.1	0.0136	1	-1.26	0.487	11	0.0168	611.6	0.0137	1	-1.144	0.6668	5	0.0172	586.7	0.0128
Ets1-distal(ETS)/CD4+-PolII-ChIP-Seq(Barski et al.)/Homer	MACAGGAAGT	1	-0.7647	0.8302	10	0.0488	2081.3	0.0458	1	-0.4235	0.8831	5	0.0403	2035.7	0.0447	1	-1.281	0.4857	33	0.0505	2019.3	0.0451	1	-1.109	0.6831	15	0.0515	2053.2	0.0449
EHF(ETS)/LoVo-EHF-ChIP-Seq(GSE49402)/Homer	AVCAGGAAGT	1	-0.709	0.8405	41	0.2	8970.4	0.1975	1	-0.002433	1	13	0.1048	8846.9	0.1944	0.1	-3.461	0.1208	143	0.2187	8469	0.189	1	-1.099	0.6857	57	0.1959	8440.2	0.1847
REB1/SacCer-Promoters/Homer	KCCGGGTAAYRR	1	-1.489	0.5628	7	0.0341	1092.7	0.0241	1	-1.915	0.4653	5	0.0403	1021.3	0.0224	0.1	-3.167	0.1423	21	0.0321	949.7	0.0212	1	-1.089	0.6874	7	0.0241	887.4	0.0194
Eomes(T-box)/H9-Eomes-ChIP-Seq(GSE26097)/Homer	ATTAACACCT	1	-1.115	0.6746	66	0.322	13871.2	0.3054	1	-0.4102	0.8838	34	0.2742	13099.6	0.2878	1	-0.202	0.9235	178	0.2722	12876.1	0.2874	1	-1.09	0.6874	89	0.3058	13394.7	0.293
Pit1(Homeobox)/GCrat-Pit1-ChIP-Seq(GSE58009)/Homer	ATGMATATDC	1	-1.375	0.601	30	0.1463	5844.4	0.1287	1	-0.2137	0.9687	11	0.0887	4972.8	0.1093	1	-0.3866	0.8421	71	0.1086	5095	0.1137	1	-1.071	0.6916	38	0.1306	5552.9	0.1215
ELF5(ETS)/T47D-ELF5-ChIP-Seq(GSE30407)/Homer	ACVAGGAAGT	1	-0.5246	0.8635	23	0.1122	5247.9	0.1156	1	-0.1696	0.9761	11	0.0887	5161.2	0.1134	1	-1.814	0.3312	81	0.1239	4974.5	0.111	1	-1.07	0.6916	34	0.1168	4943.1	0.1081
ZNF711(Zf)/SHSY5Y-ZNF711-ChIP-Seq(GSE20673)/Homer	AGGCCTAG	1	-0.1457	1	56	0.2732	13901.9	0.3061	1	-1.209	0.6473	44	0.3548	14966.9	0.3288	1	-2.09	0.2897	213	0.3257	13622.2	0.3041	1	-1.05	0.698	86	0.2955	12974.5	0.2839
STAT6(Stat)/Macrophage-Stat6-ChIP-Seq(GSE38377)/Homer	TTCCKNAGAA	1	-0.6235	0.844	14	0.0683	3095.3	0.0682	0.1	-2.587	0.2909	12	0.0968	2768.1	0.0608	1	-0.7301	0.6814	41	0.0627	2765.8	0.0617	1	-1.031	0.6999	20	0.0687	2845	0.0622
E2F4(E2F)/K562-E2F4-ChIP-Seq(GSE31477)/Homer	GGCGGGAAAH	1	-1.866	0.4601	17	0.0829	2872.3	0.0632	1	-2.056	0.4279	12	0.0968	3050.5	0.067	0.1	-3.623	0.1058	53	0.081	2757.7	0.0616	1	-1.04	0.6999	15	0.0515	2088.1	0.0457
Lhx2(Homeobox)/HFSC-Lhx2-ChIP-Seq(GSE48068)/Homer	TAATTAGN	1	-0.4215	0.9186	24	0.1171	5650.2	0.1244	1	-0.5249	0.8364	13	0.1048	4928.8	0.1083	1	-1.237	0.493	77	0.1177	4943.7	0.1104	1	-1.041	0.6999	38	0.1306	5577.7	0.122
SeqBias: polyA-repeat	AAAAAAAAAA	1	-1.745	0.4877	205	1	45031.2	0.9915	1	-0.9161	0.7297	124	1	45179.1	0.9926	1	-1.604	0.382	652	0.9969	44505.1	0.9935	1	-1.014	0.7057	291	1	45549.1	0.9965
NFkB-p50,p52(RHD)/Monocyte-p50-ChIP-Chip(Schreiber et al.)/Homer	GGGGGAATCCCC	1	-0.1563	1	2	0.0098	753.1	0.0166	1	-1.143	0.6732	3	0.0242	728.2	0.016	1	-0.2394	0.9048	8	0.0122	689.2	0.0154	1	-1.006	0.7073	5	0.0172	624.7	0.0137
Klf4(Zf)/mES-Klf4-ChIP-Seq(GSE11431)/Homer	GCCACACCCA	1	-0.9171	0.7503	16	0.078	3256	0.0717	1	-1.704	0.5093	13	0.1048	3599.3	0.0791	0.1	-3.785	0.0959	61	0.0933	3212.2	0.0717	1	-0.9959	0.71	20	0.0687	2867.5	0.0627
Tcf12(bHLH)/GM12878-Tcf12-ChIP-Seq(GSE32465)/Homer	VCAGCTGYTG	1	-0.3162	0.9542	31	0.1512	7490.3	0.1649	1	-0.6133	0.8124	22	0.1774	8094.4	0.1778	1	-2.212	0.2684	120	0.1835	7384	0.1648	1	-0.9865	0.7125	51	0.1753	7624.2	0.1668
OCT4-SOX2-TCF-NANOG(POU,Homeobox,HMG)/mES-Oct4-ChIP-Seq(GSE11431)/Homer	ATTTGCATAACAATG	1	0	1	0	0	774.9	0.0171	1	-0.1716	0.9761	1	0.0081	673.3	0.0148	1	-1.379	0.4493	13	0.0199	716.2	0.016	1	-0.9699	0.7201	6	0.0206	781.3	0.0171
ERE(NR),IR3/MCF7-ERa-ChIP-Seq(Unpublished)/Homer	VAGGTCACNSTGACC	1	-0.7951	0.8233	10	0.0488	2058.5	0.0453	0.1	-3.772	0.1319	11	0.0887	2027.1	0.0445	1	-1.185	0.5087	31	0.0474	1917.7	0.0428	1	-0.9623	0.7213	14	0.0481	1980	0.0433
Tcf3(HMG)/mES-Tcf3-ChIP-Seq(GSE11724)/Homer	ASWTCAAAGG	1	-2.175	0.3921	11	0.0537	1607.4	0.0354	0.1	-2.63	0.2859	7	0.0565	1329.1	0.0292	0.1	-3.214	0.1387	30	0.0459	1457.2	0.0325	1	-0.9467	0.7284	11	0.0378	1535.4	0.0336
E2F7(E2F)/Hela-E2F7-ChIP-Seq(GSE32673)/Homer	VDTTTCCCGCCA	1	-0.1668	1	2	0.0098	736.7	0.0162	1	-1.125	0.674	3	0.0242	736.6	0.0162	1	-1.826	0.33	13	0.0199	650.3	0.0145	1	-0.9461	0.7284	4	0.0137	496.5	0.0109
PQM-1(?)/cElegans-L3-ChIP-Seq(modEncode)/Homer	ACTGATAAGA	1	-1.903	0.4601	12	0.0585	1889.5	0.0416	0.1	-2.826	0.2606	8	0.0645	1534.2	0.0337	0.1	-2.502	0.2268	30	0.0459	1564.4	0.0349	1	-0.884	0.7666	12	0.0412	1718.7	0.0376
Tbx20(T-box)/Heart-Tbx20-ChIP-Seq(GSE29636)/Homer	GGTGYTGACAGS	1	-0.002357	1	2	0.0098	1802.6	0.0397	1	-0.6868	0.8123	5	0.0403	1716.1	0.0377	1	-0.8595	0.6236	24	0.0367	1558.9	0.0348	1	-0.8802	0.7666	12	0.0412	1720.1	0.0376
Pax7(Paired,Homeobox),long/Myoblast-Pax7-ChIP-Seq(GSE25064)/Homer	TAATCHGATTAC	1	0	1	0	0	67.3	0.0015	1	0	1	0	0	47.2	0.001	1	0	1	0	0	54	0.0012	1	-0.8718	0.7671	1	0.0034	85.9	0.0019
Gata4(Zf)/Heart-Gata4-ChIP-Seq(GSE35151)/Homer	NBWGATAAGR	0.1	-4.171	0.0854	36	0.1756	5531.8	0.1218	0.1	-3.301	0.1908	20	0.1613	4814.9	0.1058	0.1	-3.151	0.1423	86	0.1315	4900	0.1094	1	-0.8251	0.7683	34	0.1168	5150.3	0.1127
Tbox:Smad(T-box,MAD)/ESCd5-Smad2_3-ChIP-Seq(GSE29422)/Homer	AGGTGHCAGACA	0.01	-4.714	0.0554	13	0.0634	1352.1	0.0298	0.1	-2.703	0.2742	7	0.0565	1306.8	0.0287	0.1	-2.926	0.1655	27	0.0413	1322.6	0.0295	1	-0.8622	0.7683	10	0.0344	1425.6	0.0312
IRF1(IRF)/PBMC-IRF1-ChIP-Seq(GSE43036)/Homer	GAAAGTGAAAGT	1	-1.322	0.6206	5	0.0244	767.1	0.0169	1	-1.409	0.5769	3	0.0242	627.8	0.0138	1	-1.248	0.4903	11	0.0168	613.8	0.0137	1	-0.8366	0.7683	5	0.0172	678.2	0.0148
PAX5(Paired,Homeobox),condensed/GM12878-PAX5-ChIP-Seq(GSE32465)/Homer	GTCACGCTCSCTGM	1	-1.297	0.6206	5	0.0244	775.7	0.0171	1	-1.048	0.6847	3	0.0242	771.3	0.0169	1	-0.1072	0.98	8	0.0122	801.3	0.0179	1	-0.8539	0.7683	5	0.0172	672.9	0.0147
CES-1(Homeobox)/cElegans-L1-CES1-ChIP-Seq(modEncode)/Homer	AAATTSAATTTN	1	-0.0651	1	6	0.0293	2212.1	0.0487	1	-0.6083	0.8126	5	0.0403	1797.4	0.0395	1	-2.144	0.2808	36	0.055	1998.7	0.0446	1	-0.8164	0.7683	14	0.0481	2063.9	0.0452
BATF(bZIP)/Th17-BATF-ChIP-Seq(GSE39756)/Homer	DATGASTCAT	0.1	-2.932	0.228	24	0.1171	3752.9	0.0826	1	-0.5541	0.8303	9	0.0726	3372.7	0.0741	1	-1.109	0.5307	52	0.0795	3333	0.0744	1	-0.8475	0.7683	24	0.0825	3583.1	0.0784
SeqBias: G/A bias	RRRRRRRRRR	1	-0.6239	0.844	205	1	45278.3	0.997	1	-0.5105	0.841	124	1	45327.9	0.9959	0.1	-2.384	0.2447	654	1	44634.9	0.9964	1	-0.8416	0.7683	291	1	45576.8	0.9971
SPDEF(ETS)/VCaP-SPDEF-ChIP-Seq(SRA014231)/Homer	ASWTCCTGBT	1	-0.08822	1	27	0.1317	7464.4	0.1644	1	-0.3013	0.9462	18	0.1452	7418.8	0.163	1	-0.2281	0.9093	97	0.1483	7143.2	0.1595	1	-0.8268	0.7683	47	0.1615	7168.1	0.1568
E2A(bHLH)/proBcell-E2A-ChIP-Seq(GSE21978)/Homer	DNRCAGCTGY	1	-0.4248	0.9186	53	0.2585	12202	0.2687	1	-0.2395	0.9647	32	0.2581	13043.5	0.2866	0.1	-3.443	0.1208	198	0.3028	12076.1	0.2696	1	-0.8645	0.7683	81	0.2784	12419.5	0.2717
Olig2(bHLH)/Neuron-Olig2-ChIP-Seq(GSE30882)/Homer	RCCATMTGTT	1	-0.1852	0.9972	57	0.278	13919.4	0.3065	1	-0.6815	0.8123	38	0.3065	13816.7	0.3036	1	-2.296	0.2523	211	0.3226	13391.5	0.2989	1	-0.8039	0.7717	91	0.3127	14063	0.3077
Pax7(Paired,Homeobox),longest/Myoblast-Pax7-ChIP-Seq(GSE25064)/Homer	NTAATTDGCYAATTANNWWD	1	0	1	0	0	100.5	0.0022	1	0	1	0	0	88.1	0.0019	1	0	1	0	0	85.9	0.0019	1	-0.8048	0.7717	1	0.0034	93.4	0.002
Unknown(Homeobox)/Limb-p300-ChIP-Seq/Homer	SSCMATWAAA	1	-0.2749	0.9754	14	0.0683	3612	0.0795	0.1	-2.45	0.3185	13	0.1048	3139	0.069	1	-0.06475	0.9969	40	0.0612	3403.1	0.076	1	-0.7896	0.7752	22	0.0756	3319.5	0.0726
MyoG(bHLH)/C2C12-MyoG-ChIP-Seq(GSE36024)/Homer	AACAGCTG	1	-1.268	0.6231	42	0.2049	8494.6	0.187	1	-1.707	0.5093	29	0.2339	8988.4	0.1975	1	-2.199	0.2696	137	0.2095	8507.5	0.1899	1	-0.7877	0.7752	57	0.1959	8771.8	0.1919
E2F6(E2F)/Hela-E2F6-ChIP-Seq(GSE31477)/Homer	GGCGGGAARN	0.1	-2.648	0.2783	22	0.1073	3489.1	0.0768	1	-0.2524	0.9647	8	0.0645	3615.8	0.0794	1	-1.887	0.3201	58	0.0887	3457.5	0.0772	1	-0.7725	0.7762	17	0.0584	2556.9	0.0559
Reverb(NR),DR2/RAW-Reverba.biotin-ChIP-Seq(GSE45914)/Homer	GTRGGTCASTGGGTCA	0.1	-4.131	0.0874	10	0.0488	998.5	0.022	0.1	-3.764	0.1319	7	0.0565	1030.1	0.0226	1	-1.908	0.3155	18	0.0275	937.7	0.0209	1	-0.7586	0.781	7	0.0241	1015.5	0.0222
MyoD(bHLH)/Myotube-MyoD-ChIP-Seq(GSE21614)/Homer	RRCAGCTGYTSY	1	-0.3237	0.9517	25	0.122	6086.8	0.134	1	-0.4385	0.8773	17	0.1371	6630.7	0.1457	0.1	-2.392	0.2447	101	0.1544	6079.5	0.1357	1	-0.7612	0.781	40	0.1375	6148.5	0.1345
GABPA(ETS)/Jurkat-GABPa-ChIP-Seq(GSE17954)/Homer	RACCGGAAGT	1	-2.009	0.4264	36	0.1756	6621.4	0.1458	1	-0.04703	1	12	0.0968	6550.7	0.1439	0.1	-3.3	0.1301	110	0.1682	6388.7	0.1426	1	-0.7574	0.781	40	0.1375	6152.8	0.1346
RORgt(NR)/EL4-RORgt.Flag-ChIP-Seq(GSE56019)/Homer	AAYTAGGTCA	1	-0.3463	0.9424	3	0.0146	807.3	0.0178	0.1	-4.353	0.081	6	0.0484	702.5	0.0154	1	-2.027	0.2937	14	0.0214	683.2	0.0153	1	-0.7395	0.7815	5	0.0172	714.7	0.0156
GATA3(Zf),DR8/iTreg-Gata3-ChIP-Seq(GSE20898)/Homer	AGATSTNDNNDSAGATAASN	1	-0.1299	1	1	0.0049	464.3	0.0102	0.1	-2.642	0.2859	3	0.0242	350.3	0.0077	1	-0.5331	0.7688	5	0.0076	353.8	0.0079	1	-0.7441	0.7815	3	0.0103	404	0.0088
E2F1(E2F)/Hela-E2F1-ChIP-Seq(GSE22478)/Homer	CWGGCGGGAA	1	-0.1523	1	5	0.0244	1621.8	0.0357	1	-1.774	0.4997	7	0.0565	1664.9	0.0366	1	-1.398	0.4432	27	0.0413	1599.3	0.0357	1	-0.7358	0.7815	8	0.0275	1181.7	0.0259
SeqBias: CG-repeat	CGCGCGCGCG	1	-2.27	0.3769	52	0.2537	9753.3	0.2148	1	-0.6658	0.8123	28	0.2258	10187.1	0.2238	1	-1.33	0.4689	152	0.2324	9923.9	0.2215	1	-0.745	0.7815	48	0.1649	7416.9	0.1623
X-box(HTH)/NPC-H3K4me1-ChIP-Seq(GSE16256)/Homer	GGTTGCCATGGCAA	0.1	-3.222	0.1778	7	0.0341	696.4	0.0153	1	-2.002	0.4468	4	0.0323	721.5	0.0159	1	-0.6891	0.6976	10	0.0153	663.9	0.0148	1	-0.7194	0.7836	5	0.0172	722.5	0.0158
PCF/Arabidopsis-Promoters/Homer	NNWWWTGGGCYTDDN	1	-1.606	0.534	9	0.0439	1431.1	0.0315	1	-1.771	0.4997	6	0.0484	1366.4	0.03	1	-0.3559	0.8518	17	0.026	1292.4	0.0288	1	-0.722	0.7836	9	0.0309	1344.5	0.0294
ETS:RUNX(ETS,Runt)/Jurkat-RUNX1-ChIP-Seq(GSE17954)/Homer	RCAGGATGTGGT	1	-0.6139	0.844	3	0.0146	629.2	0.0139	1	0	1	0	0	652.3	0.0143	1	-2.199	0.2696	13	0.0199	605.3	0.0135	1	-0.7153	0.7836	4	0.0137	568.2	0.0124
Srebp1a(bHLH)/HepG2-Srebp1a-ChIP-Seq(GSE31477)/Homer	RTCACSCCAY	1	-0.2416	0.9829	5	0.0244	1449.9	0.0319	0.1	-3.152	0.2049	8	0.0645	1432.9	0.0315	1	-2.017	0.2937	25	0.0382	1344.7	0.03	1	-0.6863	0.7975	9	0.0309	1364.7	0.0299
CRX(Homeobox)/Retina-Crx-ChIP-Seq(GSE20012)/Homer	GCTAATCC	1	-1.842	0.4668	75	0.3659	15012.2	0.3305	1	-1.299	0.6257	41	0.3306	13747.8	0.3021	1	-0.1507	0.9554	188	0.2875	13715.4	0.3062	1	-0.6784	0.7975	92	0.3162	14405.3	0.3152
SUT1?/SacCer-Promoters/Homer	CCCCGCGC	1	-0.7213	0.8405	163	0.7951	35934.1	0.7912	1	-0.8331	0.7539	103	0.8306	37326.3	0.8201	0.1	-2.628	0.2132	527	0.8058	35015.9	0.7816	1	-0.6869	0.7975	220	0.756	34473.2	0.7542
PRDM14(Zf)/H1-PRDM14-ChIP-Seq(GSE22767)/Homer	RGGTCTCTAACY	1	-2.149	0.394	15	0.0732	2362.4	0.052	1	-0.2639	0.9631	5	0.0403	2336.6	0.0513	1	-0.07803	0.9963	26	0.0398	2290.5	0.0511	1	-0.6895	0.7975	14	0.0481	2147.9	0.047
HOXA2(Homeobox)/mES-Hoxa2-ChIP-Seq(Donaldson et al.)/Homer	GYCATCMATCAT	1	0	1	0	0	544.7	0.012	1	0	1	0	0	475.9	0.0105	1	-1.19	0.5087	9	0.0138	497.1	0.0111	1	-0.6881	0.7975	4	0.0137	578.4	0.0127
Unknown1(NR/Ini-like)/Drosophila-Promoters/Homer	MYGGTCACACTG	1	-2.092	0.4084	10	0.0488	1451.6	0.032	1	-0.01868	1	1	0.0081	1441.3	0.0317	1	-0.3505	0.8518	18	0.0275	1368.1	0.0305	1	-0.6793	0.7975	9	0.0309	1368.2	0.0299
GAGA-repeat/SacCer-Promoters/Homer	CTYTCTYTCTCTCTC	1	-0.4534	0.9186	115	0.561	25906.2	0.5704	1	-0.4042	0.8854	64	0.5161	24188.5	0.5315	1	-0.3715	0.8482	345	0.5275	24029.1	0.5364	1	-0.6557	0.8011	155	0.5326	24330.8	0.5323
Myf5(bHLH)/GM-Myf5-ChIP-Seq(GSE24852)/Homer	BAACAGCTGT	1	-1.401	0.5899	28	0.1366	5403.1	0.119	1	-0.1376	0.9959	12	0.0968	5743.5	0.1262	1	-0.7748	0.6633	80	0.1223	5398.5	0.1205	1	-0.6505	0.8011	36	0.1237	5644.9	0.1235
RLR1?/SacCer-Promoters/Homer	WTTTTCYYTTTT	1	-2.27	0.3769	23	0.1122	3853.4	0.0848	1	-0.09897	1	5	0.0403	2923	0.0642	1	-2.098	0.2897	58	0.0887	3397.6	0.0758	1	-0.6508	0.8011	21	0.0722	3280.6	0.0718
Unknown3/Arabidopsis-Promoters/Homer	AYTAAACCGG	1	-0.5014	0.8797	4	0.0195	929.1	0.0205	1	-0.09276	1	1	0.0081	881.3	0.0194	1	-0.8682	0.6236	14	0.0214	886.3	0.0198	1	-0.6543	0.8011	6	0.0206	908.1	0.0199
NRF1(NRF)/MCF7-NRF1-ChIP-Seq(Unpublished)/Homer	CTGCGCATGCGC	1	-2.25	0.3769	10	0.0488	1403.5	0.0309	0.1	-3.193	0.1997	8	0.0645	1420.9	0.0312	1	-1.066	0.547	23	0.0352	1427.2	0.0319	1	-0.6001	0.8305	7	0.0241	1096.3	0.024
SpiB(ETS)/OCILY3-SPIB-ChIP-Seq(GSE56857)/Homer	AAAGRGGAAGTG	1	-0.7195	0.8405	7	0.0341	1457.3	0.0321	0.1	-2.615	0.2864	7	0.0565	1334.3	0.0293	1	-2.063	0.2897	24	0.0367	1275.4	0.0285	1	-0.6006	0.8305	8	0.0275	1256.1	0.0275
NRF(NRF)/Promoter/Homer	STGCGCATGCGC	0.01	-4.669	0.0568	17	0.0829	1992.9	0.0439	1	-2.207	0.3756	9	0.0726	2058.3	0.0452	0.1	-3.16	0.1423	40	0.0612	2055.5	0.0459	1	-0.5945	0.8305	11	0.0378	1740.9	0.0381
IRF4(IRF)/GM12878-IRF4-ChIP-Seq(GSE32465)/Homer	ACTGAAACCA	1	-0.01631	1	6	0.0293	2690.9	0.0593	1	-1.045	0.6847	8	0.0645	2450.2	0.0538	0.1	-2.419	0.2402	44	0.0673	2437.1	0.0544	1	-0.5588	0.8539	16	0.055	2569.1	0.0562
GAGA-repeat/Arabidopsis-Promoters/Homer	CTCTCTCTCY	1	-0.6901	0.8417	47	0.2293	10327.9	0.2274	1	-0.7747	0.7664	27	0.2177	9598.8	0.2109	1	-0.5927	0.7364	138	0.211	9520.3	0.2125	1	-0.5459	0.8566	61	0.2096	9738	0.213
NeuroD1(bHLH)/Islet-NeuroD1-ChIP-Seq(GSE30298)/Homer	GCCATCTGTT	1	-1.088	0.6847	30	0.1463	6103.5	0.1344	1	-0.6078	0.8126	17	0.1371	6259	0.1375	1	-1.857	0.3232	96	0.1468	5941.8	0.1326	1	-0.5509	0.8566	39	0.134	6243.3	0.1366
Ascl1(bHLH)/NeuralTubes-Ascl1-ChIP-Seq(GSE55840)/Homer	NNVVCAGCTGBN	1	-0.2625	0.9798	53	0.2585	12686.4	0.2793	1	-0.1363	0.9959	31	0.25	13303.9	0.2923	1	-1.182	0.5087	189	0.289	12518.4	0.2794	1	-0.5468	0.8566	81	0.2784	12895.4	0.2821
Bach2(bZIP)/OCILy7-Bach2-ChIP-Seq(GSE44420)/Homer	TGCTGAGTCA	0.1	-2.568	0.2897	9	0.0439	1144.4	0.0252	1	-1.706	0.5093	5	0.0403	1099.3	0.0242	1	-0.66	0.7152	16	0.0245	1085	0.0242	1	-0.5367	0.857	7	0.0241	1134.2	0.0248
TATA-box/SacCer-Promoters/Homer	BBHWTATATA	1	-0.7241	0.8405	13	0.0634	2773.1	0.0611	1	-1.423	0.5745	8	0.0645	2172.7	0.0477	1	-0.9176	0.6107	36	0.055	2342.5	0.0523	1	-0.535	0.857	15	0.0515	2431	0.0532
EGL-5(Homeobox)/cElegans-L3-EGL5-ChIP-Seq(modEncode)/Homer	ATTTAATGGG	1	-0.0283	1	27	0.1317	8128.7	0.179	0.1	-2.567	0.2909	26	0.2097	7193.6	0.1581	1	-0.0296	1	90	0.1376	7337.5	0.1638	1	-0.5242	0.8599	48	0.1649	7711.8	0.1687
p53(p53)/Saos-p53-ChIP-Seq(GSE15780)/Homer	RRCATGYCYRGRCATGYYYN	1	-0.3889	0.9297	3	0.0146	771.8	0.017	1	-1.056	0.6847	3	0.0242	768	0.0169	1	-2.07	0.2897	15	0.0229	736.7	0.0164	1	-0.5051	0.8599	5	0.0172	824.4	0.018
p53(p53)/Saos-p53-ChIP-Seq/Homer	RRCATGYCYRGRCATGYYYN	1	-0.3889	0.9297	3	0.0146	771.8	0.017	1	-1.056	0.6847	3	0.0242	768	0.0169	1	-2.07	0.2897	15	0.0229	736.7	0.0164	1	-0.5051	0.8599	5	0.0172	824.4	0.018
ELT-3(Gata)/cElegans-L1-ELT3-ChIP-Seq(modEncode)/Homer	AWTGATAAGA	1	-0.9533	0.7279	11	0.0537	2161.2	0.0476	1	-1.059	0.6847	6	0.0484	1759.1	0.0387	1	-1.996	0.2944	32	0.0489	1780.7	0.0398	1	-0.5044	0.8599	12	0.0412	1972.5	0.0432
ZBTB33(Zf)/GM12878-ZBTB33-ChIP-Seq(GSE32465)/Homer	GGVTCTCGCGAGAAC	1	-1.21	0.634	2	0.0098	242.9	0.0053	1	-0.6815	0.8123	1	0.0081	258.8	0.0057	1	-0.5571	0.7536	4	0.0061	276.2	0.0062	1	-0.5225	0.8599	1	0.0034	141.3	0.0031
EBF1(EBF)/Near-E2A-ChIP-Seq(GSE21512)/Homer	GTCCCCWGGGGA	1	-1.281	0.6206	38	0.1854	7625.7	0.1679	1	-0.5296	0.8364	22	0.1774	8283.9	0.182	1	-0.8712	0.6236	111	0.1697	7442.5	0.1661	1	-0.5117	0.8599	44	0.1512	7094.5	0.1552
p53(p53)/mES-cMyc-ChIP-Seq(GSE11431)/Homer	ACATGCCCGGGCAT	1	-0.9885	0.7153	1	0.0049	103.4	0.0023	1	0	1	0	0	150.4	0.0033	1	-0.8467	0.6286	2	0.0031	100.1	0.0022	1	-0.5181	0.8599	1	0.0034	142	0.0031
GATA3(Zf),DR4/iTreg-Gata3-ChIP-Seq(GSE20898)/Homer	AGATGKDGAGATAAG	1	-0.2513	0.9814	1	0.0049	332.8	0.0073	1	0	1	0	0	314	0.0069	1	-0.3624	0.8501	4	0.0061	324.5	0.0072	1	-0.5026	0.8599	2	0.0069	320.6	0.007
Tbx5(T-box)/HL1-Tbx5.biotin-ChIP-Seq(GSE21529)/Homer	AGGTGTCA	1	-2.045	0.4153	112	0.5463	22911.9	0.5045	1	-1.921	0.4653	68	0.5484	22626.1	0.4971	1	-1.88	0.3202	334	0.5107	21946.7	0.4899	1	-0.48	0.8674	142	0.488	22631.1	0.4951
SCL(bHLH)/HPC7-Scl-ChIP-Seq(GSE13511)/Homer	AVCAGCTG	1	-0.12	1	130	0.6341	30498.6	0.6715	1	-0.5294	0.8364	83	0.6694	30692.9	0.6744	1	-0.953	0.5979	435	0.6651	29517.6	0.6589	1	-0.4691	0.8731	191	0.6564	30320.3	0.6633
ETV1(ETS)/GIST48-ETV1-ChIP-Seq(GSE22441)/Homer	AACCGGAAGT	1	-1.174	0.6443	52	0.2537	10752.1	0.2367	1	-0.3802	0.8995	28	0.2258	10954.1	0.2407	1	-0.462	0.8122	151	0.2309	10562	0.2358	1	-0.4659	0.8731	63	0.2165	10193.5	0.223
Oct4(POU,Homeobox)/mES-Oct4-ChIP-Seq(GSE11431)/Homer	ATTTGCATAW	1	-0.1611	1	8	0.039	2395.5	0.0527	1	-1.264	0.6337	7	0.0565	1950.7	0.0429	1	-0.3003	0.8772	28	0.0428	2130.9	0.0476	1	-0.4532	0.8794	14	0.0481	2346.8	0.0513
Pax7(Paired,Homeobox)/Myoblast-Pax7-ChIP-Seq(GSE25064)/Homer	TAATCAATTA	1	-0.2268	0.9906	1	0.0049	352.9	0.0078	1	-0.5534	0.8303	1	0.0081	313.9	0.0069	1	-2.283	0.2537	8	0.0122	322	0.0072	1	-0.4448	0.8794	2	0.0069	342.4	0.0075
Gfi1b(Zf)/HPC7-Gfi1b-ChIP-Seq(GSE22178)/Homer	MAATCACTGC	1	-0.3592	0.9378	17	0.0829	4152.4	0.0914	1	-0.5547	0.8303	10	0.0806	3747.5	0.0823	1	-0.8731	0.6236	57	0.0872	3778.5	0.0843	1	-0.4531	0.8794	24	0.0825	3972.7	0.0869
Egr2(Zf)/Thymocytes-Egr2-ChIP-Seq(GSE34254)/Homer	NGCGTGGGCGGR	1	-2.008	0.4264	11	0.0537	1663.9	0.0366	1	-0.007213	1	1	0.0081	1776.1	0.039	0.1	-3.88	0.0884	33	0.0505	1543.4	0.0345	1	-0.4472	0.8794	8	0.0275	1362.7	0.0298
PU.1-IRF(ETS:IRF)/Bcell-PU.1-ChIP-Seq(GSE21512)/Homer	MGGAAGTGAAAC	1	-1.08	0.6848	41	0.2	8481.2	0.1867	1	-0.6868	0.8123	22	0.1774	7944.9	0.1746	1	-2.034	0.2935	127	0.1942	7913.5	0.1766	1	-0.4293	0.8823	49	0.1684	8028.2	0.1756
Nkx3.1(Homeobox)/LNCaP-Nkx3.1-ChIP-Seq(GSE28264)/Homer	AAGCACTTAA	1	-0.5489	0.8623	75	0.3659	16814.3	0.3702	1	-0.5952	0.8126	43	0.3468	15870.6	0.3487	1	-0.309	0.8733	222	0.3394	15697	0.3504	1	-0.4298	0.8823	101	0.3471	16289.8	0.3564
Fli1(ETS)/CD8-FLI-ChIP-Seq(GSE20898)/Homer	NRYTTCCGGH	1	-0.7303	0.8405	39	0.1902	8496.7	0.1871	1	-0.2189	0.9687	20	0.1613	8529.6	0.1874	1	-1.464	0.429	129	0.1972	8305.1	0.1854	1	-0.398	0.9021	47	0.1615	7765.8	0.1699
Otx2(Homeobox)/EpiLC-Otx2-ChIP-Seq(GSE56098)/Homer	NYTAATCCYB	1	-0.5583	0.8623	23	0.1122	5196.7	0.1144	1	-0.1407	0.9959	9	0.0726	4467	0.0981	1	-0.1676	0.9444	59	0.0902	4545.3	0.1015	1	-0.393	0.9029	29	0.0997	4868.2	0.1065
Tcfcp2l1(CP2)/mES-Tcfcp2l1-ChIP-Seq(GSE11431)/Homer	NRAACCRGTTYRAACCRGYT	1	-0.2529	0.9814	4	0.0195	1171.3	0.0258	1	-0.4787	0.85	3	0.0242	1168.2	0.0257	1	-0.7701	0.6634	16	0.0245	1048.8	0.0234	1	-0.3718	0.9184	6	0.0206	1084.6	0.0237
MafA(bZIP)/Islet-MafA-ChIP-Seq(GSE30298)/Homer	TGCTGACTCA	1	-0.4313	0.9186	28	0.1366	6543.2	0.1441	1	-1.088	0.674	20	0.1613	6589.3	0.1448	0.1	-2.328	0.2488	102	0.156	6165.5	0.1376	1	-0.3547	0.9304	39	0.134	6557.1	0.1435
Unknown1/Arabidopsis-Promoters/Homer	RGGGTAWWWTHGTAA	1	-1.081	0.6848	3	0.0146	457	0.0101	1	0	1	0	0	396	0.0087	1	-1.15	0.5184	7	0.0107	378.9	0.0085	1	-0.3512	0.9304	2	0.0069	385.6	0.0084
RUNX1(Runt)/Jurkat-RUNX1-ChIP-Seq(GSE29180)/Homer	AAACCACARM	1	-0.2	0.9972	31	0.1512	7853.7	0.1729	1	-0.4986	0.844	20	0.1613	7611	0.1672	1	-0.03663	1	90	0.1376	7275.3	0.1624	1	-0.3402	0.9362	46	0.1581	7719.1	0.1689
SeqBias: C/A-bias	MMMMMMMMMM	1	-0.1084	1	205	1	45392.3	0.9995	1	-0.07903	1	124	1	45485.4	0.9994	1	-0.3359	0.8561	654	1	44774.2	0.9995	1	-0.3185	0.9528	291	1	45658.9	0.9989
HRE(HSF)/Striatum-HSF1-ChIP-Seq(GSE38000)/Homer	TTCTAGAABNTTCTA	1	-0.07447	1	3	0.0146	1273	0.028	0.1	-3.033	0.2274	7	0.0565	1209.7	0.0266	0.1	-3.292	0.1301	25	0.0382	1160.9	0.0259	1	-0.3046	0.9548	6	0.0206	1144.9	0.025
EKLF(Zf)/Erythrocyte-Klf1-ChIP-Seq(GSE20478)/Homer	NWGGGTGTGGCY	1	-0.02087	1	3	0.0146	1634.8	0.036	1	-1.577	0.5468	7	0.0565	1764.9	0.0388	1	-0.2778	0.8874	21	0.0321	1639.2	0.0366	1	-0.2956	0.9548	8	0.0275	1505	0.0329
Rfx1(HTH)/NPC-H3K4me1-ChIP-Seq(GSE16256)/Homer	KGTTGCCATGGCAA	0.1	-2.773	0.2571	11	0.0537	1436	0.0316	1	-1.499	0.553	6	0.0484	1494.5	0.0328	1	-1.284	0.4857	23	0.0352	1370.4	0.0306	1	-0.3117	0.9548	8	0.0275	1488	0.0326
HOXD13(Homeobox)/Chicken-Hoxd13-ChIP-Seq(GSE38910)/Homer	NCYAATAAAA	1	-0.6844	0.8417	27	0.1317	5910.1	0.1301	1	-1.018	0.6847	15	0.121	4915.3	0.108	1	-0.006673	1	58	0.0887	5291.1	0.1181	1	-0.3111	0.9548	32	0.11	5501.5	0.1204
Unknown5/Drosophila-Promoters/Homer	GCTGATAASV	1	-0.3998	0.9277	15	0.0732	3616	0.0796	1	-0.8895	0.7297	10	0.0806	3299.7	0.0725	1	-0.815	0.6459	49	0.0749	3266.9	0.0729	1	-0.3092	0.9548	19	0.0653	3356.2	0.0734
GLI3(Zf)/Limb-GLI3-ChIP-Chip(GSE11077)/Homer	CGTGGGTGGTCC	1	-0.4497	0.9186	4	0.0195	968.2	0.0213	1	-0.2463	0.9647	2	0.0161	1048.8	0.023	1	-0.00423	1	5	0.0076	873.5	0.0195	1	-0.3124	0.9548	5	0.0172	959.1	0.021
CEBP:CEBP(bZIP)/MEF-Chop-ChIP-Seq(GSE35681)/Homer	NTNATGCAAYMNNHTGMAAY	1	-0.5906	0.844	3	0.0146	641.2	0.0141	1	-1.657	0.5109	3	0.0242	551.7	0.0121	1	-1.636	0.3743	11	0.0168	556.9	0.0124	1	-0.2835	0.9594	3	0.0103	617	0.0135
Fra1(bZIP)/BT549-Fra1-ChIP-Seq(GSE46166)/Homer	NNATGASTCATH	1	-1.898	0.4601	18	0.0878	3053.2	0.0672	1	-1.562	0.5473	10	0.0806	2726.9	0.0599	1	-0.6983	0.6942	40	0.0612	2713.5	0.0606	1	-0.2669	0.9679	16	0.055	2921	0.0639
Atoh1(bHLH)/Cerebellum-Atoh1-ChIP-Seq(GSE22111)/Homer	VNRVCAGCTGGY	1	-0.2705	0.9758	34	0.1659	8311.5	0.183	1	-0.07632	1	18	0.1452	8709.3	0.1914	1	-0.4948	0.7924	116	0.1774	8106	0.1809	1	-0.2707	0.9679	50	0.1718	8530.9	0.1866
Arnt:Ahr(bHLH)/MCF7-Arnt-ChIP-Seq(Lo et al.)/Homer	TBGCACGCAA	1	-0.03785	1	19	0.0927	5943	0.1309	1	-2.284	0.3594	21	0.1694	5772.3	0.1268	1	-1.721	0.3481	87	0.133	5402.2	0.1206	1	-0.2353	0.9692	30	0.1031	5335.3	0.1167
Pax8(Paired,Homeobox)/Thyroid-Pax8-ChIP-Seq(GSE26938)/Homer	GTCATGCHTGRCTGS	0.1	-3.767	0.1151	19	0.0927	2554.3	0.0562	1	-1.978	0.4526	11	0.0887	2784	0.0612	1	-0.3122	0.8733	33	0.0505	2480.7	0.0554	1	-0.2595	0.9692	14	0.0481	2592	0.0567
GATA(Zf),IR3/iTreg-Gata3-ChIP-Seq(GSE20898)/Homer	NNNNNBAGATAWYATCTVHN	1	-0.5664	0.8594	3	0.0146	654.7	0.0144	1	-1.527	0.553	3	0.0242	589.6	0.013	1	-1.225	0.4961	10	0.0153	554.1	0.0124	1	-0.245	0.9692	3	0.0103	649.8	0.0142
Oct2(POU,Homeobox)/Bcell-Oct2-ChIP-Seq(GSE21512)/Homer	ATATGCAAAT	1	-1.9	0.4601	9	0.0439	1329.2	0.0293	1	-1.1	0.674	4	0.0323	1069.6	0.0235	1	-1.276	0.4857	20	0.0306	1179.8	0.0263	1	-0.2465	0.9692	7	0.0241	1387.2	0.0303
HLH-1(bHLH)/cElegans-Embryo-HLH1-ChIP-Seq(modEncode)/Homer	RACAGCTGTTBH	1	-2.164	0.3921	34	0.1659	6111.9	0.1346	1	-0.8973	0.7297	18	0.1452	6140.1	0.1349	0.1	-3.714	0.1008	104	0.159	5899.5	0.1317	1	-0.2536	0.9692	36	0.1237	6284.3	0.1375
SeqBias: GCW-triplet	GCWGCWGCWGCW	1	-0.4519	0.9186	205	1	45316.1	0.9978	1	-0.2864	0.9517	124	1	45409.4	0.9977	1	-0.6573	0.7152	654	1	44752.2	0.999	1	-0.2484	0.9692	291	1	45669.4	0.9991
RARg(NR)/ES-RARg-ChIP-Seq(GSE30538)/Homer	AGGTCAAGGTCA	1	-0.545	0.8623	3	0.0146	666	0.0147	1	-0.2301	0.9647	1	0.0081	577.7	0.0127	1	-1.664	0.3661	12	0.0183	612.7	0.0137	1	-0.2363	0.9692	3	0.0103	657.8	0.0144
MafK(bZIP)/C2C12-MafK-ChIP-Seq(GSE36030)/Homer	GCTGASTCAGCA	1	-1.837	0.4668	12	0.0585	1915.9	0.0422	1	-0.2191	0.9687	4	0.0323	2014.7	0.0443	1	-0.2243	0.9096	25	0.0382	1983.1	0.0443	1	-0.2615	0.9692	11	0.0378	2071.8	0.0453
bZIP:IRF(bZIP,IRF)/Th17-BatF-ChIP-Seq(GSE39756)/Homer	NAGTTTCABTHTGACTNW	1	-1.009	0.7059	13	0.0634	2546.2	0.0561	1	-0.05377	1	3	0.0242	2249.2	0.0494	0.1	-3.022	0.1546	43	0.0657	2259.2	0.0504	1	-0.2436	0.9692	13	0.0447	2445.6	0.0535
SeqBias: polyC-repeat	CCCCCCCCCC	1	-0.05417	1	205	1	45404.4	0.9997	1	-0.05723	1	124	1	45493.8	0.9996	1	-0.05775	0.9969	653	0.9985	44771.6	0.9994	1	-0.2611	0.9692	291	1	45667.3	0.9991
GATA:SCL(Zf,bHLH)/Ter119-SCL-ChIP-Seq(GSE18720)/Homer	CRGCTGBNGNSNNSAGATAA	1	-0.4451	0.9186	3	0.0146	730	0.0161	1	-0.5377	0.8333	2	0.0161	718.5	0.0158	1	-1.872	0.3207	13	0.0199	644.5	0.0144	1	-0.194	0.9972	3	0.0103	700.4	0.0153
ZFX(Zf)/mES-Zfx-ChIP-Seq(GSE11431)/Homer	AGGCCTRG	1	-0.03321	1	34	0.1659	9769.2	0.2151	1	-0.2955	0.948	26	0.2097	10509.8	0.2309	0.1	-2.353	0.2482	152	0.2324	9437.6	0.2107	1	-0.1945	0.9972	53	0.1821	9247.7	0.2023
E2F(E2F)/Hela-CellCycle-Expression/Homer	TTSGCGCGAAAA	1	-0.2592	0.9798	1	0.0049	326.7	0.0072	1	-1.75	0.4997	2	0.0161	276.4	0.0061	1	-0.4578	0.8122	4	0.0061	298.2	0.0067	1	-0.1792	0.9975	1	0.0034	283.4	0.0062
caudal(Homeobox)/Drosophila-Embryos-ChIP-Chip(modEncode)/Homer	GGYCATAAAW	1	-0.1331	1	15	0.0732	4267.8	0.094	1	-0.8061	0.7585	11	0.0887	3754.7	0.0825	1	-0.4448	0.8164	54	0.0826	3850.2	0.0859	1	-0.1782	0.9975	22	0.0756	4131.5	0.0904
Nrf2(bZIP)/Lymphoblast-Nrf2-ChIP-Seq(GSE37589)/Homer	HTGCTGAGTCAT	0.01	-4.826	0.0525	5	0.0244	270.6	0.006	1	-0.7062	0.8041	1	0.0081	249.4	0.0055	1	-1.213	0.4997	5	0.0076	248	0.0055	1	-0.1767	0.9975	1	0.0034	285.6	0.0062
MafF(bZIP)/HepG2-MafF-ChIP-Seq(GSE31477)/Homer	HWWGTCAGCAWWTTT	1	-1.611	0.534	9	0.0439	1429	0.0315	0.1	-2.997	0.2323	7	0.0565	1219.9	0.0268	1	-1.777	0.3393	22	0.0336	1203.1	0.0269	1	-0.07386	1	5	0.0172	1336.2	0.0292
CTCF-SatelliteElement(Zf?)/CD4+-CTCF-ChIP-Seq(Barski et al.)/Homer	TGCAGTTCCMVNWRTGGCCA	1	-0.7944	0.8233	1	0.0049	133.6	0.0029	0.1	-2.766	0.2692	2	0.0161	149.7	0.0033	0.1	-3.104	0.1469	5	0.0076	131.6	0.0029	1	0	1	0	0	138	0.003
PR(NR)/T47D-PR-ChIP-Seq(GSE31130)/Homer	VAGRACAKNCTGTBC	1	-2.088	0.4084	82	0.4	16294.2	0.3588	0.1	-2.555	0.2909	50	0.4032	15403.4	0.3384	1	-0.7429	0.6787	226	0.3456	15399.1	0.3437	1	-0.07081	1	90	0.3093	15948.2	0.3489
Isl1(Homeobox)/Neuron-Isl1-ChIP-Seq(GSE31456)/Homer	CTAATKGV	1	-0.5306	0.8623	51	0.2488	11513.9	0.2535	1	-2.265	0.3622	36	0.2903	10821.5	0.2378	1	-0.1308	0.9646	142	0.2171	10554.1	0.2356	1	-0.04036	1	60	0.2062	11349.8	0.2483
Srebp2(bHLH)/HepG2-Srebp2-ChIP-Seq(GSE31477)/Homer	CGGTCACSCCAC	1	-0.8146	0.8123	5	0.0244	968	0.0213	1	-1.973	0.4526	5	0.0403	1001.9	0.022	1	-1.629	0.3746	17	0.026	921.4	0.0206	1	-0.06941	1	3	0.0103	919.3	0.0201
ISRE(IRF)/ThioMac-LPS-Expression(GSE23622)/Homer	AGTTTCASTTTC	1	-0.7954	0.8233	2	0.0098	338.9	0.0075	1	-1.761	0.4997	2	0.0161	274.2	0.006	1	-1.997	0.2944	7	0.0107	290.2	0.0065	1	-0.1527	1	1	0.0034	306.8	0.0067
GFX(?)/Promoter/Homer	ATTCTCGCGAGA	1	0	1	0	0	61.9	0.0014	1	-1.664	0.5109	1	0.0081	77.1	0.0017	1	-0.2509	0.9048	1	0.0015	103.7	0.0023	1	0	1	0	0	35.8	0.0008
TATA-Box(TBP)/Promoter/Homer	CCTTTTAWAGSC	1	-0.1919	0.9972	33	0.161	8353.5	0.1839	1	-1.449	0.5711	23	0.1855	7201.6	0.1582	1	-0.8915	0.6209	111	0.1697	7429	0.1658	1	-0.02969	1	38	0.1306	7744.1	0.1694
TOD6?/SacCer-Promoters/Homer	GCGATGAGMT	1	-0.3716	0.9302	4	0.0195	1036.7	0.0228	1	-1.263	0.6337	4	0.0323	987.3	0.0217	1	-0.7117	0.688	14	0.0214	930.6	0.0208	1	-0.05697	1	3	0.0103	960.5	0.021
Pit1+1bp(Homeobox)/GCrat-Pit1-ChIP-Seq(GSE58009)/Homer	ATGCATAATTCA	1	-1.878	0.4601	9	0.0439	1336.1	0.0294	1	-1.092	0.674	4	0.0323	1073.8	0.0236	1	-1.439	0.4351	21	0.0321	1207.6	0.027	1	-0.1548	1	6	0.0206	1340.7	0.0293
Tal1	CATCTG	1	-0.1902	0.9972	42	0.2049	10453.9	0.2302	1	-1.062	0.6847	30	0.2419	10182	0.2237	1	-0.7352	0.681	143	0.2187	9730.5	0.2172	1	-0.07957	1	58	0.1993	10634.4	0.2327
TATA-box/Drosophila-Promoters/Homer	CTATAAAAGCSV	1	-1.443	0.5742	4	0.0195	548.6	0.0121	1	-0.9846	0.6932	2	0.0161	477.2	0.0105	1	-0.3438	0.8525	6	0.0092	484.6	0.0108	1	-0.1545	1	2	0.0069	537.5	0.0118
NFAT:AP1(RHD,bZIP)/Jurkat-NFATC1-ChIP-Seq(Jolma et al.)/Homer	SARTGGAAAAWRTGAGTCAB	1	-0.5542	0.8623	4	0.0195	893.6	0.0197	1	-0.896	0.7297	3	0.0242	849.2	0.0187	0.1	-3.662	0.1031	19	0.0291	790.6	0.0176	1	-0.103	1	3	0.0103	836.4	0.0183
ETS(ETS)/Promoter/Homer	AACCGGAAGT	0.1	-2.656	0.2783	17	0.0829	2546.5	0.0561	1	-0.9125	0.7297	8	0.0645	2570.8	0.0565	1	-1.806	0.3316	42	0.0642	2454.6	0.0548	1	-0.0353	1	9	0.0309	2350.9	0.0514
DPL-1(E2F)/cElegans-Adult-ChIP-Seq(modEncode)/Homer	TAGCGCGC	1	-0.2052	0.9972	21	0.1024	5470.3	0.1204	1	-0.9051	0.7297	16	0.129	5414.6	0.119	1	-0.9346	0.6032	79	0.1208	5232.7	0.1168	1	-0.03677	1	17	0.0584	3882.8	0.0849
SeqBias: CA-repeat	CACACACACA	0.1	-2.733	0.2641	168	0.8195	35126.9	0.7734	1	-0.8796	0.7297	96	0.7742	34648.6	0.7613	1	-0.08789	0.9899	477	0.7294	33686.4	0.752	1	-0.04981	1	208	0.7148	34525.8	0.7553
SFP1/SacCer-Promoters/Homer	DDAAAAATTTTY	1	-0.2279	0.9906	1	0.0049	351.4	0.0077	1	-0.8049	0.7585	1	0.0081	217.4	0.0048	1	-0.0603	0.9969	2	0.0031	311.2	0.0069	1	0	1	0	0	236.6	0.0052
Oct4:Sox17(POU,Homeobox,HMG)/F9-Sox17-ChIP-Seq(GSE44553)/Homer	CCATTGTATGCAAAT	1	-0.2199	0.9909	2	0.0098	664.8	0.0146	1	-0.7611	0.773	2	0.0161	578	0.0127	1	-0.2234	0.9096	7	0.0107	620.5	0.0139	1	-0.07014	1	2	0.0069	683.6	0.015
Sox4(HMG)/proB-Sox4-ChIP-Seq(GSE50066)/Homer	YCTTTGTTCC	1	-0.6084	0.844	25	0.122	5571.4	0.1227	1	-0.5995	0.8126	14	0.1129	5162.9	0.1134	0.1	-3.193	0.1402	88	0.1346	5016.3	0.112	1	-0.006425	1	21	0.0722	5229.4	0.1144
CArG(MADS)/PUER-Srf-ChIP-Seq(Sullivan et al.)/Homer	CCATATATGGNM	1	-1.336	0.6206	11	0.0537	1941.1	0.0427	1	-0.5797	0.8202	5	0.0403	1829.9	0.0402	1	-0.0695	0.9969	19	0.0291	1763.9	0.0394	1	-0.07041	1	7	0.0241	1755.9	0.0384
Sox10(HMG)/SciaticNerve-Sox3-ChIP-Seq(GSE35132)/Homer	CCWTTGTYYB	1	-0.06895	1	41	0.2	10986.8	0.2419	1	-0.4873	0.85	27	0.2177	10254.4	0.2253	1	-1.424	0.4362	155	0.237	10071	0.2248	1	-0.05372	1	57	0.1959	10691.6	0.2339
Unknown4/Arabidopsis-Promoters/Homer	CKTCKTCTTY	1	-0.09087	1	23	0.1122	6468.7	0.1424	1	-0.4711	0.8528	16	0.129	6173.7	0.1356	1	-0.004949	1	69	0.1055	6204.6	0.1385	1	-0.1161	1	31	0.1065	5882.1	0.1287
Sox6(HMG)/Myotubes-Sox6-ChIP-Seq(GSE32627)/Homer	CCATTGTTNY	1	-0.7597	0.8302	47	0.2293	10215.6	0.2249	1	-0.4157	0.8831	24	0.1935	9336.7	0.2051	1	-1.05	0.5531	140	0.2141	9287.1	0.2073	1	-0.01265	1	48	0.1649	9865.3	0.2158
Brachyury(T-box)/Mesoendoderm-Brachyury-ChIP-exo(GSE54963)/Homer	ANTTMRCASBNNNGTGYKAAN	0.1	-2.44	0.3231	12	0.0585	1705.1	0.0375	1	-0.3639	0.9069	4	0.0323	1724.1	0.0379	1	-1.284	0.4857	28	0.0428	1693.9	0.0378	1	-0.0346	1	6	0.0206	1735.6	0.038
Sox3(HMG)/NPC-Sox3-ChIP-Seq(GSE33059)/Homer	CCWTTGTY	1	-0.1663	1	46	0.2244	11489.9	0.253	1	-0.2876	0.9517	26	0.2097	10541.7	0.2316	1	-0.6133	0.7273	151	0.2309	10392.8	0.232	1	-0.005282	1	52	0.1787	10930.6	0.2391
Sox2(HMG)/mES-Sox2-ChIP-Seq(GSE11431)/Homer	BCCATTGTTC	1	-0.155	1	21	0.1024	5651	0.1244	1	-0.2431	0.9647	12	0.0968	5266.3	0.1157	1	-1.17	0.5107	79	0.1208	5108.2	0.114	1	-0.02847	1	25	0.0859	5450.3	0.1192
PRDM1(Zf)/Hela-PRDM1-ChIP-Seq(GSE31477)/Homer	ACTTTCACTTTC	1	-1.753	0.4877	20	0.0976	3526.7	0.0777	1	-0.2569	0.9647	7	0.0565	3190.4	0.0701	1	-0.6452	0.7152	46	0.0703	3154.6	0.0704	1	-0.07564	1	15	0.0515	3253	0.0712
PU.1(ETS)/ThioMac-PU.1-ChIP-Seq(GSE21512)/Homer	AGAGGAAGTG	1	-0.7569	0.8302	17	0.0829	3620.4	0.0797	1	-0.1963	0.9687	7	0.0565	3379.7	0.0743	0.1	-3.565	0.1107	59	0.0902	3131.6	0.0699	1	-0.08009	1	15	0.0515	3231.5	0.0707
ELF1(ETS)/Jurkat-ELF1-ChIP-Seq(SRA014231)/Homer	AVCCGGAAGT	0.1	-2.695	0.271	25	0.122	4044	0.089	1	-0.2165	0.9687	9	0.0726	4143.7	0.091	0.1	-2.734	0.1985	69	0.1055	3930.9	0.0877	1	-0.1149	1	18	0.0619	3630.9	0.0794
Elk1(ETS)/Hela-Elk1-ChIP-Seq(GSE31477)/Homer	HACTTCCGGY	1	-0.2796	0.9747	19	0.0927	4789.9	0.1055	1	-0.2153	0.9687	11	0.0887	4966.3	0.1091	1	-1.475	0.4268	77	0.1177	4840.3	0.108	1	-0.03696	1	19	0.0653	4252.3	0.093
CHR(?)/Hela-CellCycle-Expression/Homer	SRGTTTCAAA	1	-0.1056	1	10	0.0488	3106.9	0.0684	1	-0.1863	0.9689	5	0.0403	2550.4	0.056	1	-0.4265	0.8282	38	0.0581	2742.6	0.0612	1	-0.08472	1	13	0.0447	2843.3	0.0622
PRDM9(Zf)/Testis-DMC1-ChIP-Seq(GSE35498)/Homer	ADGGYAGYAGCATCT	1	-0.2106	0.9963	11	0.0537	3027.2	0.0667	1	-0.15	0.9902	6	0.0484	3125.7	0.0687	1	-0.06585	0.9969	34	0.052	2942.8	0.0657	1	-0.002313	1	9	0.0309	3053.1	0.0668
Elk4(ETS)/Hela-Elk4-ChIP-Seq(GSE31477)/Homer	NRYTTCCGGY	1	-1.265	0.6231	23	0.1122	4461.1	0.0982	1	-0.1394	0.9959	9	0.0726	4473.6	0.0983	0.1	-2.525	0.2268	75	0.1147	4365.8	0.0975	1	-0.1149	1	20	0.0687	3983.9	0.0872
SeqBias: GA-repeat	GAGAGAGAGA	1	-0.4218	0.9186	164	0.8	36704.1	0.8082	1	-0.09138	1	92	0.7419	35878	0.7883	0.1	-2.366	0.247	526	0.8043	35048.8	0.7824	1	-0.09222	1	216	0.7423	35376.3	0.774
Unknown-ESC-element(?)/mES-Nanog-ChIP-Seq(GSE11724)/Homer	CACAGCAGGGGG	1	-1.493	0.5628	24	0.1171	4503.4	0.0992	1	-0.06907	1	8	0.0645	4517.2	0.0992	1	-1.73	0.3471	69	0.1055	4220.9	0.0942	1	-0.08722	1	22	0.0756	4454.8	0.0975
EFL-1(E2F)/cElegans-L1-EFL1-ChIP-Seq(modEncode)/Homer	TGCAARYGCGCTCYA	1	-0.9031	0.7565	1	0.0049	115.2	0.0025	1	0	1	0	0	124.9	0.0027	1	-0.73	0.6814	2	0.0031	111.2	0.0025	1	0	1	0	0	124.1	0.0027
Unknown4/Drosophila-Promoters/Homer	AAAAATACCRMA	1	-0.5399	0.8623	2	0.0098	433	0.0095	1	0	1	0	0	332.7	0.0073	1	-0.6462	0.7152	6	0.0092	398.7	0.0089	1	0	1	0	0	415.7	0.0091
T1ISRE(IRF)/ThioMac-Ifnb-Expression/Homer	ACTTTCGTTTCT	1	0	1	0	0	59.3	0.0013	1	0	1	0	0	43.9	0.001	1	-0.5179	0.7774	1	0.0015	62.9	0.0014	1	0	1	0	0	71.3	0.0016
YY1(Zf)/Promoter/Homer	CAAGATGGCGGC	1	-0.5956	0.844	4	0.0195	867.8	0.0191	1	-0.08306	1	1	0.0081	919.8	0.0202	1	-0.398	0.8421	12	0.0183	906.4	0.0202	1	-0.003321	1	1	0.0034	888.3	0.0194
GEI-11(Myb?)/cElegans-L4-GEI11-ChIP-Seq(modEncode)/Homer	CCGACAYYTYACGGG	1	-0.2059	0.9972	1	0.0049	371.5	0.0082	1	0	1	0	0	413.2	0.0091	1	-0.2878	0.8818	5	0.0076	429.2	0.0096	1	0	1	0	0	394.1	0.0086
PAX3:FKHR-fusion(Paired,Homeobox)/Rh4-PAX3:FKHR-ChIP-Seq(GSE19063)/Homer	ACCRTGACTAATTNN	0.1	-3.589	0.1304	11	0.0537	1250.2	0.0275	1	-0.04313	1	1	0.0081	1147.6	0.0252	1	-0.251	0.9048	14	0.0214	1140.9	0.0255	1	-0.1494	1	5	0.0172	1158	0.0253
SEP3(MADS)/Arabidoposis-Flower-Sep3-ChIP-Seq/Homer	CCAAAAAGGG	1	-0.1256	1	28	0.1366	7475.8	0.1646	1	-0.02032	1	11	0.0887	6663.3	0.1464	1	-0.09649	0.9847	86	0.1315	6679.5	0.1491	1	-0.08521	1	35	0.1203	6723.7	0.1471
Nkx2.5(Homeobox)/HL1-Nkx2.5.biotin-ChIP-Seq(GSE21529)/Homer	RRSCACTYAA	1	-0.1484	1	66	0.322	16164.5	0.3559	1	-0.01956	1	33	0.2661	15885	0.349	1	-0.07078	0.9969	206	0.315	15308.6	0.3417	1	-0.02837	1	87	0.299	16007.5	0.3502
Nkx2.1(Homeobox)/LungAC-Nkx2.1-ChIP-Seq(GSE43252)/Homer	RSCACTYRAG	1	-0.3056	0.9547	91	0.4439	21053.6	0.4636	1	-0.0903	1	49	0.3952	20569.6	0.4519	1	-0.02399	1	265	0.4052	19838.2	0.4428	1	-0.008936	1	112	0.3849	20658.8	0.452
Ik-1	NHTTGGGAATRCC	1	-0.004514	1	205	1	45416.1	1	1	-0.002724	1	124	1	45514.1	1	1	-0.0146	1	654	1	44797.7	1	1	-0.006367	1	291	1	45708.6	1
LIN-15B(Zf)/cElegans-L3-LIN15B-ChIP-Seq(modEncode)/Homer	CARTGGAGCGCRYTTGCATT	1	0	1	0	0	34.5	0.0008	1	0	1	0	0	40.6	0.0009	1	0	1	0	0	25.3	0.0006	1	0	1	0	0	28.3	0.0006
REST-NRSF(Zf)/Jurkat-NRSF-ChIP-Seq/Homer	GGMGCTGTCCATGGTGCTGA	1	0	1	0	0	52.9	0.0012	1	0	1	0	0	82.8	0.0018	1	0	1	0	0	45	0.001	1	0	1	0	0	77	0.0017
Unknown2/Arabidopsis-Promoters/Homer	AAACGACGTCGTTTT	1	0	1	0	0	29.4	0.0006	1	0	1	0	0	18.7	0.0004	1	0	1	0	0	20.9	0.0005	1	0	1	0	0	30.3	0.0007
