# Supplementary material for: Regulation of circadian clock transcriptional output by CLOCK:BMAL1
Source: PLoS Genet. 2018 Jan 4;14(1):e1007156. doi: 10.1371/journal.pgen.1007156 (PMC5771620; doi:10.1371/journal.pgen.1007156)
Supplement: S4 Table — The genomic coordinates of these control genes correspond to -10kb from the TSS to +1kb from the TTS (mm10 version). The table also contains the genomic location of the top 40,000 DNase hypersensitive sites (given size) located within these control genes (-10kb from the TSS to +1kb from the TTS), and that were used in our analysis. (XLSX) [file pgen.1007156.s019.xlsx]

## Sheet: C_RIP genes (10kbTSS to 1kbTTS)
chr6	87787852	87821779	Control_RIP_P000001_Rab43	-
chr4	107054881	107076845	Control_RIP_P000002_Mrpl37	-
chr5	129491230	129572384	Control_RIP_P000003_Sfswap	+
chr7	19688484	19702633	Control_RIP_P000004_Apoc1	-
chr5	28307188	28420242	Control_RIP_P000005_Rbm33	+
chr19	24989528	25203432	Control_RIP_P000006_Dock8	+
chr15	96410697	96470843	Control_RIP_P000007_Sfrs2ip	-
chr6	122219059	122249563	Control_RIP_P000008_MUG3	+
chr3	146579984	146625598	Control_RIP_P000009_Dnase2b	-
chr7	132556474	132586398	Control_RIP_P000010_Oat	-
chr4	134913624	134928370	Control_RIP_P000011_D4Wsu53e	+
chr16	31653442	31874344	Control_RIP_P000012_Dlg1	+
chr17	84657233	84692923	Control_RIP_P000013_Abcg5	-
chr10	126968917	127000969	Control_RIP_P000014_Ctdsp2	+
chr9	68643801	69380028	Control_RIP_P000015_Rora	+
chr19	3757420	3817391	Control_RIP_P000016_Suv420h1	+
chr7	122975221	122998305	Control_RIP_P000017_Rbbp6	+
chr12	24964931	25064145	Control_RIP_P000018_C330002I19Rik	+
chr2	180656963	180719999	Control_RIP_P000019_Dido1	-
chr17	71172559	71249225	Control_RIP_P000020_Lpin2	+
chr1	187205538	187352429	Control_RIP_P000021_Gpatch2	+
chr7	126091718	126154055	Control_RIP_P000022_Rbbp6	+
chr9	44594896	44638106	Control_RIP_P000023_Ddx6	+
chr10	80670735	80685940	Control_RIP_P000024_Mknk2	-
chr13	24816954	24841489	Control_RIP_P000025_Them2	-
chr11	22004827	22352292	Control_RIP_P000026_Ehbp1	-
chr1	132112659	132149684	Control_RIP_P000027_Pctk3	-
chr8	127054244	127416797	Control_RIP_P000028_Pard3	+
chr4	151002654	151054622	Control_RIP_P000029_Per3	-
chr9	106474798	106486381	Control_RIP_P000030_Parp3	-
chr1	139573840	139641911	Control_RIP_P000031_AK015277	-
chr6	33239149	33973930	Control_RIP_P000032_Exoc4	+
chr7	140862672	140892309	Control_RIP_P000033_Sirt3	-
chr6	71189887	71206023	Control_RIP_P000034_Fabp1	+
chr19	10624291	10666162	Control_RIP_P000035_Vwce	+
chr9	20633317	20647789	Control_RIP_P000036_Ubl5	+
chr1	52109437	52162863	Control_RIP_P000037_Stat1	+
chr2	132528082	132588248	Control_RIP_P000038_Prei4	-
chr1	172116771	172136780	Control_RIP_P000039_Pex19	+
chr11	120576234	120591602	Control_RIP_P000040_Arhgdia	-
chr17	33773899	33791506	Control_RIP_P000041_Angptl4	-
chr2	102733650	102747715	Control_RIP_P000042_Slc1a2	+
chr18	38408974	38465839	Control_RIP_P000043_Ndfip1	+
chr5	8883716	8960226	Control_RIP_P000044_Abcb4	+
chr9	104199436	104272932	Control_RIP_P000045_Ccrl1	-
chr10	118858348	118878903	Control_RIP_P000046_Dyrk2	-
chr2	132528082	132588248	Control_RIP_P000047_Gpcpd1	-
chr1	164141858	164221274	Control_RIP_P000048_F5	+
chr10	127989935	128017604	Control_RIP_P000049_Hsd17b6	-
chr9	78080498	78119053	Control_RIP_P000050_Fbxo9	-
chr3	57286063	57311919	Control_RIP_P000051_Tm4sf1	-
chr1	132988844	133040583	Control_RIP_P000052_Mdm4	-
chr6	120354123	120433013	Control_RIP_P000053_Jarid1a	+
chr9	57066375	57129153	Control_RIP_P000054_Sin3a	+
chr9	54716154	54744528	Control_RIP_P000055_Wdr61	-
chr11	120474668	120489754	Control_RIP_P000056_Mrpl12	+
chr18	38286688	38318803	Control_RIP_P000057_Triad2	+
chr1	132988844	133035348	Control_RIP_P000058_Mdmx	-
chr18	31750609	31783729	Control_RIP_P000059_E230022H04Rik	+
chr13	91731520	91787148	Control_RIP_P000060_Acot12	+
chr1	88262108	88287557	Control_RIP_P000061_Hjurp	-
chr12	84042150	84060564	Control_RIP_P000062_Acot3	+
chr9	104097142	104136933	Control_RIP_P000063_Ccrl1	-
chr4	40258605	40279841	Control_RIP_P000064_Topors	-
chr9	99037401	99150087	Control_RIP_P000065_Pik3cb	-
chr8	21993347	22070074	Control_RIP_P000066_Atp7b	-
chr3	86074433	86131521	Control_RIP_P000067_Sh3d19	+
chr12	76559775	76580042	Control_RIP_P000068_Plekhg3	+
chr19	53928665	53954627	Control_RIP_P000069_Bbip1	-
chr7	122960818	123003453	Control_RIP_P000070_Rbbp6	+
chr7	35109292	35122932	Control_RIP_P000071_Cebpa	+
chr8	104916269	104935668	Control_RIP_P000072_Ces5	+
chr14	47152894	47199402	Control_RIP_P000073_Gch1	-
chr2	126592667	126628665	Control_RIP_P000074_Hdc	-
chr4	148438606	148558683	Control_RIP_P000075_Frap1	+
chr2	102776263	102791778	Control_RIP_P000076_AK013557	+
chr16	91637823	91680192	Control_RIP_P000077_Son	+
chr19	53928665	53954228	Control_RIP_P000078_Bbip1	-
chr9	104053702	104128646	Control_RIP_P000079_Acad11	+
chr8	119507154	119568727	Control_RIP_P000080_Mbtps1	-
chr3	86994837	87009337	Control_RIP_P000081_Cd1d1	-
chrX	160492165	160592722	Control_RIP_P000082_Phka2	+
chr11	85343213	85827051	Control_RIP_P000083_Bcas3	+
chr11	98081553	98160163	Control_RIP_P000084_Fbxl20	-
chr9	71109660	71172633	Control_RIP_P000085_Aqp9	-
chr3	83937651	84041659	Control_RIP_P000086_mKIAA0922	-
chr1	151334497	151365445	Control_RIP_P000087_Ivns1abp	+
chr6	85905756	85931282	Control_RIP_P000088_Tprkb	+
chr19	41326156	41337963	Control_RIP_P000089_Pik3ap1	-
chr19	29091374	29144843	Control_RIP_P000090_Rcl1	+
chr11	59440087	59459068	Control_RIP_P000091_Jmjd4	+
chr4	147872594	147914819	Control_RIP_P000092_Mfn2	-
chr16	22941113	22962646	Control_RIP_P000093_Hrg	+
chr6	38541518	38610444	Control_RIP_P000094_Luc7l2	+
chr8	4228828	4252420	Control_RIP_P000095_Map2k7	+
chr7	140753831	140775977	Control_RIP_P000096_Cyp2e1	+
chr17	24416682	24440314	Control_RIP_P000097_Dci	+
chr17	84673130	84701333	Control_RIP_P000098_Abcg8	+
chr7	26825338	26844264	Control_RIP_P000099_Cyp2a5	+
chr19	56538260	56599846	Control_RIP_P000100_Nhlrc2	+
chr9	65022457	65083651	Control_RIP_P000101_Dpp8	+
chr7	25609430	25626550	Control_RIP_P000102_2310004L02Rik	+
chr3	104014262	104230027	Control_RIP_P000103_Magi3	-
chr18	67403763	67459136	Control_RIP_P000104_Afg3l2	-
chr9	64985982	65031701	Control_RIP_P000105_Ptplad1	-
chr3	51254664	51350640	Control_RIP_P000106_Elf2	-
chr6	87790498	87821779	Control_RIP_P000107_Rab41	-
chr10	80257277	80270901	Control_RIP_P000108_Gamt	-
chr11	107206891	107480720	Control_RIP_P000109_Pitpnc1	-
chr11	120627352	120643547	Control_RIP_P000110_Mafg	-
chr7	12987352	13008150	Control_RIP_P000111_Slc27a5	-
chr4	102077740	102608262	Control_RIP_P000112_Pde4b	+
chr19	10031547	10060671	Control_RIP_P000113_Fads3	+
chr2	150593301	150618523	Control_RIP_P000114_APMAP	-
chr2	6603023	6731846	Control_RIP_P000115_Napor-1	-
chr11	107293329	107480720	Control_RIP_P000116_M-rdgB	-
chr4	108638258	108733876	Control_RIP_P000117_Zfyve9	-
chr8	110608637	110721399	Control_RIP_P000118_Vac14	+
chr14	37044834	37065938	Control_RIP_P000119_Lrit1	+
chr10	43949635	44014369	Control_RIP_P000120_Aim1	-
chr3	121154844	121181694	Control_RIP_P000121_Rwdd3	-
chr9	31148556	31221815	Control_RIP_P000122_Aplp2	-
chr2	180687710	180712100	Control_RIP_P000123_Dido1	-
chr15	102140574	102164436	Control_RIP_P000124_Soat2	+
chr9	55198934	55225433	Control_RIP_P000125_Fbxo22	+

## Sheet: C_ROP genes (10kbTSS to 1kbTTS)
chr15	59051747	59091989	Control_ROP_P000001_Mtss1	-
chr5	90508948	90554544	Control_ROP_P000002_Afm	+
chr2	43545328	43683715	Control_ROP_P000003_Kynu	+
chr14	41141455	41159959	Control_ROP_P000004_Mbl1	+
chr6	121996797	122086967	Control_ROP_P000005_Mug2	+
chr5	8965047	9007146	Control_ROP_P000006_Crot	-
chr1	121303352	121342580	Control_ROP_P000007_Insig2	-
chr15	89370930	89387037	Control_ROP_P000008_Ecgf1	-
chr12	70189810	70237617	Control_ROP_P000009_Pygl	-
chr2	71971286	72257376	Control_ROP_P000010_Rapgef4	+
chr9	65284294	65331658	Control_ROP_P000011_Clpx	+
chr19	46134685	46158325	Control_ROP_P000012_Pitx3	-
chr2	154586043	154613673	Control_ROP_P000013_Pxmp4	-
chr14	51081195	51107140	Control_ROP_P000014_Rnase4	+
chr2	103764018	103807597	Control_ROP_P000015_Caprin1	-
chr11	78962394	78994831	Control_ROP_P000016_Lgals9	-
chr4	6264611	6285631	Control_ROP_P000017_Cyp7a1	-
chr3	94683572	94705406	Control_ROP_P000018_Selenbp2	+
chr2	25446842	25459772	Control_ROP_P000019_Clic3	+
chr11	94342294	94402976	Control_ROP_P000020_Abcc3	-
chr12	99386404	99460074	Control_ROP_P000021_Ches1	-
chr11	53421180	53433136	Control_ROP_P000022_Leap2	-
chr7	126671865	126686357	Control_ROP_P000023_Sult1a1	-
chr7	44458055	44472651	Control_ROP_P000024_Josd2	+
chr8	3505383	3545267	Control_ROP_P000025_Pnpla6	+
chr17	34861606	34892047	Control_ROP_P000026_C2	-
chr5	116407494	116432864	Control_ROP_P000027_Hspb8	-
chr14	45457791	45540065	Control_ROP_P000028_Plekhc1	-
chr17	46927290	47020493	Control_ROP_P000029_Ubr2	-
chr4	34951703	35167466	Control_ROP_P000030_Mobkl2b	-
chr15	75889963	75904481	Control_ROP_P000031_Naprt1	-
chr15	76084593	76101626	Control_ROP_P000032_Nrbp2	-
chr18	24643690	24702556	Control_ROP_P000033_Mocos	+
chr2	60250992	60294418	Control_ROP_P000034_Cd302	-
chr15	99707592	99726007	Control_ROP_P000035_Gpd1	+
chr5	125384974	125399754	Control_ROP_P000036_Ubb	-
chr15	76236806	76250904	Control_ROP_P000037_Grina	+
chr3	51214446	51252573	Control_ROP_P000038_Ccrn4l	+
chr2	157555361	157576361	Control_ROP_P000039_Blcap	-
chr4	41745252	41760125	Control_ROP_P000040_Galt	+
chr2	128688996	128803188	Control_ROP_P000041_Mertk	+
chr5	147877440	147904815	Control_ROP_P000042_Slc46a3	-
chr9	70797127	70962226	Control_ROP_P000043_Lipc	-
chr9	20769049	20825034	Control_ROP_P000044_Col5a3	-
chr11	115606918	115625531	Control_ROP_P000045_Mif4gd	-
chr17	34840390	34857372	Control_ROP_P000046_Rdbp	+
chr10	28064819	28598397	Control_ROP_P000047_Ptprk	+
chr1	194609828	194817868	Control_ROP_P000048_Plxna2	+
chr7	141552237	141634011	Control_ROP_P000049_Ap2a2	+
chr11	58031519	58061608	Control_ROP_P000050_Larp1	+
chr2	163622272	163655131	Control_ROP_P000051_Serinc3	-
chr6	114633120	114860936	Control_ROP_P000052_Atg7	+
chr17	30591861	30622591	Control_ROP_P000053_Glo1	-
chr5	140007688	140331552	Control_ROP_P000054_Mad1l1	-
chr3	5208553	5416855	Control_ROP_P000055_Zfhx4	+
chr13	63230041	63327096	Control_ROP_P000056_apo	+
chr4	55340063	55392212	Control_ROP_P000057_Rad23b	+
chr7	126639370	126673779	Control_ROP_P000058_Ccdc101	+
chr17	84948014	85024991	Control_ROP_P000059_Ppm1b	+
chr18	38837672	38928699	Control_ROP_P000060_Fgf1	-
chr7	114735907	114851214	Control_ROP_P000061_Insc	+
chr5	76211176	76314772	Control_ROP_P000062_Clock	-
chr2	71971286	72209164	Control_ROP_P000063_Rapgef4	+
chr1	130669208	130739253	Control_ROP_P000064_Pfkfb2	-
chr5	124117690	124226417	Control_ROP_P000065_Pitpnm2	-
chr17	35253093	35268497	Control_ROP_P000066_H2-D1	+
chr11	74888079	74910340	Control_ROP_P000067_Tsr1	+
chr9	20872808	20889710	Control_ROP_P000068_Angptl6	-
chr3	52258373	52350538	Control_ROP_P000069_Foxo1	+
chr16	16860756	16893986	Control_ROP_P000070_Top3b	+
chr9	108559891	108573771	Control_ROP_P000071_Dalrd3	+
chr6	85816219	85830943	Control_ROP_P000072_Cml5	-
chr10	127066289	127080261	Control_ROP_P000073_Tspan31	-
chr13	58175161	58225592	Control_ROP_P000074_Ubqln1	-
chr7	109522910	109627147	Control_ROP_P000075_St5	-
chr14	45592173	45668143	Control_ROP_P000076_Ddhd1	-
chr12	101836389	101888921	Control_ROP_P000077_Trip11	-
chr14	65656426	65765826	Control_ROP_P000078_Scara5	+
chr12	82159419	82451271	Control_ROP_P000079_Sipa1l1	+
chr10	20139013	20281706	Control_ROP_P000080_Mtap7	+
chr15	75983768	76000153	Control_ROP_P000081_Mapk15	+
chr14	8088242	8166110	Control_ROP_P000082_Pxk	+
chr2	103556309	103719423	Control_ROP_P000083_Abtb2	+
chr4	118399336	118416782	Control_ROP_P000084_Med8	+
chr2	158296492	158333852	Control_ROP_P000085_Lbp	+
chr6	108773058	108824723	Control_ROP_P000086_Arl8b	+
chr11	68820446	68881855	Control_ROP_P000087_Ndel1	-
chr17	35253093	35326419	Control_ROP_P000088_Bat1a	+
chr1	182555007	182633352	Control_ROP_P000089_Capn8	+
chr9	110865045	110890083	Control_ROP_P000090_Tmie	-
chr1	167339990	167369530	Control_ROP_P000091_Aldh9a1	+
chr8	44940213	45053257	Control_ROP_P000092_Fat1	+
chr19	46563364	46599066	Control_ROP_P000093_Sfxn2	+
chr8	95098827	95152540	Control_ROP_P000094_Kifc3	-
chr7	134660686	135174647	Control_ROP_P000095_Dock1	+
chr10	5019198	5561482	Control_ROP_P000096_Syne1	-
chr5	33897179	33946258	Control_ROP_P000097_Whsc2	-
chr6	93674454	94293904	Control_ROP_P000098_Magi1	-
chr4	41737495	41751313	Control_ROP_P000099_Oprs1	-
chr7	118687557	118715738	Control_ROP_P000100_Mir16	-
chr10	116265522	116384926	Control_ROP_P000101_Ptprb	+
chr19	46031600	46049621	Control_ROP_P000102_Ldb1	-
chr11	70942070	70979973	Control_ROP_P000103_Nup88	-
chr17	55999200	56017783	Control_ROP_P000104_Mpnd	+
chr2	25418673	25449539	Control_ROP_P000105_Abca2	+
chr3	94759081	94796467	Control_ROP_P000106_Cgn	-
chrX	8139066	8155697	Control_ROP_P000107_Rbm3	-
chr15	64087538	64392919	Control_ROP_P000108_Ddef1	-
chr16	52249912	52464074	Control_ROP_P000109_Alcam	-
chr16	33175070	33244266	Control_ROP_P000110_Osbpl11	+
chr16	10958273	11003089	Control_ROP_P000111_Litaf	-
chr7	112215889	112354975	Control_ROP_P000112_Mical2	+
chr16	90728323	90750776	Control_ROP_P000113_Mrap	+
chr11	69078527	69093381	Control_ROP_P000114_Vamp2	+
chrX	20648420	20684179	Control_ROP_P000115_Ube1x	+
chr9	24411048	24497914	Control_ROP_P000116_Dpy19l1	-
chr7	30298752	30315303	Control_ROP_P000117_Alkbh6	+
chr17	31376250	31477309	Control_ROP_P000118_Pde9a	+
chr7	102018871	102075469	Control_ROP_P000119_Rnf121	-
chr8	111767472	111864310	Control_ROP_P000120_Cfdp1	-
chr4	14951247	15159794	Control_ROP_P000121_Efcbp1	-
chr5	115225850	115246351	Control_ROP_P000122_Pop5	+
chr9	55453522	55522243	Control_ROP_P000123_Etfa	-
chr17	73794871	73833088	Control_ROP_P000124_Ehd3	+
chr2	93660027	93832545	Control_ROP_P000125_Ext2	-

## Sheet: C_AR genes (10kbTSS to 1kbTTS)
chr4	131923175	132085274	Control_AR_P000001_Epb41	-
chr8	124853086	124891057	Control_AR_P000002_Gnpat	+
chr10	127883028	127898699	Control_AR_P000003_Rdh7	-
chr3	131321737	131354935	Control_AR_P000004_Sgms2	-
chr4	115995667	116027902	Control_AR_P000005_Faah	-
chr5	134618875	134649328	Control_AR_P000006_Eif4h	-
chr12	113417558	113431009	Control_AR_P000007_Igh	-
chr19	3453927	3585720	Control_AR_P000008_Saps3	-
chr3	89208088	89223905	Control_AR_P000009_Mtx1	-
chr10	89453377	89543585	Control_AR_P000010_Nr1h4	-
chr19	55732269	55934237	Control_AR_P000011_Tcf7l2	+
chr12	113419741	113430935	Control_AR_P000012_Igh-A	-
chr6	115591937	115619670	Control_AR_P000013_Mkrn2	+
chr11	115891676	115943006	Control_AR_P000014_Recql5	-
chr8	114123614	114153312	Control_AR_P000015_Nudt7	+
chr2	90930457	91020490	Control_AR_P000016_Celf1	+
chr4	107902981	107933534	Control_AR_P000017_Cpt2	-
chr16	17441986	17487255	Control_AR_P000018_Crkl	+
chr12	104067963	104087920	Control_AR_P000019_Serpina4-ps1	+
chr4	136237981	136275898	Control_AR_P000020_Tcea3	+
chr7	28823991	28842703	Control_AR_P000021_Lgals4	+
chr16	26571766	26726264	Control_AR_P000022_Il1rap	+
chr13	42042020	42186026	Control_AR_P000023_Hivep1	+
chr19	39259404	39331713	Control_AR_P000024_Cyp2c29	+
chr13	24933151	24992936	Control_AR_P000025_Gpld1	+
chr13	69496958	69543839	Control_AR_P000026_Pols	-
chr1	153889944	153910714	Control_AR_P000027_Glul	+
chr1	130816750	130857219	Control_AR_P000028_Pigr	+
chr5	65527260	65599989	Control_AR_P000029_Hip2	+
chr19	5627489	5649130	Control_AR_P000030_Rela	+
chr4	132354977	132432407	Control_AR_P000031_Phactr4	-
chr10	53905032	54085796	Control_AR_P000032_Man1a	-
chr2	69887302	70025013	Control_AR_P000033_Ubr3	+
chr10	80539925	80571560	Control_AR_P000034_Rexo1	-
chr16	87482324	87505869	Control_AR_P000035_Cct8	-
chr12	104330493	104395258	Control_AR_P000036_Serpina3m	+
chr6	71879637	71918762	Control_AR_P000037_Ptcd3	-
chr13	56693051	56743377	Control_AR_P000038_Smad5	+
chr12	91840457	91859157	Control_AR_P000039_Sel1h	-
chr16	17085555	17121213	Control_AR_P000040_Ppil2	-
chr9	44473112	44511412	Control_AR_P000041_Bcl9l	+
chr16	8632730	8647701	Control_AR_P000042_Tmem186	-
chr9	45828582	45863441	Control_AR_P000043_Bace1	+
chr9	110538627	110619633	Control_AR_P000044_Setd2	+
chr7	126766974	126781514	Control_AR_P000045_Ypel3	+
chr16	13832929	13913135	Control_AR_P000046_Pdxdc1	-
chr2	26408430	26455216	Control_AR_P000047_Sec16a	-
chr4	103303845	103367428	Control_AR_P000048_Oma1	+
chr9	45862690	45916887	Control_AR_P000049_Rnf214	-
chr2	174405803	174428502	Control_AR_P000050_Th1l	+
chr2	53137474	53201228	Control_AR_P000051_Prpf40a	-
chr2	4621166	4662086	Control_AR_P000052_Prpf18	-
chr1	156025402	156069859	Control_AR_P000053_Tor1aip2	+
chr7	19715661	19759469	Control_AR_P000054_Pvrl2	-
chr9	7931000	8014588	Control_AR_P000055_Yap1	-
chr1	171319510	171342615	Control_AR_P000056_Dedd	+
chr13	119333316	119419138	Control_AR_P000057_Nnt	-
chr9	21587681	21602814	Control_AR_P000058_Yipf2	-
chr6	21770394	21862515	Control_AR_P000059_Tspan12	-
chr2	181369773	181384628	Control_AR_P000060_Lime1	+
chr2	136873063	136901382	Control_AR_P000061_Mkks	-
chr2	155508042	155586724	Control_AR_P000062_Acss2	+
chr1	75179864	75201923	Control_AR_P000063_Atg9a	-
chr4	155073111	155096297	Control_AR_P000064_Rer1	-
chr18	77055207	77154800	Control_AR_P000065_Pias2	+
chr4	126861298	126978178	Control_AR_P000066_Zmym4	-
chr10	8721218	8896070	Control_AR_P000067_Sash1	-
chr10	115288861	115325591	Control_AR_P000068_Rab21	-
chr19	43498754	43534509	Control_AR_P000069_Got1	-
chr3	89092587	89111945	Control_AR_P000070_Fdps	-
chr4	115508300	115623366	Control_AR_P000071_Cyp4a10	+
chr13	85179476	85214723	Control_AR_P000072_Ccnh	+
chr3	14853537	14873373	Control_AR_P000073_Car3	+
chr18	4365591	4398330	Control_AR_P000074_Mtpap	+
chr11	61243754	61277127	Control_AR_P000075_Aldh3a2	-
chr14	55550031	55571065	Control_AR_P000076_Wdr23	+
chr16	17129137	17142365	Control_AR_P000077_Sdf2l1	-
chr6	52545229	52650300	Control_AR_P000078_Hibadh	-
chr12	59056918	59075017	Control_AR_P000079_Pnn	+
chr17	59000400	59023322	Control_AR_P000080_Nudt12	-
chr8	71357225	71370729	Control_AR_P000081_Use1	+
chr2	181510504	181553249	Control_AR_P000082_Dnajc5	+
chr7	122037820	122077063	Control_AR_P000083_Ears2	-
chr3	89444540	89470006	Control_AR_P000084_Pmvk	+
chr3	118552177	119433918	Control_AR_P000085_Dpyd	+
chr10	76565685	76590561	Control_AR_P000086_Ftcd	+
chr18	75810177	76149564	Control_AR_P000087_Zbtb7c	+
chr19	10172972	10197874	Control_AR_P000088_Fads1	+
chr17	56015749	56046576	Control_AR_P000089_Sh3gl1	-
chr4	115508300	115533868	Control_AR_P000090_Cyp4a31	+
chr17	15474720	15508276	Control_AR_P000091_Psmb1	-
chr14	31477797	31504977	Control_AR_P000092_Mettl6	-
chr3	63285587	63383231	Control_AR_P000093_Mme	+
chr6	24612806	24674971	Control_AR_P000094_Wasl	-
chr3	98740522	98772410	Control_AR_P000095_Hsd3b3	-
chrX	74272761	74291148	Control_AR_P000096_Taz	+
chr17	21925962	21972464	Control_AR_P000097_Zfp942	-
chr3	129522385	129639493	Control_AR_P000098_Elovl6	+
chr15	99382985	99411040	Control_AR_P000099_Tegt	+
chr12	85298512	85349331	Control_AR_P000100_Nek9	-
chr8	109980456	110000801	Control_AR_P000101_Tat	+
chr16	78291690	78360785	Control_AR_P000102_Cxadr	+
chr8	94162617	94174567	Control_AR_P000103_Mt2	+
chr4	32599864	32612382	Control_AR_P000104_Gja10	-
chr11	96816430	96839949	Control_AR_P000105_Nfe2l1	-
chr4	150843918	150869880	Control_AR_P000106_Errfi1	+
chr11	3639493	3691372	Control_AR_P000107_Morc2a	+
chr8	106049602	106131537	Control_AR_P000108_Nfatc3	+
chr8	41229774	41333343	Control_AR_P000109_Pcm1	+
chr3	152385472	152463826	Control_AR_P000110_Zzz3	+
chr15	84157815	84190521	Control_AR_P000111_Pnpla3	+
chr4	49534994	49559483	Control_AR_P000112_Aldob	-
chr19	38115628	38135248	Control_AR_P000113_Rbp4	-
chr4	63352448	63366877	Control_AR_P000114_Orm2	+
chr5	137971559	137991230	Control_AR_P000115_Azgp1	+
chr4	49488472	49516482	Control_AR_P000116_Baat	-
chr13	59770878	59833133	Control_AR_P000117_Zcchc6	-
chr5	23424443	23499281	Control_AR_P000118_Mll5	+
chr18	31921506	31959619	Control_AR_P000119_Lims2	+
chr4	86655564	86680059	Control_AR_P000120_Adfp	-
chr9	46232050	46245297	Control_AR_P000121_Apoc3	-
chr9	107739501	107780976	Control_AR_P000122_Rbm5	-
chr5	121650585	121688247	Control_AR_P000123_Brap	+
chr16	29569341	29653490	Control_AR_P000124_Opa1	+
chr13	115087363	115111964	Control_AR_P000125_Pelota	-

## Sheet: C_NE genes (10kbTSS to 1kbTTS)
chr9	99384419	99446926	Control_NE_P000001_Mras	-
chr1	91170045	91225396	Control_NE_P000002_Ramp1	+
chr7	126945007	126959581	Control_NE_P000003_Asphd1	-
chrX	75372421	75397116	Control_NE_P000004_Fundc2	+
chr11	69385790	69397671	Control_NE_P000005_Lsmd1	+
chr6	125167006	125201586	Control_NE_P000006_Ncapd2	-
chr9	108469944	108491529	Control_NE_P000007_Lamb2	+
chr5	134488385	134562434	Control_NE_P000008_Clip2	-
chrX	57230486	57348729	Control_NE_P000009_Arhgef6	-
chr8	4256659	4269210	Control_NE_P000010_Ctxn1	-
chr5	129010155	129025321	Control_NE_P000011_Ran	+
chr7	140149627	140164659	Control_NE_P000012_Sprn	-
chr8	122628990	122708977	Control_NE_P000013_Cbfa2t3h	-
chr7	19479604	19497760	Control_NE_P000014_Exoc3l2	+
chr4	132457730	132473846	Control_NE_P000015_Med18	-
chr16	18488767	18567679	Control_NE_P000016_Wdvcf	+
chr7	30864826	30890342	Control_NE_P000017_Cd22	-
chr18	61729261	61796662	Control_NE_P000018_Afap1l1	-
chr11	11929507	12047355	Control_NE_P000019_Grb10	-
chr9	5335501	5374032	Control_NE_P000020_Casp12	+
chr13	105129574	105304485	Control_NE_P000021_Rnf180	-
chr10	75306942	75335788	Control_NE_P000022_Adora2a	+
chr4	11694456	11715751	Control_NE_P000023_Gem	+
chr5	65851219	65897700	Control_NE_P000024_Rhoh	+
chr2	77185074	77290592	Control_NE_P000025_Sestd1	-
chr10	95411041	95426821	Control_NE_P000026_Socs2	-
chr1	193197724	193344878	Control_NE_P000027_Lamb3	+
chr2	167202195	167250537	Control_NE_P000028_Ptgis	-
chr7	81533353	81576981	Control_NE_P000029_Fsd2	-
chr11	99143198	99165077	Control_NE_P000030_Ccr7	-
chr11	103161137	103199900	Control_NE_P000031_Fmnl1	+
chr7	43526994	43543171	Control_NE_P000032_Cd33	-
chr17	40922054	40944551	Control_NE_P000033_Cenpq	-
chrX	139820903	139881508	Control_NE_P000034_Morc4	-
chr19	41599258	41753856	Control_NE_P000035_Slit1	-
chr6	55441979	55502455	Control_NE_P000036_Adcyap1r1	+
chr13	51398763	51423797	Control_NE_P000037_Edg3	+
chr13	56287644	56306551	Control_NE_P000038_Cxcl14	-
chr1	171631402	171658999	Control_NE_P000039_Slamf7	-
chrX	134106732	134231956	Control_NE_P000040_NOX1	-
chr6	41142746	41553501	Control_NE_P000041_Z12226	-
chr3	95240292	95261102	Control_NE_P000042_Bnipl	-
chr19	38122945	38184739	Control_NE_P000043_Pde6c	+
chr5	18264134	18370413	Control_NE_P000044_Gnai1	-
chr11	62699355	62741905	Control_NE_P000045_Zfp287	-
chr7	143606684	143637845	Control_NE_P000046_Tnfrsf26	-
chr17	80214488	80229497	Control_NE_P000047_Gemin6	+
chr18	77483373	77575105	Control_NE_P000048_Akd2	-
chr4	129127059	129145593	Control_NE_P000049_Fndc5	+
chr4	156198454	156210796	Control_NE_P000050_Isg15	-
chr8	71987481	72019617	Control_NE_P000051_Cyp4f18	-
chr5	134701595	134757254	Control_NE_P000052_Eln	-
chr9	56134883	56171048	Control_NE_P000053_Tspan3	-
chr9	99005964	99045690	Control_NE_P000054_Gm1123	-
chr4	11957184	11976450	Control_NE_P000055_Ppm2c	-
chr6	56914021	56959100	Control_NE_P000056_V1rc21	+
chr7	105751989	105766481	Control_NE_P000057_Dchs1	-
chr10	79880911	79893654	Control_NE_P000058_Cfd	+
chr5	120799198	120822514	Control_NE_P000059_Oas1c	-
chrX	120280326	120907450	Control_NE_P000060_PCDHX	+
chr7	127201607	127215287	Control_NE_P000061_Mylpf	+
chr14	55815007	55834943	Control_NE_P000062_Nfatc4	+
chr7	45611810	45628906	Control_NE_P000063_Izumo1	+
chrX	37181342	37193465	Control_NE_P000064_Rnf113a1	+
chr18	46557230	46584532	Control_NE_P000065_Ticam2	-
chr4	114990199	115043895	Control_NE_P000066_Stil	+
chr14	58062685	58111174	Control_NE_P000067_Fgf9	+
chrX	71545921	71561654	Control_NE_P000068_Hmgb3	+
chr13	21302202	21320624	Control_NE_P000069_Gpx6	+
chr14	20826706	20844388	Control_NE_P000070_Plau	+
chr7	141829071	141874085	Control_NE_P000071_Muc5b	+
chr1	135122724	135146320	Control_NE_P000072_Ptpn7	+
chr9	58287600	58323186	Control_NE_P000073_Loxl1	-
chr9	96109428	96183953	Control_NE_P000074_Gk5	+
chr12	84090653	84110783	Control_NE_P000075_Acot6	+
chr11	87032888	87084048	Control_NE_P000076_Gdpd1	-
chr8	83433492	83468391	Control_NE_P000077_Scoc	-
chr2	180588221	180623185	Control_NE_P000078_Col9a3	+
chrX	107078491	107105970	Control_NE_P000079_P2ry10	+
chr4	102749221	102972177	Control_NE_P000080_Sgip1	+
chr13	21752434	21763827	Control_NE_P000081_Hist1h2ak	-
chr15	8633123	8720730	Control_NE_P000082_Slc1a3	-
chr6	90259105	90271053	Control_NE_P000083_V1ra9	+
chr3	66242997	66306819	Control_NE_P000084_Veph-A	-
chr16	17138063	17157229	Control_NE_P000085_Ccdc116	-
chr1	85938536	85971055	Control_NE_P000086_Gpr55	-
chr7	24430925	24455682	Control_NE_P000087_Irgc1	-
chr6	129581806	129599652	Control_NE_P000088_Klrd1	+
chr15	39066931	39088119	Control_NE_P000089_Cthrc1	+
chr5	17564815	17731267	Control_NE_P000090_Sema3c	+
chr19	5078336	5095477	Control_NE_P000091_Tmem151	-
chr2	91917248	91929688	Control_NE_P000092_Chrm4	+
chr17	13511455	13529433	Control_NE_P000093_Smok(Tcr)	+
chr7	82563799	82615446	Control_NE_P000094_Adamtsl3	+
chr17	34344821	34370492	Control_NE_P000095_Btnl2	+
chr15	78536014	78554345	Control_NE_P000096_Sstr3	-
chr2	114046288	114062811	Control_NE_P000097_Actc1	-
chr17	87625978	87652127	Control_NE_P000098_Tacstd1	+
chr14	52034173	52046109	Control_NE_P000099_Olfr1514	-
chr3	84583573	84598032	Control_NE_P000100_Tigd4	+
chr6	115728138	115768961	Control_NE_P000101_Tmem40	-
chr3	88354588	88384402	Control_NE_P000102_Paqr6	+
chr17	80337539	80371404	Control_NE_P000103_Arhgef33	+
chr5	134913249	134925526	Control_NE_P000104_Cldn13	-
chr6	89131004	89147016	Control_NE_P000105_Gm1965	+
chr3	63695236	63861039	Control_NE_P000106_Plch1	-
chr13	19590705	19629803	Control_NE_P000107_Epdr2	-
chr5	112245820	112270582	Control_NE_P000108_Crybb1	+
chr4	138708836	138747167	Control_NE_P000109_Ubxd3	-
chr7	83933788	84096502	Control_NE_P000110_9930013Rik	-
chr14	34075989	34101568	Control_NE_P000111_Anxa8	+
chr4	123320874	123333616	Control_NE_P000112_Oxct2a	-
chr7	96200636	96909554	Control_NE_P000113_Odz4	+
chr5	26807356	27727460	Control_NE_P000114_Dpp6	+
chr7	51501028	51599709	Control_NE_P000115_Tmem16e	+
chr8	95045102	95079141	Control_NE_P000116_Ccdc135	+
chr11	101876509	101904354	Control_NE_P000117_Meox1	-
chr4	88689598	88701268	Control_NE_P000118_Ifnab	-
chr7	24977168	25015895	Control_NE_P000119_Atp1a3	-
chr1	134636680	134750417	Control_NE_P000120_Syt2	+
chr6	82392474	82561099	Control_NE_P000121_Tacr1	+
chr6	122543808	122565180	Control_NE_P000122_Aicda	+
chr5	47974792	48306511	Control_NE_P000123_Slit2	+
chr18	7087232	7307932	Control_NE_P000124_Armc4	-
chr3	146111790	146141646	Control_NE_P000125_Mcoln3	+

## Sheet: Control RIP DHS
chr9	57072539	57074053	DNAseI_P000020
chr6	38550585	38552473	DNAseI_P000072
chr11	120628636	120634536	DNAseI_P000112
chr9	78107774	78109336	DNAseI_P000113
chr1	88285703	88288993	DNAseI_P000116
chr10	80257600	80262607	DNAseI_P000252
chr7	35122017	35124014	DNAseI_P000280
chr11	120575940	120582909	DNAseI_P000291
chr11	120487860	120494723	DNAseI_P000391
chr9	57075260	57077654	DNAseI_P000411
chr19	53943674	53945732	DNAseI_P000423
chr19	53943674	53945732	DNAseI_P000423
chr10	80673389	80680552	DNAseI_P000501
chr1	88276801	88278588	DNAseI_P000509
chr7	19691924	19693923	DNAseI_P000555
chr9	106475823	106477538	DNAseI_P000637
chr3	104220185	104221801	DNAseI_P000745
chr7	35117866	35120712	DNAseI_P000812
chr15	96460580	96461878	DNAseI_P000986
chr8	4237883	4239631	DNAseI_P000991
chr4	134922561	134924025	DNAseI_P001004
chr10	80263941	80265976	DNAseI_P001022
chr7	19700291	19701346	DNAseI_P001258
chr8	22059692	22060964	DNAseI_P001322
chr19	10657430	10658753	DNAseI_P001421
chr9	104262268	104263762	DNAseI_P001473
chr19	3767230	3769245	DNAseI_P001491
chr11	22286306	22287744	DNAseI_P001501
chr16	91646653	91648409	DNAseI_P001517
chr18	31758948	31761647	DNAseI_P001599
chr2	180700513	180702730	DNAseI_P001831
chr2	180700513	180702730	DNAseI_P001831
chr3	84038838	84040916	DNAseI_P001846
chr3	121171268	121173029	DNAseI_P001958
chr4	151044224	151045494	DNAseI_P001987
chr17	33778916	33779927	DNAseI_P002013
chr6	87810574	87812584	DNAseI_P002299
chr6	87810574	87812584	DNAseI_P002299
chr13	91740494	91742015	DNAseI_P002336
chr7	19694211	19695203	DNAseI_P002415
chr3	51275944	51277808	DNAseI_P002431
chr9	69289168	69291590	DNAseI_P002436
chr11	107379059	107380407	DNAseI_P002530
chr11	107379059	107380407	DNAseI_P002530
chr9	31210766	31212541	DNAseI_P002541
chr19	10053775	10056816	DNAseI_P002609
chr11	107263596	107265100	DNAseI_P002626
chr7	140763224	140763953	DNAseI_P002629
chr8	119558366	119559500	DNAseI_P002637
chr3	146590958	146592078	DNAseI_P002650
chr1	151343615	151345459	DNAseI_P002652
chr17	84682050	84683788	DNAseI_P002778
chr17	84682050	84683788	DNAseI_P002778
chr11	85352290	85353559	DNAseI_P002955
chr6	120363459	120364692	DNAseI_P002962
chr10	126978136	126979032	DNAseI_P003016
chr11	120482449	120486283	DNAseI_P003048
chr3	121174122	121174980	DNAseI_P003053
chr10	80269974	80272815	DNAseI_P003156
chr3	51340030	51341890	DNAseI_P003237
chr18	38296403	38297276	DNAseI_P003296
chr13	24831264	24832368	DNAseI_P003312
chr8	127183665	127184473	DNAseI_P003319
chr19	56547914	56549619	DNAseI_P003537
chr19	29125811	29127715	DNAseI_P003550
chr4	102510851	102512024	DNAseI_P003731
chr7	19698730	19699598	DNAseI_P003739
chr17	24426344	24427055	DNAseI_P003769
chr6	85915236	85917027	DNAseI_P003802
chr10	80253395	80257382	DNAseI_P003827
chr3	146579937	146580695	DNAseI_P003964
chr17	84693550	84694689	DNAseI_P003986
chr18	67448294	67449653	DNAseI_P003988
chr2	132577532	132578572	DNAseI_P004004
chr2	132577532	132578572	DNAseI_P004004
chr19	29100905	29101962	DNAseI_P004050
chr19	10057153	10058163	DNAseI_P004100
chr9	69109901	69110979	DNAseI_P004182
chr3	146589404	146589978	DNAseI_P004265
chr11	107468811	107471093	DNAseI_P004342
chr11	107468811	107471093	DNAseI_P004342
chr7	140881659	140882557	DNAseI_P004364
chr7	35116242	35117431	DNAseI_P004463
chr4	148448127	148449113	DNAseI_P004756
chr9	104062651	104064109	DNAseI_P004814
chr10	118868771	118870424	DNAseI_P004957
chr1	88278937	88279685	DNAseI_P004962
chr2	180709453	180710591	DNAseI_P005134
chr2	180709453	180710591	DNAseI_P005134
chr4	134914594	134915552	DNAseI_P005266
chr11	107479140	107480109	DNAseI_P005316
chr11	107479140	107480109	DNAseI_P005316
chr9	68883632	68884199	DNAseI_P005335
chr4	40269455	40270114	DNAseI_P005551
chr3	146595262	146596245	DNAseI_P005565
chr1	164151338	164153271	DNAseI_P005595
chr6	71199546	71200318	DNAseI_P005873
chr7	140756250	140757286	DNAseI_P005903
chr11	107270244	107271372	DNAseI_P005982
chr13	91747648	91748886	DNAseI_P006100
chr2	102745205	102746018	DNAseI_P006140
chr8	22054240	22055280	DNAseI_P006348
chr11	98149504	98150690	DNAseI_P006369
chr9	68940585	68941520	DNAseI_P006398
chr4	40267707	40269149	DNAseI_P006492
chr4	134918269	134918844	DNAseI_P006526
chr9	65032167	65033323	DNAseI_P006643
chr9	65020999	65022102	DNAseI_P006720
chr19	10059845	10061083	DNAseI_P006855
chr19	10634099	10635368	DNAseI_P006949
chr7	12997284	12998455	DNAseI_P006973
chr1	52113416	52114130	DNAseI_P007339
chr6	85929079	85929895	DNAseI_P007430
chr9	71166976	71167890	DNAseI_P007471
chr7	122969459	122970774	DNAseI_P007481
chr11	107377265	107377685	DNAseI_P007503
chr11	107377265	107377685	DNAseI_P007503
chr4	107066637	107067600	DNAseI_P007606
chr9	55208527	55209865	DNAseI_P007750
chr4	40279059	40279718	DNAseI_P007754
chr8	127063584	127064653	DNAseI_P008051
chr4	147904424	147905422	DNAseI_P008077
chr8	110618036	110619009	DNAseI_P008083
chr3	87000556	87001062	DNAseI_P008096
chr9	69306407	69307268	DNAseI_P008274
chr3	146596405	146597444	DNAseI_P008284
chr1	132125386	132126660	DNAseI_P008309
chr8	127066337	127066919	DNAseI_P008361
chr13	91749948	91750418	DNAseI_P008365
chr7	132575686	132576657	DNAseI_P008467
chr6	87809427	87810147	DNAseI_P008539
chr6	87809427	87810147	DNAseI_P008539
chr19	25096089	25098309	DNAseI_P008589
chr9	69183908	69184413	DNAseI_P008671
chr7	140880422	140880874	DNAseI_P008691
chr11	107427958	107428720	DNAseI_P008870
chr11	107427958	107428720	DNAseI_P008870
chr17	84688826	84689884	DNAseI_P008928
chr17	84688826	84689884	DNAseI_P008928
chr1	52119075	52120028	DNAseI_P008945
chr15	102150281	102151379	DNAseI_P009126
chr9	104070915	104071794	DNAseI_P009231
chr15	102152557	102153136	DNAseI_P009290
chr14	47188706	47189812	DNAseI_P009423
chr9	71162700	71163734	DNAseI_P009440
chr17	71204133	71204883	DNAseI_P009596
chr16	22950657	22951501	DNAseI_P009628
chr4	102584638	102585275	DNAseI_P009668
chr16	31663412	31664346	DNAseI_P009695
chr11	107276550	107277420	DNAseI_P009806
chr11	59449797	59450910	DNAseI_P010088
chr11	107317549	107318246	DNAseI_P010119
chr11	107317549	107318246	DNAseI_P010119
chr1	132138596	132140055	DNAseI_P010336
chr18	38418670	38419777	DNAseI_P010402
chr1	187215174	187215953	DNAseI_P010471
chr9	57071477	57072344	DNAseI_P010491
chr19	29127939	29128864	DNAseI_P010499
chr6	71193293	71193742	DNAseI_P010505
chr9	44604053	44605389	DNAseI_P010550
chr8	127128749	127129258	DNAseI_P010679
chr17	33781037	33781881	DNAseI_P010706
chr9	71137024	71138201	DNAseI_P010770
chr7	19690870	19691776	DNAseI_P010784
chr2	126596725	126597812	DNAseI_P010885
chr5	8928404	8928890	DNAseI_P010897
chr9	54734142	54734736	DNAseI_P010899
chr14	47190452	47191033	DNAseI_P011061
chr9	99139503	99140785	DNAseI_P011115
chr8	22036940	22037397	DNAseI_P011175
chr19	29112492	29113056	DNAseI_P011277
chr6	71189576	71189951	DNAseI_P011292
chr4	102574116	102574866	DNAseI_P011359
chr1	88267234	88268601	DNAseI_P011377
chr9	68825779	68826615	DNAseI_P011694
chr17	71183225	71183989	DNAseI_P011698
chr11	85775129	85775964	DNAseI_P012011
chr17	71202059	71202564	DNAseI_P012020
chr11	22194509	22194947	DNAseI_P012040
chr7	25619174	25619790	DNAseI_P012094
chr1	88284150	88285452	DNAseI_P012124
chr17	71217090	71217658	DNAseI_P012218
chr8	127185894	127186220	DNAseI_P012301
chr5	28316651	28317479	DNAseI_P012344
chr19	29129122	29130039	DNAseI_P012511
chr4	102569942	102571050	DNAseI_P012626
chr5	8893289	8894219	DNAseI_P013016
chr9	71140163	71140616	DNAseI_P013057
chr9	69333934	69335034	DNAseI_P013099
chr8	22047780	22048410	DNAseI_P013309
chr19	29134069	29134713	DNAseI_P013551
chr19	24999115	24999928	DNAseI_P013626
chr12	84042285	84042703	DNAseI_P013969
chr12	84052608	84053532	DNAseI_P014014
chr13	91765499	91766020	DNAseI_P014107
chr17	33774698	33775415	DNAseI_P014221
chr7	132574609	132575027	DNAseI_P014235
chr18	31766685	31767168	DNAseI_P014288
chr6	87808522	87808938	DNAseI_P014316
chr6	87808522	87808938	DNAseI_P014316
chr2	150607993	150608841	DNAseI_P014509
chr9	69180967	69181832	DNAseI_P014678
chr7	132571517	132571898	DNAseI_P014758
chr7	12995847	12996546	DNAseI_P014785
chr7	140774184	140774824	DNAseI_P014855
chr6	71203557	71204647	DNAseI_P014906
chr18	38414658	38415069	DNAseI_P014959
chr11	85524914	85525466	DNAseI_P015624
chr7	13006936	13008371	DNAseI_P015699
chr9	57068102	57068719	DNAseI_P015853
chr11	107226044	107226753	DNAseI_P016065
chr1	172127471	172127916	DNAseI_P016120
chr6	85908051	85908809	DNAseI_P016154
chr1	164208472	164208804	DNAseI_P016223
chr3	104142178	104142756	DNAseI_P016230
chr8	127076525	127076944	DNAseI_P016450
chr11	107400049	107400376	DNAseI_P016548
chr11	107400049	107400376	DNAseI_P016548
chr11	120626145	120628345	DNAseI_P016634
chr1	133025036	133025658	DNAseI_P016641
chr1	133025036	133025658	DNAseI_P016641
chr6	71193891	71194531	DNAseI_P016680
chr6	85919235	85919993	DNAseI_P016774
chr9	71133116	71133541	DNAseI_P016879
chr6	71201588	71202431	DNAseI_P016899
chr19	25111634	25112472	DNAseI_P016983
chr12	24974771	24975318	DNAseI_P017025
chr1	164220271	164220641	DNAseI_P017069
chr10	128003500	128003775	DNAseI_P017119
chr5	129500836	129501408	DNAseI_P017129
chr17	24429002	24429494	DNAseI_P017433
chr11	85695606	85696210	DNAseI_P017442
chr6	85906856	85907392	DNAseI_P017553
chr9	69331744	69332172	DNAseI_P017720
chr2	126600530	126600958	DNAseI_P017721
chr4	134924269	134924702	DNAseI_P018169
chr19	29113821	29114643	DNAseI_P018179
chr9	20642482	20643594	DNAseI_P018220
chr9	31207645	31208262	DNAseI_P018255
chr4	148444049	148444997	DNAseI_P018396
chr11	107341328	107341756	DNAseI_P018437
chr11	107341328	107341756	DNAseI_P018437
chr2	126593836	126594653	DNAseI_P018715
chr19	3815846	3816204	DNAseI_P018722
chr15	96459779	96460417	DNAseI_P018809
chr1	164162717	164163118	DNAseI_P018917
chr9	69304506	69305329	DNAseI_P019097
chr19	29131344	29132080	DNAseI_P019134
chr9	71131738	71132336	DNAseI_P019286
chr5	8902201	8902746	DNAseI_P019326
chr6	33248855	33249373	DNAseI_P019397
chr4	102555601	102555951	DNAseI_P019423
chr18	31765066	31765485	DNAseI_P019456
chr7	12998881	12999491	DNAseI_P019493
chr1	88269644	88270264	DNAseI_P019541
chr17	71207219	71207633	DNAseI_P019673
chr9	69339198	69339629	DNAseI_P019676
chr17	84690120	84690465	DNAseI_P019700
chr17	84690120	84690465	DNAseI_P019700
chr6	71196115	71196436	DNAseI_P019824
chr9	69285000	69285429	DNAseI_P019884
chr6	71205315	71205849	DNAseI_P020061
chr11	98148858	98149300	DNAseI_P020109
chr10	80669880	80670849	DNAseI_P020177
chr11	120477902	120480241	DNAseI_P020324
chr9	69227859	69228262	DNAseI_P020351
chr19	10656408	10656921	DNAseI_P020460
chr4	102577525	102578031	DNAseI_P020506
chr8	22039490	22040234	DNAseI_P020581
chr9	65022332	65023267	DNAseI_P020706
chr9	65022332	65023267	DNAseI_P020706
chr6	120357300	120357616	DNAseI_P020905
chr9	69229947	69230341	DNAseI_P020972
chr5	28318672	28319022	DNAseI_P021025
chrX	160501909	160502753	DNAseI_P021063
chr10	44005680	44006635	DNAseI_P021202
chr4	148558157	148558855	DNAseI_P021209
chr6	87789067	87789594	DNAseI_P021215
chr1	164158425	164158971	DNAseI_P021267
chr16	91678543	91678873	DNAseI_P021275
chr9	69092067	69092490	DNAseI_P021313
chr14	47191576	47192283	DNAseI_P021402
chr8	104926049	104926457	DNAseI_P021452
chr9	68813288	68814431	DNAseI_P021520
chr9	69312964	69313654	DNAseI_P021521
chr15	102149564	102149913	DNAseI_P021964
chr11	85812074	85812957	DNAseI_P022251
chr1	172126448	172126947	DNAseI_P022327
chr1	132137943	132138405	DNAseI_P022418
chr19	25146054	25146460	DNAseI_P022513
chr15	96455904	96456240	DNAseI_P022630
chr1	187244732	187245310	DNAseI_P022689
chr17	71208971	71209246	DNAseI_P022718
chr5	28412337	28412689	DNAseI_P022724
chr4	148455622	148455991	DNAseI_P022878
chr7	35120944	35121535	DNAseI_P022880
chr6	71190435	71190832	DNAseI_P023110
chr2	132581994	132582568	DNAseI_P023253
chr2	132581994	132582568	DNAseI_P023253
chr3	104138877	104139480	DNAseI_P023263
chr10	44003363	44004112	DNAseI_P023296
chr11	85615298	85615747	DNAseI_P023371
chr11	85521017	85521344	DNAseI_P023652
chr9	69174113	69174458	DNAseI_P023667
chr17	71195310	71196034	DNAseI_P023768
chr1	164154981	164155310	DNAseI_P023915
chr3	86998720	86999474	DNAseI_P023969
chr18	38434536	38434857	DNAseI_P024044
chr13	24816266	24817068	DNAseI_P024088
chr19	10058743	10059252	DNAseI_P024187
chr6	85927451	85927960	DNAseI_P024203
chr5	8904502	8904884	DNAseI_P024213
chr8	127084623	127084914	DNAseI_P024258
chr6	87789744	87790141	DNAseI_P024402
chr9	65023431	65023799	DNAseI_P024487
chr9	65023431	65023799	DNAseI_P024487
chr6	71197617	71198101	DNAseI_P024575
chr7	140881222	140881435	DNAseI_P024586
chr11	85492263	85492584	DNAseI_P024607
chr7	19688642	19688919	DNAseI_P024649
chr3	121168520	121169492	DNAseI_P024695
chr9	104231991	104232778	DNAseI_P024726
chr9	78113115	78113610	DNAseI_P024733
chr3	83993064	83993482	DNAseI_P024825
chr2	132575782	132576287	DNAseI_P024827
chr2	132575782	132576287	DNAseI_P024827
chr7	19698214	19698500	DNAseI_P024929
chr1	151338846	151339273	DNAseI_P024939
chr4	148472488	148473129	DNAseI_P024965
chr3	84034330	84035045	DNAseI_P024968
chr9	71159700	71160219	DNAseI_P025057
chr4	148469318	148469819	DNAseI_P025243
chr9	106475001	106475450	DNAseI_P025303
chr8	110689988	110690340	DNAseI_P025361
chr9	31176404	31176738	DNAseI_P025379
chr19	25089812	25090258	DNAseI_P025391
chr7	140768609	140769600	DNAseI_P025398
chr7	140775100	140775517	DNAseI_P025418
chr11	120643095	120644042	DNAseI_P025499
chr16	22947465	22947694	DNAseI_P025541
chr6	85918439	85918758	DNAseI_P025638
chr6	87796475	87796867	DNAseI_P025824
chr6	87796475	87796867	DNAseI_P025824
chr9	69332518	69333075	DNAseI_P025892
chr13	91759840	91760155	DNAseI_P025934
chr3	84031233	84031850	DNAseI_P026150
chr10	126979309	126979723	DNAseI_P026259
chr19	29118153	29118508	DNAseI_P026508
chr9	71165504	71165782	DNAseI_P026639
chr9	68899679	68900359	DNAseI_P026655
chr8	127292432	127292660	DNAseI_P026977
chr9	57074287	57074668	DNAseI_P027014
chr11	22269635	22270093	DNAseI_P027274
chr10	118867125	118867548	DNAseI_P027322
chr19	10034799	10035201	DNAseI_P027379
chr11	107417248	107417562	DNAseI_P027626
chr11	107417248	107417562	DNAseI_P027626
chr17	84672259	84672697	DNAseI_P027748
chr4	148463134	148463871	DNAseI_P027754
chr4	102557562	102558120	DNAseI_P027915
chr4	102512979	102513279	DNAseI_P028080
chr17	33780435	33780713	DNAseI_P028176
chr4	102533250	102533490	DNAseI_P028421
chr8	110645977	110646348	DNAseI_P028479
chr7	19702402	19702666	DNAseI_P028845
chr9	20644672	20645279	DNAseI_P029066
chr10	126986676	126987076	DNAseI_P029228
chr1	187237875	187238382	DNAseI_P029240
chr3	83994285	83994745	DNAseI_P029327
chr8	127065895	127066069	DNAseI_P029419
chr3	87008320	87008863	DNAseI_P029504
chr19	25095213	25095810	DNAseI_P029505
chr2	180704648	180704953	DNAseI_P029514
chr2	180704648	180704953	DNAseI_P029514
chr4	102493459	102494006	DNAseI_P029529
chr10	80683361	80684606	DNAseI_P029715
chr9	71157893	71158269	DNAseI_P029834
chr3	104219593	104219953	DNAseI_P030161
chr8	110645236	110645675	DNAseI_P030715
chr9	31191610	31192043	DNAseI_P030826
chr7	140772999	140773333	DNAseI_P030863
chr18	38306485	38306805	DNAseI_P031217
chr17	33774278	33774512	DNAseI_P031423
chr9	65051038	65051363	DNAseI_P031531
chr6	87790528	87791043	DNAseI_P031597
chr6	87790528	87791043	DNAseI_P031597
chr10	128005078	128005248	DNAseI_P031755
chr4	102542891	102543337	DNAseI_P031858
chr9	68653388	68653744	DNAseI_P031882
chr7	13006023	13006396	DNAseI_P031998
chr11	107339284	107339645	DNAseI_P032114
chr11	107339284	107339645	DNAseI_P032114
chr1	133033807	133034163	DNAseI_P032280
chr1	133033807	133034163	DNAseI_P032280
chr4	102573431	102573726	DNAseI_P032297
chr17	84698526	84698991	DNAseI_P032318
chr8	127264735	127264955	DNAseI_P032323
chr9	78104218	78104556	DNAseI_P032412
chr19	10046381	10046680	DNAseI_P032428
chr9	69174709	69175031	DNAseI_P032533
chr9	65017650	65017950	DNAseI_P032656
chr17	71184438	71184750	DNAseI_P032893
chr3	86996154	86996462	DNAseI_P032919
chr11	107274939	107275227	DNAseI_P032947
chr9	69288242	69288469	DNAseI_P032992
chr6	85926807	85927030	DNAseI_P032999
chr18	38428453	38428670	DNAseI_P033027
chr7	140766066	140766569	DNAseI_P033157
chr9	104064624	104064878	DNAseI_P033236
chr9	69371101	69371704	DNAseI_P033953
chr15	96456722	96456901	DNAseI_P033991
chr7	12993291	12993519	DNAseI_P034027
chr7	19701860	19702012	DNAseI_P034029
chr3	146620643	146621020	DNAseI_P034173
chr10	118867698	118868257	DNAseI_P034184
chr18	38312253	38312503	DNAseI_P034234
chr9	69276070	69276420	DNAseI_P034429
chr10	44002604	44002940	DNAseI_P034576
chr8	110633939	110634257	DNAseI_P034614
chr9	55211361	55211885	DNAseI_P034773
chr8	127139292	127139453	DNAseI_P034862
chr8	110615812	110616147	DNAseI_P034960
chr11	85691271	85691570	DNAseI_P035051
chr8	4250236	4250827	DNAseI_P035311
chr8	127104660	127104900	DNAseI_P035312
chr11	107466593	107466892	DNAseI_P035484
chr11	107466593	107466892	DNAseI_P035484
chr4	147902903	147903287	DNAseI_P035495
chr2	126598360	126598640	DNAseI_P035542
chr7	140760738	140760945	DNAseI_P035666
chr19	25138304	25138720	DNAseI_P035852
chr4	148464285	148464742	DNAseI_P035932
chr17	33788875	33789107	DNAseI_P035959
chr11	22203523	22203757	DNAseI_P036010
chr7	140770670	140770981	DNAseI_P036135
chr7	19696271	19696455	DNAseI_P036162
chr9	104088662	104088956	DNAseI_P036241
chr11	85570908	85571269	DNAseI_P036336
chr14	47196788	47197094	DNAseI_P036639
chr9	69121289	69121616	DNAseI_P036656
chr11	107241804	107242019	DNAseI_P036691
chr14	47192638	47192936	DNAseI_P036727
chr4	108664511	108664759	DNAseI_P036888
chr12	84050774	84050962	DNAseI_P036892
chr7	140757450	140757634	DNAseI_P036926
chr5	28325897	28326157	DNAseI_P037092
chr11	85713584	85714096	DNAseI_P037358
chr11	107354831	107355070	DNAseI_P037503
chr11	107354831	107355070	DNAseI_P037503
chr19	10659334	10659730	DNAseI_P037600
chr11	85638795	85639137	DNAseI_P037924
chr19	10041381	10041596	DNAseI_P038040
chr11	85529602	85529822	DNAseI_P038193
chr11	107473232	107473416	DNAseI_P038199
chr11	107473232	107473416	DNAseI_P038199
chr4	134925292	134925443	DNAseI_P038213
chr8	22042615	22042832	DNAseI_P038233
chr2	180678687	180679113	DNAseI_P038265
chr3	84002642	84003120	DNAseI_P038275
chr8	127090560	127090704	DNAseI_P038484
chr19	10039014	10039264	DNAseI_P038580
chr9	78105104	78105283	DNAseI_P038756
chr18	38428119	38428287	DNAseI_P038860
chr7	132570159	132570377	DNAseI_P038886
chr9	55215049	55215452	DNAseI_P038899
chr11	85733756	85734079	DNAseI_P038952
chr9	69055341	69055667	DNAseI_P039014
chr11	85369598	85369871	DNAseI_P039205
chr9	44603590	44603750	DNAseI_P039409
chr2	6708097	6708415	DNAseI_P039508
chr8	110720953	110721446	DNAseI_P039537
chr11	59448775	59448968	DNAseI_P039570
chr11	107392662	107392884	DNAseI_P039664
chr11	107392662	107392884	DNAseI_P039664
chr10	80672330	80673217	DNAseI_P039684
chr6	87791905	87792125	DNAseI_P039909
chr6	87791905	87792125	DNAseI_P039909
chr6	33310526	33310871	DNAseI_P039910

## Sheet: Control ROP DHS
chr2	158305813	158307312	DNAseI_P000019
chr14	51088283	51091642	DNAseI_P000196
chr2	60282457	60285615	DNAseI_P000286
chr17	84956776	84958226	DNAseI_P000301
chr11	53430222	53431995	DNAseI_P000419
chr9	20877692	20879390	DNAseI_P000502
chr5	125392687	125393656	DNAseI_P000547
chr1	130715540	130718033	DNAseI_P000574
chr4	55349407	55350883	DNAseI_P000896
chr15	89373055	89375705	DNAseI_P000955
chr2	103795843	103798110	DNAseI_P000966
chr2	72179480	72180480	DNAseI_P001060
chr2	72179480	72180480	DNAseI_P001060
chr15	99723585	99726129	DNAseI_P001099
chr5	125389069	125390525	DNAseI_P001102
chr2	154603002	154604160	DNAseI_P001126
chr17	34861230	34863093	DNAseI_P001221
chr9	55511477	55512575	DNAseI_P001237
chr2	72172475	72174272	DNAseI_P001285
chr2	72172475	72174272	DNAseI_P001285
chr18	24652184	24654626	DNAseI_P001432
chr11	68852420	68853398	DNAseI_P001435
chr15	75892324	75894821	DNAseI_P001441
chr11	78981945	78983424	DNAseI_P001485
chr3	51233396	51234906	DNAseI_P001718
chr4	35155101	35158064	DNAseI_P001738
chr15	89375930	89377836	DNAseI_P001792
chr4	35096460	35097457	DNAseI_P001855
chr2	103713121	103715469	DNAseI_P001904
chr11	53422739	53423670	DNAseI_P002061
chr8	3515126	3517225	DNAseI_P002128
chr5	140205867	140207594	DNAseI_P002200
chr15	99717307	99719193	DNAseI_P002219
chr17	34849766	34851329	DNAseI_P002280
chr1	121326865	121328481	DNAseI_P002309
chr2	128698140	128699577	DNAseI_P002331
chr16	52451646	52454002	DNAseI_P002371
chr5	116421580	116423442	DNAseI_P002372
chr7	109566295	109567867	DNAseI_P002414
chr18	38866518	38867931	DNAseI_P002429
chr7	109601748	109603144	DNAseI_P002455
chr1	167349718	167351452	DNAseI_P002759
chr5	140104530	140105649	DNAseI_P002764
chr5	33935882	33936792	DNAseI_P002772
chr5	147893918	147895833	DNAseI_P002899
chr9	108566592	108568029	DNAseI_P002911
chr12	99391944	99393976	DNAseI_P003097
chr1	182562223	182564041	DNAseI_P003138
chr3	51224276	51225419	DNAseI_P003172
chr19	46152054	46152874	DNAseI_P003269
chr9	110877147	110878341	DNAseI_P003292
chr19	46572873	46573808	DNAseI_P003339
chr9	65293985	65295326	DNAseI_P003345
chr7	44466999	44469083	DNAseI_P003426
chr3	52267642	52270622	DNAseI_P003476
chr11	115611791	115613149	DNAseI_P003484
chr16	11001576	11002747	DNAseI_P003498
chr17	35262674	35263293	DNAseI_P003552
chr17	35262674	35263293	DNAseI_P003552
chr4	41740437	41741728	DNAseI_P003618
chr12	70226483	70228593	DNAseI_P003795
chr12	70233600	70234655	DNAseI_P003850
chr9	70939622	70940601	DNAseI_P003983
chr14	65719169	65721002	DNAseI_P003999
chr11	70969476	70970818	DNAseI_P004095
chr10	28073981	28076565	DNAseI_P004216
chr5	147903109	147903759	DNAseI_P004276
chr19	46598739	46599641	DNAseI_P004313
chr9	110879201	110881352	DNAseI_P004320
chr2	163644630	163645623	DNAseI_P004369
chr11	78984517	78985394	DNAseI_P004477
chr13	58215372	58216948	DNAseI_P004480
chr4	41754978	41756338	DNAseI_P004543
chr9	110875067	110875835	DNAseI_P004563
chr2	60269495	60270403	DNAseI_P004651
chr11	68864714	68865367	DNAseI_P004683
chr17	47009592	47010761	DNAseI_P004828
chr16	90737788	90738788	DNAseI_P004869
chr16	10991731	10993417	DNAseI_P004996
chr17	31474217	31474967	DNAseI_P005014
chr6	94283446	94284586	DNAseI_P005029
chr8	95144132	95144906	DNAseI_P005041
chr7	114771812	114772596	DNAseI_P005049
chr17	30611990	30612878	DNAseI_P005156
chr9	20804035	20805075	DNAseI_P005169
chr19	46044318	46046279	DNAseI_P005194
chr15	64311513	64313274	DNAseI_P005231
chr7	118704356	118706066	DNAseI_P005238
chr16	52333567	52334037	DNAseI_P005245
chr19	46135350	46137523	DNAseI_P005393
chr7	141581220	141581878	DNAseI_P005435
chr3	94783233	94783962	DNAseI_P005483
chr15	59064266	59065282	DNAseI_P005526
chr6	94257184	94258133	DNAseI_P005638
chr14	45539398	45540827	DNAseI_P005681
chr4	35113341	35114545	DNAseI_P005723
chr11	74896363	74897539	DNAseI_P005751
chr17	30606154	30607697	DNAseI_P005850
chr2	154612972	154614165	DNAseI_P005938
chr9	70888576	70889803	DNAseI_P005945
chr5	8996594	8997842	DNAseI_P006006
chr13	63255447	63257138	DNAseI_P006021
chr15	59077352	59078823	DNAseI_P006023
chr8	95145967	95146587	DNAseI_P006034
chr5	124173266	124174170	DNAseI_P006105
chr7	112270803	112271540	DNAseI_P006161
chr15	76091058	76092090	DNAseI_P006180
chr10	127069581	127071022	DNAseI_P006185
chr17	31445142	31445831	DNAseI_P006328
chr14	51095621	51096544	DNAseI_P006421
chr3	5218297	5220201	DNAseI_P006504
chr18	38878138	38879192	DNAseI_P006516
chr7	109600534	109601262	DNAseI_P006538
chr12	70196334	70197240	DNAseI_P006548
chr6	85823440	85824085	DNAseI_P006601
chr3	94690264	94691134	DNAseI_P006604
chr1	182609621	182610276	DNAseI_P006686
chr8	95131128	95131656	DNAseI_P006759
chr5	76303667	76305444	DNAseI_P006850
chr2	103706033	103706789	DNAseI_P006918
chr16	10972257	10972827	DNAseI_P007027
chr6	108782670	108783849	DNAseI_P007105
chr3	52290654	52291337	DNAseI_P007174
chr17	31383330	31383773	DNAseI_P007225
chr7	141561711	141562384	DNAseI_P007256
chr9	70934475	70935335	DNAseI_P007315
chr14	45477621	45478133	DNAseI_P007390
chr4	15148661	15149948	DNAseI_P007419
chr7	114768390	114769492	DNAseI_P007495
chr15	99715593	99716676	DNAseI_P007563
chr12	99394808	99396136	DNAseI_P007581
chr8	44956679	44957475	DNAseI_P007610
chr4	35099792	35100794	DNAseI_P007656
chr15	59080077	59081709	DNAseI_P007680
chr13	63272089	63273283	DNAseI_P007831
chr5	140117925	140118723	DNAseI_P007988
chr18	38870350	38871282	DNAseI_P007989
chr14	45657470	45658751	DNAseI_P007990
chr10	20186648	20187377	DNAseI_P008026
chr14	45529309	45530890	DNAseI_P008261
chr14	51082626	51084068	DNAseI_P008273
chr17	56008306	56008698	DNAseI_P008378
chr13	63230687	63231613	DNAseI_P008396
chr12	99435073	99435624	DNAseI_P008431
chr17	46994776	46995404	DNAseI_P008556
chr3	94693151	94693887	DNAseI_P008601
chr4	15022135	15022890	DNAseI_P008603
chr7	126649181	126649968	DNAseI_P008659
chr15	59081900	59082673	DNAseI_P008685
chr7	126676200	126676994	DNAseI_P008805
chr15	99711442	99712209	DNAseI_P008837
chr2	72196170	72196869	DNAseI_P008880
chr2	72196170	72196869	DNAseI_P008880
chr2	157566026	157567065	DNAseI_P008901
chr5	124210092	124210657	DNAseI_P009071
chr12	82168929	82169713	DNAseI_P009140
chr7	126680870	126681576	DNAseI_P009189
chr7	112225435	112226134	DNAseI_P009278
chr14	65716090	65716676	DNAseI_P009300
chr2	72156208	72156910	DNAseI_P009324
chr2	72156208	72156910	DNAseI_P009324
chr17	56005214	56006016	DNAseI_P009419
chr9	70834673	70835204	DNAseI_P009553
chr17	56008906	56009463	DNAseI_P009633
chr8	95137082	95138434	DNAseI_P009746
chr2	43555064	43556290	DNAseI_P009796
chr5	140321337	140321966	DNAseI_P009902
chr9	20887842	20888630	DNAseI_P010044
chr9	108560128	108560551	DNAseI_P010107
chr17	34881798	34882402	DNAseI_P010253
chr15	64344922	64345837	DNAseI_P010294
chr6	114781413	114782262	DNAseI_P010323
chr9	108569685	108570941	DNAseI_P010396
chr1	121329305	121329851	DNAseI_P010429
chr7	126678551	126679274	DNAseI_P010455
chr5	140191273	140192093	DNAseI_P010483
chr1	130678264	130679012	DNAseI_P010486
chr8	111853996	111854553	DNAseI_P010506
chr19	46592762	46593235	DNAseI_P010511
chr1	121335787	121336670	DNAseI_P010529
chr9	20781295	20781878	DNAseI_P010589
chr11	94347032	94347611	DNAseI_P010728
chr4	34990480	34991517	DNAseI_P010918
chr11	94361527	94362657	DNAseI_P011091
chr12	99426178	99426918	DNAseI_P011144
chr9	65306658	65307109	DNAseI_P011169
chr7	118712311	118712962	DNAseI_P011197
chr14	41150958	41151756	DNAseI_P011249
chr11	74894652	74895305	DNAseI_P011291
chr2	93746147	93747106	DNAseI_P011319
chr11	94388952	94389451	DNAseI_P011351
chr7	109559472	109559936	DNAseI_P011363
chr7	112324375	112324976	DNAseI_P011378
chr9	110889845	110891159	DNAseI_P011389
chr17	31444259	31444616	DNAseI_P011485
chr18	38855637	38856564	DNAseI_P011635
chr10	20166843	20167251	DNAseI_P011835
chr13	63324965	63325722	DNAseI_P011846
chr5	147902079	147902941	DNAseI_P011886
chr16	90736489	90737512	DNAseI_P011914
chr2	103565833	103566720	DNAseI_P012023
chr2	93739062	93739917	DNAseI_P012183
chr7	30308353	30308812	DNAseI_P012185
chr10	127071183	127071675	DNAseI_P012222
chr4	118409094	118409562	DNAseI_P012289
chr12	82332933	82333817	DNAseI_P012302
chr16	16870592	16871325	DNAseI_P012333
chr10	28095931	28096430	DNAseI_P012617
chr13	63258049	63258702	DNAseI_P012692
chr17	30618467	30619208	DNAseI_P012795
chr10	5194168	5195157	DNAseI_P013082
chr5	140179911	140180410	DNAseI_P013093
chr4	6275537	6276030	DNAseI_P013130
chr5	124210838	124211647	DNAseI_P013136
chr5	140115416	140116342	DNAseI_P013210
chr1	130733507	130734362	DNAseI_P013237
chr3	94786009	94786828	DNAseI_P013292
chrX	8145181	8146179	DNAseI_P013319
chr11	53425717	53426367	DNAseI_P013327
chr5	124221457	124222040	DNAseI_P013378
chr7	109561852	109562205	DNAseI_P013450
chr4	35003629	35004491	DNAseI_P013801
chr15	76084026	76084752	DNAseI_P013877
chr5	140204016	140204771	DNAseI_P013906
chr1	194619503	194620972	DNAseI_P013939
chr10	20148389	20149186	DNAseI_P014062
chr12	99418691	99419899	DNAseI_P014250
chr5	116420592	116421265	DNAseI_P014370
chr16	10973903	10974459	DNAseI_P014485
chr4	41759203	41759637	DNAseI_P014538
chr15	89378074	89379481	DNAseI_P014565
chr16	33184827	33185549	DNAseI_P014583
chr13	63290632	63291494	DNAseI_P014601
chr7	109525601	109526699	DNAseI_P014767
chr15	64152565	64153291	DNAseI_P014991
chr13	63239544	63240629	DNAseI_P015065
chr7	118698849	118699277	DNAseI_P015085
chr11	69088244	69089149	DNAseI_P015092
chr11	74897812	74898484	DNAseI_P015115
chr16	10989309	10989770	DNAseI_P015409
chr3	51228829	51229679	DNAseI_P015475
chr2	154601391	154601707	DNAseI_P015632
chr9	65289964	65290563	DNAseI_P015650
chr8	111779631	111780211	DNAseI_P015688
chr4	35133262	35133865	DNAseI_P015719
chr2	103583344	103583671	DNAseI_P015720
chr14	65717946	65718627	DNAseI_P015749
chr2	103556165	103556756	DNAseI_P015960
chr7	44465142	44465598	DNAseI_P016025
chr5	90518329	90519050	DNAseI_P016038
chr14	65721572	65722248	DNAseI_P016056
chr15	59054620	59055602	DNAseI_P016098
chr13	63235408	63235924	DNAseI_P016277
chr6	114663565	114664134	DNAseI_P016352
chr5	115237798	115238228	DNAseI_P016359
chr15	59076244	59076947	DNAseI_P016474
chr15	99710253	99710650	DNAseI_P016550
chr7	102064961	102065536	DNAseI_P016636
chr15	64163618	64163962	DNAseI_P016691
chr7	118703139	118703626	DNAseI_P016843
chr12	99439775	99440376	DNAseI_P016894
chr8	111780570	111781304	DNAseI_P016936
chr8	44970112	44970500	DNAseI_P016976
chr17	56007009	56007326	DNAseI_P017008
chr15	64334600	64335093	DNAseI_P017053
chr4	34966304	34966893	DNAseI_P017064
chr10	28105161	28105616	DNAseI_P017093
chr11	53424847	53425150	DNAseI_P017115
chr2	72153487	72154180	DNAseI_P017204
chr2	72153487	72154180	DNAseI_P017204
chr4	15138991	15139500	DNAseI_P017211
chr15	76246515	76247214	DNAseI_P017234
chr17	35258095	35258503	DNAseI_P017495
chr17	35258095	35258503	DNAseI_P017495
chr7	141562901	141563460	DNAseI_P017538
chr8	95142202	95143071	DNAseI_P017623
chr7	134753319	134753783	DNAseI_P017746
chr12	70225273	70226142	DNAseI_P017932
chr7	30313823	30314283	DNAseI_P018056
chr18	38918569	38919281	DNAseI_P018066
chr8	95128767	95129316	DNAseI_P018078
chr17	73804619	73805031	DNAseI_P018081
chr16	10990755	10991262	DNAseI_P018109
chr5	76305645	76306288	DNAseI_P018287
chr17	30609371	30610179	DNAseI_P018552
chr14	45472333	45472983	DNAseI_P018663
chr4	41745020	41745369	DNAseI_P018716
chr4	41745020	41745369	DNAseI_P018716
chr15	64091386	64092041	DNAseI_P018766
chr17	35263453	35264048	DNAseI_P018918
chr17	35263453	35264048	DNAseI_P018918
chr15	75993107	75993947	DNAseI_P018965
chr5	140113174	140113693	DNAseI_P019196
chr14	65666198	65667047	DNAseI_P019265
chr16	16888268	16888975	DNAseI_P019272
chr4	35089337	35089821	DNAseI_P019632
chr14	51101276	51101805	DNAseI_P019690
chr12	99431601	99431939	DNAseI_P019728
chr2	103600966	103601497	DNAseI_P019764
chr9	110873635	110874800	DNAseI_P019767
chr2	25428436	25428915	DNAseI_P019781
chr14	8095103	8095837	DNAseI_P019953
chr7	135053195	135053576	DNAseI_P020046
chr2	157569643	157570415	DNAseI_P020094
chr10	127080047	127080598	DNAseI_P020194
chr4	41744036	41744445	DNAseI_P020515
chr5	124172309	124172583	DNAseI_P020532
chr2	154609131	154609638	DNAseI_P020566
chr1	121332505	121332887	DNAseI_P020598
chr13	63294293	63294978	DNAseI_P020599
chr2	158302876	158303221	DNAseI_P020702
chr10	20220523	20221150	DNAseI_P020957
chr9	24420105	24420512	DNAseI_P020984
chr4	35134086	35134452	DNAseI_P021039
chr18	38887974	38888854	DNAseI_P021046
chr17	47002450	47002788	DNAseI_P021078
chr13	63326073	63326421	DNAseI_P021148
chr5	140212876	140213282	DNAseI_P021231
chr1	182587726	182588076	DNAseI_P021235
chr11	94390581	94391127	DNAseI_P021250
chr15	64317975	64318382	DNAseI_P021319
chr1	194660417	194660823	DNAseI_P021333
chr18	38849784	38850234	DNAseI_P021335
chr14	45504502	45505093	DNAseI_P021358
chr6	114833870	114834296	DNAseI_P021436
chr5	140282366	140282766	DNAseI_P021465
chr8	44962876	44963387	DNAseI_P021504
chr15	64382266	64383185	DNAseI_P021508
chr6	94282374	94283254	DNAseI_P021897
chr2	72150199	72150905	DNAseI_P021902
chr2	72150199	72150905	DNAseI_P021902
chr4	35165443	35166326	DNAseI_P021945
chr17	34853566	34853905	DNAseI_P022002
chr17	31391431	31391858	DNAseI_P022011
chr10	20202160	20202505	DNAseI_P022024
chr9	20789734	20790040	DNAseI_P022178
chr15	59052955	59053438	DNAseI_P022397
chr14	51106232	51106852	DNAseI_P022409
chr6	114656938	114657656	DNAseI_P022421
chr2	93720856	93721290	DNAseI_P022442
chr2	93744468	93745981	DNAseI_P022466
chr7	118707969	118708243	DNAseI_P022627
chr8	111782185	111782599	DNAseI_P022644
chr6	114646221	114646589	DNAseI_P022736
chr14	8097955	8098368	DNAseI_P022790
chr12	82192526	82193076	DNAseI_P022804
chr14	41151971	41152781	DNAseI_P022883
chr9	65303607	65303961	DNAseI_P023025
chr12	82412430	82412907	DNAseI_P023122
chr2	103569691	103570053	DNAseI_P023212
chr15	64195435	64196196	DNAseI_P023326
chr1	130679739	130680619	DNAseI_P023363
chr12	99433336	99433919	DNAseI_P023415
chr14	51093484	51093996	DNAseI_P023416
chr14	65759323	65759811	DNAseI_P023523
chr5	147880085	147880839	DNAseI_P023524
chr11	69092493	69093125	DNAseI_P023589
chr3	51232379	51232836	DNAseI_P023616
chr6	114858102	114858808	DNAseI_P023660
chr2	72181360	72181827	DNAseI_P023696
chr2	72181360	72181827	DNAseI_P023696
chr15	76242516	76242957	DNAseI_P023744
chr10	20168946	20169642	DNAseI_P023765
chr6	108811132	108811402	DNAseI_P023814
chr17	31386047	31386499	DNAseI_P023832
chr5	125391674	125391939	DNAseI_P023844
chr6	114642938	114643349	DNAseI_P023852
chr9	70827841	70828250	DNAseI_P023856
chr15	64343342	64343909	DNAseI_P023869
chr9	70930750	70931193	DNAseI_P023870
chr12	82319672	82320157	DNAseI_P023970
chr2	93822112	93822718	DNAseI_P023984
chr4	6278525	6279028	DNAseI_P024255
chr13	63278495	63279225	DNAseI_P024353
chr17	35301769	35302259	DNAseI_P024367
chr11	70972653	70973081	DNAseI_P024450
chr7	109616290	109616915	DNAseI_P024568
chr15	64340741	64341066	DNAseI_P024654
chr4	35126814	35127221	DNAseI_P024665
chr17	46998768	46999139	DNAseI_P024715
chr10	28087327	28087731	DNAseI_P024782
chr11	68839692	68839995	DNAseI_P024857
chr17	56010750	56010986	DNAseI_P024933
chr2	157561229	157561652	DNAseI_P024999
chr1	130681669	130682013	DNAseI_P025122
chr9	65304343	65304607	DNAseI_P025173
chr18	38890242	38890543	DNAseI_P025257
chr1	182602239	182602640	DNAseI_P025406
chr2	163642756	163643077	DNAseI_P025609
chr19	46591641	46591873	DNAseI_P025655
chr6	85820643	85821251	DNAseI_P025730
chr2	72151839	72152426	DNAseI_P025761
chr2	72151839	72152426	DNAseI_P025761
chr2	93791513	93791983	DNAseI_P025887
chr7	112299518	112300127	DNAseI_P026135
chr16	10968109	10968666	DNAseI_P026424
chr10	28092179	28092711	DNAseI_P026498
chr19	46148402	46148749	DNAseI_P026683
chr2	103710919	103711212	DNAseI_P026785
chr5	140024262	140024538	DNAseI_P026933
chr1	121334056	121334381	DNAseI_P027023
chr5	140044572	140044927	DNAseI_P027054
chr5	116423651	116424084	DNAseI_P027073
chr4	35085682	35086372	DNAseI_P027089
chr1	121330192	121330917	DNAseI_P027106
chr12	70231811	70232231	DNAseI_P027168
chr19	46039514	46039893	DNAseI_P027304
chr1	194610450	194610916	DNAseI_P027434
chrX	20662774	20663330	DNAseI_P027452
chr15	75994438	75994723	DNAseI_P027469
chr11	115614602	115614902	DNAseI_P027512
chr4	34977377	34977675	DNAseI_P027625
chr5	140107835	140108129	DNAseI_P027697
chr18	38874798	38875249	DNAseI_P027800
chr7	112226470	112226866	DNAseI_P027803
chr16	52329433	52329763	DNAseI_P027850
chr16	52334212	52334667	DNAseI_P027901
chr14	8124151	8124430	DNAseI_P027920
chr5	90515598	90515945	DNAseI_P027967
chr2	72176072	72176599	DNAseI_P027987
chr2	72176072	72176599	DNAseI_P027987
chr4	35134950	35135611	DNAseI_P028100
chr13	63313284	63313698	DNAseI_P028188
chr15	59071048	59071504	DNAseI_P028246
chr13	63253153	63253449	DNAseI_P028330
chr14	41159849	41160408	DNAseI_P028411
chr4	55353145	55353403	DNAseI_P028427
chr7	114770658	114770944	DNAseI_P028461
chr5	124213741	124214006	DNAseI_P028497
chr14	41158619	41159246	DNAseI_P028568
chr5	140129787	140130187	DNAseI_P028696
chr15	76243304	76243558	DNAseI_P028701
chr14	65736210	65736478	DNAseI_P028721
chr12	70234962	70235531	DNAseI_P028848
chr14	51094527	51094803	DNAseI_P028880
chr17	34854657	34855048	DNAseI_P028943
chr6	108773585	108773792	DNAseI_P029076
chr5	125394303	125394493	DNAseI_P029086
chr11	69080141	69080394	DNAseI_P029101
chr14	8093398	8093852	DNAseI_P029112
chr5	140208743	140209087	DNAseI_P029172
chr1	194677858	194678279	DNAseI_P029280
chr15	75986388	75986637	DNAseI_P029407
chr10	28459973	28460313	DNAseI_P029436
chr4	35049513	35049966	DNAseI_P029437
chr4	34986612	34987419	DNAseI_P029634
chr12	82169861	82170367	DNAseI_P029693
chr6	114812422	114812761	DNAseI_P029963
chr13	63304182	63304694	DNAseI_P030082
chr18	38922996	38923374	DNAseI_P030099
chr11	68854123	68854408	DNAseI_P030149
chr3	5215317	5215884	DNAseI_P030166
chr15	75991074	75991290	DNAseI_P030187
chr1	194746879	194747223	DNAseI_P030269
chr9	20875143	20875785	DNAseI_P030426
chr15	59084685	59085007	DNAseI_P030448
chr18	38881776	38882253	DNAseI_P030461
chr16	52428564	52428925	DNAseI_P030572
chr14	45510802	45511119	DNAseI_P030620
chr9	65297170	65297371	DNAseI_P030644
chr11	94386283	94386547	DNAseI_P030670
chr6	93957245	93957601	DNAseI_P030786
chr1	167354376	167354914	DNAseI_P031060
chr6	93936158	93936683	DNAseI_P031079
chr4	15066926	15067349	DNAseI_P031199
chr9	20876515	20877158	DNAseI_P031319
chr2	103566886	103567362	DNAseI_P031452
chr1	182564441	182565161	DNAseI_P031472
chr7	134740321	134740619	DNAseI_P031514
chrX	20658173	20658691	DNAseI_P031550
chr19	46041993	46042278	DNAseI_P031562
chr10	116288144	116288504	DNAseI_P031613
chr10	127066622	127066957	DNAseI_P031670
chr17	30602257	30602538	DNAseI_P031676
chr1	182584241	182584572	DNAseI_P031687
chr2	154607029	154607314	DNAseI_P031690
chr5	116407907	116408306	DNAseI_P031753
chr16	52438267	52438830	DNAseI_P031763
chr5	116419471	116420139	DNAseI_P031829
chr12	99445262	99445595	DNAseI_P031865
chr10	20149383	20149778	DNAseI_P031977
chr10	20233533	20233779	DNAseI_P032015
chr11	94370698	94370971	DNAseI_P032113
chr14	65742089	65742344	DNAseI_P032287
chr16	52267035	52267604	DNAseI_P032338
chr15	59057389	59057672	DNAseI_P032403
chr16	52439011	52439387	DNAseI_P032433
chr14	45463629	45463978	DNAseI_P032442
chr3	94686552	94686794	DNAseI_P032463
chr12	99394217	99394591	DNAseI_P032475
chr2	25453031	25453216	DNAseI_P032578
chr11	78973407	78973658	DNAseI_P032592
chr4	35048981	35049331	DNAseI_P032602
chr15	75995986	75996324	DNAseI_P032705
chr2	103589419	103589719	DNAseI_P032707
chr4	35125347	35125771	DNAseI_P032813
chr6	108791586	108791888	DNAseI_P032836
chr12	70231335	70231626	DNAseI_P032888
chr11	94392887	94393099	DNAseI_P032976
chr11	94365399	94365676	DNAseI_P033004
chr6	94069449	94069690	DNAseI_P033035
chr4	118401197	118401720	DNAseI_P033080
chr13	63324320	63324613	DNAseI_P033246
chr9	20872744	20873352	DNAseI_P033670
chr11	94389731	94390000	DNAseI_P033747
chr16	52450298	52451073	DNAseI_P033801
chr12	82397203	82397593	DNAseI_P033803
chr2	93723266	93723824	DNAseI_P033806
chr10	5193018	5193789	DNAseI_P033828
chr9	65308127	65308339	DNAseI_P033889
chr5	140114032	140114489	DNAseI_P033949
chr5	8999132	8999456	DNAseI_P033964
chr11	69080550	69080802	DNAseI_P034127
chr18	38852925	38853204	DNAseI_P034344
chr9	70898274	70898509	DNAseI_P034583
chr9	70910322	70910643	DNAseI_P034634
chr4	35006095	35006505	DNAseI_P034767
chr9	70841011	70841286	DNAseI_P034768
chr2	72152843	72153155	DNAseI_P034944
chr2	72152843	72153155	DNAseI_P034944
chr19	46043454	46043642	DNAseI_P035003
chr9	20879551	20879931	DNAseI_P035123
chr15	76248260	76248488	DNAseI_P035179
chr7	118701101	118701327	DNAseI_P035187
chr7	134670222	134670795	DNAseI_P035302
chr2	128715724	128716329	DNAseI_P035333
chr10	116301116	116301543	DNAseI_P035470
chr3	52322449	52322886	DNAseI_P035509
chr3	51228099	51228316	DNAseI_P035552
chr11	70945631	70945807	DNAseI_P035649
chr19	46042488	46042738	DNAseI_P035777
chr15	59068375	59068652	DNAseI_P035796
chr12	70219296	70220020	DNAseI_P035828
chr4	15145427	15145875	DNAseI_P035870
chr3	94688815	94689003	DNAseI_P035998
chr19	46587828	46588122	DNAseI_P036226
chr7	102060887	102061082	DNAseI_P036299
chr7	118714989	118715163	DNAseI_P036322
chr2	103804255	103804449	DNAseI_P036359
chr15	99710878	99711220	DNAseI_P036466
chr2	103578732	103579044	DNAseI_P036676
chr2	72205882	72206311	DNAseI_P036803
chr2	72205882	72206311	DNAseI_P036803
chr7	134754852	134755157	DNAseI_P036884
chr1	167357200	167357702	DNAseI_P036955
chr10	28422635	28423026	DNAseI_P037014
chr16	90740060	90740317	DNAseI_P037025
chr4	41751758	41752035	DNAseI_P037047
chr13	58181412	58181928	DNAseI_P037049
chr7	134740989	134741202	DNAseI_P037160
chr5	125386165	125386398	DNAseI_P037489
chr11	78981093	78981256	DNAseI_P037539
chr7	112298103	112298364	DNAseI_P037790
chr5	140150231	140150504	DNAseI_P037802
chr7	112267708	112267909	DNAseI_P037841
chr10	28449952	28450393	DNAseI_P037846
chr2	128751010	128751246	DNAseI_P037864
chr18	38906405	38906744	DNAseI_P037906
chr2	128704600	128704824	DNAseI_P037969
chr11	68874966	68875122	DNAseI_P038135
chr8	95138659	95138859	DNAseI_P038142
chr9	110889009	110889248	DNAseI_P038295
chr4	34976755	34977165	DNAseI_P038325
chr12	82419007	82419387	DNAseI_P038365
chr2	103588854	103589065	DNAseI_P038421
chr4	41758166	41758432	DNAseI_P038449
chr10	28387777	28388140	DNAseI_P038929
chr9	24423171	24423655	DNAseI_P038976
chr1	182585399	182585743	DNAseI_P038996
chr6	85821738	85821957	DNAseI_P039005
chr6	94218249	94218461	DNAseI_P039016
chr5	140103889	140104208	DNAseI_P039069
chr3	94684834	94685001	DNAseI_P039175
chr5	90521178	90521497	DNAseI_P039280
chr15	64362690	64362957	DNAseI_P039283
chr14	51098373	51098568	DNAseI_P039327
chr7	44466045	44466321	DNAseI_P039424
chr13	58184207	58184469	DNAseI_P039490
chr1	194652151	194652419	DNAseI_P039716
chr4	41737664	41737848	DNAseI_P039941
chr2	128753444	128753757	DNAseI_P039992

## Sheet: Control AR DHS
chr1	156035387	156036823	DNAseI_P000022
chr7	19748842	19750815	DNAseI_P000038
chr12	104343867	104347940	DNAseI_P000227
chr4	150853488	150855389	DNAseI_P000232
chr15	99392049	99394198	DNAseI_P000240
chr2	136890813	136892447	DNAseI_P000333
chr9	46228058	46233229	DNAseI_P000334
chr4	150868997	150874157	DNAseI_P000345
chr12	104084479	104088969	DNAseI_P000354
chr5	23432458	23435793	DNAseI_P000374
chr7	19714913	19716314	DNAseI_P000465
chr9	44485081	44488158	DNAseI_P000490
chr14	55559639	55561656	DNAseI_P000508
chr2	26444503	26446448	DNAseI_P000510
chr19	3575168	3576462	DNAseI_P000544
chr4	49559328	49561226	DNAseI_P000726
chr8	94171025	94173057	DNAseI_P000755
chr4	132074537	132076023	DNAseI_P000859
chr3	152395263	152397190	DNAseI_P001045
chr10	54073024	54076318	DNAseI_P001100
chr16	26705654	26707041	DNAseI_P001187
chr4	155085767	155087122	DNAseI_P001217
chr2	53190716	53192651	DNAseI_P001219
chr12	104076479	104078315	DNAseI_P001260
chr11	96828897	96830747	DNAseI_P001278
chr13	69533475	69535600	DNAseI_P001355
chr15	84167595	84169222	DNAseI_P001429
chr4	132421696	132422882	DNAseI_P001633
chr10	76575227	76577331	DNAseI_P001703
chr10	8885191	8886778	DNAseI_P001708
chr19	43524168	43525469	DNAseI_P001757
chr19	10188048	10189121	DNAseI_P001790
chr2	155517416	155518669	DNAseI_P001936
chr13	115101146	115102264	DNAseI_P001944
chr16	17451295	17452658	DNAseI_P001945
chr19	38123624	38125661	DNAseI_P002220
chr7	28824746	28825437	DNAseI_P002315
chr6	21850698	21852936	DNAseI_P002408
chr13	42051096	42053332	DNAseI_P002482
chr10	89458135	89459506	DNAseI_P002613
chr12	104336402	104337343	DNAseI_P002678
chr7	122066402	122068096	DNAseI_P002691
chr12	91848427	91849587	DNAseI_P002715
chr9	46234995	46236033	DNAseI_P002773
chr6	52639600	52640717	DNAseI_P002834
chr8	41239084	41240340	DNAseI_P002844
chr8	106058897	106060262	DNAseI_P002990
chr8	114133206	114134888	DNAseI_P003101
chr16	87495224	87496394	DNAseI_P003123
chr16	13902501	13903853	DNAseI_P003481
chr1	153899505	153900512	DNAseI_P003496
chr9	45905696	45907382	DNAseI_P003514
chr16	8636891	8638488	DNAseI_P003742
chr19	10182296	10183932	DNAseI_P003743
chr1	171328768	171329936	DNAseI_P003804
chr2	181520144	181520929	DNAseI_P003822
chr17	56036321	56037103	DNAseI_P003979
chr9	44488469	44489455	DNAseI_P004018
chr10	127893576	127894118	DNAseI_P004153
chr6	24664074	24665439	DNAseI_P004259
chr13	24977267	24978370	DNAseI_P004266
chr3	129531804	129532606	DNAseI_P004299
chr11	3648845	3649678	DNAseI_P004345
chr18	76018571	76019576	DNAseI_P004444
chr8	109986284	109986805	DNAseI_P004548
chr17	59011757	59013566	DNAseI_P004707
chr12	59066253	59067591	DNAseI_P004810
chr18	75817621	75818206	DNAseI_P004891
chr1	75191810	75192598	DNAseI_P004919
chr3	118561722	118562734	DNAseI_P004944
chr4	103313409	103314338	DNAseI_P004953
chr13	24942575	24943899	DNAseI_P004978
chr13	59822370	59823513	DNAseI_P005023
chr13	69525552	69526741	DNAseI_P005047
chr5	134639023	134639732	DNAseI_P005057
chr4	116016778	116018189	DNAseI_P005220
chr13	56702588	56704384	DNAseI_P005259
chr12	104338148	104339295	DNAseI_P005351
chr4	107923165	107923843	DNAseI_P005376
chr10	89470580	89471435	DNAseI_P005385
chr10	127888570	127889156	DNAseI_P005389
chr8	109999828	110001197	DNAseI_P005390
chr19	55743047	55744713	DNAseI_P005395
chr3	129591280	129592416	DNAseI_P005399
chr4	136260498	136261441	DNAseI_P005543
chr3	14862656	14864656	DNAseI_P005597
chr13	115089255	115090982	DNAseI_P005675
chr3	89101502	89102274	DNAseI_P005729
chr8	71366790	71367729	DNAseI_P005904
chr19	55741222	55742054	DNAseI_P005916
chr4	132065814	132066782	DNAseI_P006120
chr19	38114599	38115993	DNAseI_P006147
chr8	114130829	114131965	DNAseI_P006295
chr16	17131983	17132689	DNAseI_P006442
chr19	5636990	5638137	DNAseI_P006509
chr5	121660203	121660802	DNAseI_P006791
chr5	137974418	137975243	DNAseI_P006798
chr1	130821866	130822719	DNAseI_P006811
chr3	118566653	118567337	DNAseI_P006992
chr16	29579067	29580005	DNAseI_P007004
chr9	8003122	8005044	DNAseI_P007169
chr10	8873322	8874383	DNAseI_P007299
chr11	61266648	61267614	DNAseI_P007347
chr9	21592480	21593645	DNAseI_P007434
chr17	15499443	15500353	DNAseI_P007455
chr2	90939984	90941263	DNAseI_P007575
chr8	109989987	109990640	DNAseI_P007604
chr5	65536743	65537799	DNAseI_P007625
chr3	118594778	118595373	DNAseI_P007728
chr7	19747531	19748566	DNAseI_P007952
chr4	86669798	86670325	DNAseI_P007993
chr9	44490006	44491086	DNAseI_P008004
chr16	26581216	26582318	DNAseI_P008061
chr10	89532555	89534319	DNAseI_P008169
chr1	75179512	75180671	DNAseI_P008222
chr5	121685384	121686857	DNAseI_P008233
chr2	69896974	69898590	DNAseI_P008437
chr10	89518146	89519590	DNAseI_P008532
chr11	115911178	115912236	DNAseI_P008715
chr8	106130460	106131051	DNAseI_P008785
chr13	42048915	42050040	DNAseI_P008923
chr19	5648671	5649727	DNAseI_P008927
chr4	49549105	49549888	DNAseI_P009019
chr9	46240524	46242367	DNAseI_P009242
chr13	119408607	119409757	DNAseI_P009275
chr10	127886594	127887268	DNAseI_P009372
chr18	4375363	4376220	DNAseI_P009446
chr16	78307576	78308769	DNAseI_P009536
chr2	90931594	90932679	DNAseI_P009587
chr16	78301222	78302953	DNAseI_P009591
chr10	76569763	76570841	DNAseI_P009646
chr12	104069608	104070154	DNAseI_P009691
chr2	26410866	26411391	DNAseI_P009694
chr19	38119598	38121190	DNAseI_P009717
chr9	45850067	45851590	DNAseI_P009731
chr4	49546783	49548640	DNAseI_P009756
chr4	132076251	132077251	DNAseI_P009758
chr18	31930665	31932144	DNAseI_P009874
chr2	26408649	26409402	DNAseI_P009947
chr10	80560645	80562221	DNAseI_P009978
chr5	137981233	137981765	DNAseI_P010011
chr4	116007743	116008608	DNAseI_P010046
chr9	107770772	107771229	DNAseI_P010095
chr2	174415582	174416297	DNAseI_P010121
chr7	28836773	28837526	DNAseI_P010300
chrX	74282449	74283290	DNAseI_P010470
chr1	156040505	156041053	DNAseI_P010487
chr18	76034776	76035658	DNAseI_P010535
chr10	115314930	115316159	DNAseI_P010677
chr1	130828639	130829089	DNAseI_P010925
chr12	104074010	104074825	DNAseI_P011082
chr10	89531909	89532404	DNAseI_P011342
chr13	85188838	85190100	DNAseI_P011361
chr18	31935124	31935741	DNAseI_P011395
chr4	132078198	132078795	DNAseI_P011639
chr15	99396794	99397293	DNAseI_P011673
chr17	56040132	56040448	DNAseI_P011780
chr12	85339077	85339670	DNAseI_P011786
chr8	124862704	124863454	DNAseI_P011790
chr2	155585073	155585866	DNAseI_P011793
chr4	150865929	150867188	DNAseI_P011837
chr16	78309039	78309972	DNAseI_P012207
chr18	77064787	77065946	DNAseI_P012331
chr12	104082091	104083128	DNAseI_P012467
chr4	136247688	136249035	DNAseI_P012578
chr12	104385788	104386295	DNAseI_P012604
chr18	31921918	31922588	DNAseI_P012624
chr8	109982405	109982998	DNAseI_P012697
chrX	74281505	74282178	DNAseI_P012715
chr11	96823942	96824588	DNAseI_P012779
chr17	15497912	15498652	DNAseI_P012892
chr4	63361689	63362823	DNAseI_P013184
chr1	130840630	130841925	DNAseI_P013209
chr19	43513888	43514377	DNAseI_P013270
chr4	63355830	63357670	DNAseI_P013302
chr7	126776651	126777129	DNAseI_P013310
chr4	49558068	49559160	DNAseI_P013363
chr10	80568866	80571986	DNAseI_P013533
chr11	61263751	61264349	DNAseI_P013541
chr11	115933401	115933743	DNAseI_P013552
chr1	130832139	130832650	DNAseI_P013628
chr6	71908607	71909299	DNAseI_P013795
chr3	98752080	98752618	DNAseI_P014076
chr10	76572154	76572841	DNAseI_P014113
chr3	129536147	129536567	DNAseI_P014196
chr19	43516237	43516918	DNAseI_P014490
chr4	86670789	86671635	DNAseI_P014745
chr13	59770896	59771807	DNAseI_P014797
chr5	121663473	121663876	DNAseI_P014894
chr10	89506399	89507099	DNAseI_P015028
chr13	24936847	24938342	DNAseI_P015080
chr1	130835141	130835803	DNAseI_P015091
chr8	94165081	94165646	DNAseI_P015306
chr3	89458718	89459408	DNAseI_P015393
chr3	129558213	129559049	DNAseI_P015398
chr12	104080572	104081610	DNAseI_P015463
chr12	104083446	104084216	DNAseI_P015501
chr10	8866088	8866716	DNAseI_P015760
chr19	55779815	55780318	DNAseI_P015841
chr13	42088215	42088809	DNAseI_P015980
chr1	130826492	130827011	DNAseI_P016022
chr3	14872434	14873697	DNAseI_P016090
chr18	31933238	31933882	DNAseI_P016099
chr9	44509407	44510349	DNAseI_P016279
chr15	99387861	99388323	DNAseI_P016378
chr10	89531158	89531700	DNAseI_P016416
chr3	98764141	98764518	DNAseI_P016446
chr3	89213681	89214505	DNAseI_P016501
chr6	115601647	115602391	DNAseI_P016529
chr14	31494602	31495397	DNAseI_P016590
chr10	8817935	8818658	DNAseI_P016600
chr19	10184169	10184477	DNAseI_P016629
chr10	80558330	80559831	DNAseI_P016669
chr4	132048988	132049486	DNAseI_P016676
chr18	75971145	75971656	DNAseI_P016781
chr6	21798515	21799008	DNAseI_P016868
chr19	43526015	43526429	DNAseI_P017793
chr16	78317903	78318328	DNAseI_P017920
chr16	78305136	78306062	DNAseI_P018101
chr4	126967857	126968475	DNAseI_P018161
chr6	24657634	24658351	DNAseI_P018284
chr4	150852110	150852402	DNAseI_P018533
chr12	104334634	104335043	DNAseI_P018630
chr4	131924078	131924441	DNAseI_P018656
chr13	24947127	24947857	DNAseI_P018736
chr13	119400068	119400586	DNAseI_P018954
chr8	109983973	109984392	DNAseI_P018973
chr9	44482499	44483024	DNAseI_P019158
chr18	31938227	31938831	DNAseI_P019173
chr19	38118124	38118944	DNAseI_P019280
chr4	107921957	107922330	DNAseI_P019545
chr6	52601662	52602492	DNAseI_P019564
chr6	21803680	21804554	DNAseI_P019633
chr8	114143351	114144096	DNAseI_P019805
chr4	132072902	132073388	DNAseI_P019850
chr8	114152665	114154064	DNAseI_P019951
chr18	76059274	76059724	DNAseI_P020277
chr12	104394555	104394973	DNAseI_P020374
chr5	121665084	121665351	DNAseI_P020723
chr19	38126569	38127407	DNAseI_P020741
chr1	153901032	153901689	DNAseI_P020748
chr2	26435143	26435522	DNAseI_P020817
chr18	75999862	76000362	DNAseI_P020918
chr3	129592972	129593364	DNAseI_P020939
chr9	44480042	44480426	DNAseI_P020978
chr11	96822651	96823128	DNAseI_P021244
chr13	69541001	69541584	DNAseI_P021341
chr16	26722348	26722986	DNAseI_P021593
chr3	129564884	129565209	DNAseI_P021750
chr17	21962208	21962897	DNAseI_P021766
chr4	86671796	86672077	DNAseI_P021781
chr12	104339766	104340476	DNAseI_P021868
chr4	132062976	132063553	DNAseI_P022112
chr3	63295833	63296335	DNAseI_P022252
chr3	129530524	129530837	DNAseI_P022286
chr9	44478999	44479589	DNAseI_P022470
chr7	19722804	19723106	DNAseI_P022553
chr14	55565698	55566099	DNAseI_P022827
chr16	17486513	17486845	DNAseI_P022829
chr2	69994201	69994710	DNAseI_P022837
chr14	55557061	55557337	DNAseI_P022891
chr18	75891609	75892425	DNAseI_P022919
chr7	126777294	126778065	DNAseI_P022995
chr6	21806077	21806604	DNAseI_P023024
chr11	96831451	96831936	DNAseI_P023104
chr6	115592130	115592781	DNAseI_P023117
chr2	4651712	4652300	DNAseI_P023171
chr4	49503312	49504266	DNAseI_P023312
chr9	44483660	44484045	DNAseI_P023422
chr4	49510291	49510768	DNAseI_P023571
chr8	114147665	114148327	DNAseI_P023668
chr3	119165768	119166180	DNAseI_P023866
chr10	8787273	8787871	DNAseI_P023892
chr4	150850975	150851223	DNAseI_P023946
chr4	63359740	63360432	DNAseI_P023975
chr18	31952160	31952808	DNAseI_P024107
chr4	116015169	116015888	DNAseI_P024295
chr8	114138347	114139219	DNAseI_P024312
chr19	43510527	43511198	DNAseI_P024344
chr3	129582505	129582754	DNAseI_P024410
chr13	59832466	59832868	DNAseI_P024891
chr12	104386942	104387234	DNAseI_P024898
chr7	28827482	28827799	DNAseI_P025072
chr5	137977297	137977596	DNAseI_P025117
chr8	109998235	109998845	DNAseI_P025118
chr13	24938575	24939051	DNAseI_P025128
chr1	153910029	153910769	DNAseI_P025147
chr4	49506303	49506856	DNAseI_P025255
chr16	17110873	17111656	DNAseI_P025310
chr19	55808387	55808763	DNAseI_P025529
chr10	80548265	80549198	DNAseI_P025536
chr4	115513987	115514350	DNAseI_P025904
chr4	115513987	115514350	DNAseI_P025904
chr3	129614218	129614553	DNAseI_P025947
chr12	85305433	85306187	DNAseI_P026037
chr11	61273952	61274283	DNAseI_P026051
chr4	132079507	132080148	DNAseI_P026090
chr16	26697857	26698401	DNAseI_P026145
chr16	13899012	13899401	DNAseI_P026507
chr5	65586363	65586598	DNAseI_P026873
chr3	63294350	63294669	DNAseI_P026918
chr19	5640393	5640683	DNAseI_P026972
chr7	126780667	126781358	DNAseI_P026994
chr3	129578870	129579409	DNAseI_P027064
chr14	55567618	55568126	DNAseI_P027110
chr8	109992193	109992799	DNAseI_P027125
chr9	45828315	45828824	DNAseI_P027285
chr18	75822115	75822411	DNAseI_P027383
chr5	134626741	134626993	DNAseI_P027488
chr19	38134025	38134413	DNAseI_P027689
chr10	54058696	54059478	DNAseI_P027705
chr17	56030998	56031239	DNAseI_P027956
chr5	121664184	121664407	DNAseI_P028068
chr4	115596861	115597229	DNAseI_P028179
chr12	59061039	59061621	DNAseI_P028189
chr4	107921333	107921610	DNAseI_P028214
chr8	114137231	114137578	DNAseI_P028215
chr2	155574722	155575125	DNAseI_P028240
chr5	134647410	134647708	DNAseI_P028292
chr4	136249773	136250158	DNAseI_P028310
chr16	26643153	26643728	DNAseI_P028363
chr10	80566044	80567060	DNAseI_P028600
chr6	24663254	24663861	DNAseI_P028629
chr5	137975479	137975808	DNAseI_P028647
chr13	42053556	42054025	DNAseI_P028659
chr6	24661949	24662307	DNAseI_P028804
chr19	10193878	10194094	DNAseI_P028833
chr16	29607194	29607498	DNAseI_P028847
chr8	114132463	114132934	DNAseI_P028872
chr19	10186012	10186284	DNAseI_P028876
chr18	75820093	75820368	DNAseI_P028968
chr4	115546162	115546732	DNAseI_P028972
chr6	115615809	115616621	DNAseI_P029007
chr10	53936138	53936547	DNAseI_P029041
chr6	24641397	24641799	DNAseI_P029140
chr19	55803174	55803500	DNAseI_P029248
chr6	52619972	52620431	DNAseI_P029260
chr18	31934550	31934953	DNAseI_P029329
chr8	109991524	109991860	DNAseI_P029446
chr8	114150324	114150830	DNAseI_P029511
chr15	84183986	84184434	DNAseI_P029728
chr6	71911782	71912002	DNAseI_P029763
chr18	75901406	75901967	DNAseI_P029916
chr4	150852588	150852942	DNAseI_P030029
chr19	39286831	39287238	DNAseI_P030040
chr7	126780051	126780392	DNAseI_P030063
chr5	137985802	137986000	DNAseI_P030199
chr12	104342148	104342427	DNAseI_P030231
chr3	129527114	129527405	DNAseI_P030277
chr10	80557024	80558051	DNAseI_P030293
chr10	89504968	89505780	DNAseI_P030301
chr4	49545915	49546546	DNAseI_P030352
chr8	114142557	114143120	DNAseI_P030465
chr19	5638677	5638945	DNAseI_P030506
chr18	31936753	31937300	DNAseI_P030538
chr17	56028019	56028222	DNAseI_P030597
chr13	56695715	56696129	DNAseI_P030696
chr10	54040381	54041077	DNAseI_P030778
chr19	3576972	3577320	DNAseI_P030840
chr13	24988412	24989269	DNAseI_P030909
chr3	98756919	98757198	DNAseI_P030960
chr1	130820752	130821420	DNAseI_P031160
chr10	8785451	8786044	DNAseI_P031179
chr18	76057115	76057437	DNAseI_P031195
chr7	122044161	122044554	DNAseI_P031252
chr4	49556319	49556636	DNAseI_P031397
chr19	3562791	3563035	DNAseI_P031440
chr5	137986449	137986639	DNAseI_P031526
chr4	150865214	150865588	DNAseI_P031672
chr3	89449481	89449787	DNAseI_P031943
chr10	76587073	76587520	DNAseI_P031948
chr3	119126043	119126345	DNAseI_P031984
chr4	132068348	132068580	DNAseI_P032066
chr18	76016400	76016814	DNAseI_P032253
chr4	115519210	115519670	DNAseI_P032328
chr4	115519210	115519670	DNAseI_P032328
chr1	156037265	156037590	DNAseI_P032336
chr4	49507133	49507492	DNAseI_P032490
chr9	44489655	44489842	DNAseI_P032500
chr4	132411681	132411983	DNAseI_P032550
chr4	49553368	49553829	DNAseI_P032718
chr10	115288888	115289226	DNAseI_P032748
chr13	69538293	69538608	DNAseI_P032879
chr9	45838197	45838824	DNAseI_P032900
chr8	109997535	109997750	DNAseI_P033039
chr4	115601741	115602017	DNAseI_P033059
chr19	39282611	39283098	DNAseI_P033062
chr5	65599765	65599999	DNAseI_P033160
chr18	75973983	75974315	DNAseI_P033162
chr3	129563877	129564136	DNAseI_P033311
chr4	150868434	150868731	DNAseI_P033450
chr19	55781115	55781422	DNAseI_P033871
chr10	8740782	8741628	DNAseI_P033950
chr4	63364466	63364814	DNAseI_P034171
chr10	54070684	54071455	DNAseI_P034454
chr19	3539544	3539735	DNAseI_P034582
chr4	136270758	136271003	DNAseI_P034653
chr11	61271463	61271881	DNAseI_P034967
chr19	55851808	55852151	DNAseI_P035140
chr19	55807004	55807273	DNAseI_P035152
chr4	63363015	63363507	DNAseI_P035315
chr10	8805264	8805758	DNAseI_P035350
chr4	155084599	155084821	DNAseI_P035356
chr6	24643039	24643311	DNAseI_P035366
chr8	94173962	94174279	DNAseI_P035368
chr19	55797889	55798144	DNAseI_P035378
chr1	153897200	153897605	DNAseI_P035496
chr3	129573694	129574109	DNAseI_P035505
chr18	76018058	76018383	DNAseI_P035715
chr19	39289046	39289419	DNAseI_P035729
chr8	109994654	109995157	DNAseI_P035854
chr19	38116984	38117446	DNAseI_P035910
chr16	26724005	26724256	DNAseI_P036007
chr10	8883633	8884059	DNAseI_P036191
chr9	7968049	7968282	DNAseI_P036598
chr18	76007976	76008360	DNAseI_P036688
chr12	85342453	85342749	DNAseI_P036693
chr10	53927876	53928224	DNAseI_P036807
chr13	56696757	56697206	DNAseI_P036857
chr4	132415888	132416138	DNAseI_P036876
chr16	13866762	13866953	DNAseI_P036891
chr19	43511635	43511921	DNAseI_P037114
chr4	155095333	155095596	DNAseI_P037276
chr2	69889313	69889693	DNAseI_P037335
chr5	121660965	121661179	DNAseI_P037341
chr4	155075912	155076124	DNAseI_P037355
chr8	114135152	114135560	DNAseI_P037381
chr4	132416341	132416550	DNAseI_P037519
chr4	49544806	49545150	DNAseI_P037954
chr19	43520436	43520676	DNAseI_P038036
chr8	41240637	41240927	DNAseI_P038148
chr18	75947544	75947844	DNAseI_P038329
chr13	119389356	119389679	DNAseI_P038371
chr8	94167273	94167551	DNAseI_P038539
chr4	132009748	132010074	DNAseI_P038558
chr4	132356219	132356573	DNAseI_P038733
chr18	75819625	75819790	DNAseI_P038791
chr8	114137790	114138091	DNAseI_P038999
chr13	119405657	119405907	DNAseI_P039168
chr3	89109902	89110196	DNAseI_P039240
chr18	75908103	75908493	DNAseI_P039286
chr6	21828108	21828445	DNAseI_P039322
chr3	89100928	89101180	DNAseI_P039415
chr1	130829980	130830220	DNAseI_P039435
chr5	134644744	134644958	DNAseI_P039775
chr12	85303297	85303508	DNAseI_P039849
chr4	49489894	49490273	DNAseI_P039904

## Sheet: Control NE DHS
chr7	127208397	127209466	DNAseI_P000369
chr6	125164731	125167533	DNAseI_P000698
chr11	69395303	69396480	DNAseI_P001068
chr5	129019442	129021128	DNAseI_P001765
chr10	95416426	95418195	DNAseI_P001856
chr19	38123624	38125661	DNAseI_P002220
chr11	11961774	11962901	DNAseI_P002275
chr1	193326032	193328788	DNAseI_P002437
chr19	5087731	5088917	DNAseI_P002522
chr17	40934046	40935464	DNAseI_P002948
chr9	108490038	108491173	DNAseI_P004215
chr6	125191388	125192512	DNAseI_P004586
chr1	193241451	193242735	DNAseI_P005174
chr6	56923316	56924477	DNAseI_P005213
chr11	11965552	11966548	DNAseI_P005229
chr10	95426093	95426775	DNAseI_P005592
chr4	114999588	115000370	DNAseI_P005798
chr7	81570988	81572389	DNAseI_P006080
chr4	11965700	11967042	DNAseI_P006250
chr11	11932219	11933651	DNAseI_P006376
chr5	27659497	27661230	DNAseI_P007236
chr5	134552075	134552916	DNAseI_P007270
chr8	83442027	83442835	DNAseI_P007402
chr1	193278032	193278943	DNAseI_P008658
chr1	193289753	193290405	DNAseI_P009175
chr11	11945820	11946480	DNAseI_P009190
chr4	129141635	129142967	DNAseI_P010373
chr1	193272329	193273556	DNAseI_P010385
chr11	11937125	11938055	DNAseI_P010814
chr4	132463639	132464184	DNAseI_P010840
chr5	27651916	27652796	DNAseI_P011245
chr10	79883555	79884810	DNAseI_P011278
chr1	193274284	193275079	DNAseI_P012357
chr1	193311302	193312280	DNAseI_P012534
chr8	122695328	122695934	DNAseI_P013166
chr7	19495615	19496287	DNAseI_P013398
chr9	99435783	99437298	DNAseI_P013488
chr4	102810218	102810841	DNAseI_P013669
chr16	18498224	18499035	DNAseI_P013695
chr7	81573382	81573854	DNAseI_P013957
chr11	11960780	11961323	DNAseI_P014413
chr10	79886153	79887335	DNAseI_P014427
chr10	79879469	79881637	DNAseI_P014836
chr1	193315916	193316436	DNAseI_P015094
chr11	11930170	11930979	DNAseI_P015348
chr11	99160187	99160917	DNAseI_P015545
chr7	45628749	45629089	DNAseI_P015615
chr6	56919475	56920741	DNAseI_P015801
chr10	95424439	95424885	DNAseI_P016329
chr4	156202813	156203521	DNAseI_P016685
chr5	134744005	134744371	DNAseI_P017090
chr8	4258302	4259478	DNAseI_P017306
chr7	105751911	105752448	DNAseI_P017505
chr1	193289166	193289522	DNAseI_P017711
chr13	21753661	21754236	DNAseI_P018013
chr5	134541569	134542016	DNAseI_P018128
chr11	87073870	87074375	DNAseI_P018579
chr16	18533102	18533419	DNAseI_P018590
chr1	193205457	193206375	DNAseI_P018979
chr5	134555518	134555824	DNAseI_P019183
chr4	138728979	138729341	DNAseI_P019243
chr2	180589033	180589831	DNAseI_P019271
chr5	134540988	134541314	DNAseI_P019315
chr6	55482347	55483041	DNAseI_P019438
chr11	69396810	69397156	DNAseI_P019527
chr9	96119117	96119601	DNAseI_P019682
chr4	102840055	102840753	DNAseI_P019955
chr15	78541683	78541981	DNAseI_P020054
chr10	95415184	95416187	DNAseI_P020406
chr19	38126569	38127407	DNAseI_P020741
chr1	193211112	193211795	DNAseI_P021108
chr7	19491754	19492097	DNAseI_P022168
chr4	102809363	102809662	DNAseI_P022715
chr9	99390194	99390623	DNAseI_P023035
chr1	193329699	193330867	DNAseI_P024864
chr10	95420277	95420644	DNAseI_P025302
chrX	71555454	71556493	DNAseI_P025384
chr11	11973361	11973703	DNAseI_P025429
chr7	127207511	127207853	DNAseI_P026056
chr18	61758763	61759199	DNAseI_P026239
chr1	193287462	193288031	DNAseI_P026475
chr8	122678295	122678829	DNAseI_P026814
chr19	38134025	38134413	DNAseI_P027689
chr13	51418513	51418982	DNAseI_P027728
chr14	58071756	58072371	DNAseI_P028919
chr10	95418711	95418992	DNAseI_P029021
chr8	122699195	122699447	DNAseI_P029046
chr1	193230515	193230841	DNAseI_P029358
chr7	127208010	127208244	DNAseI_P029409
chr4	102850532	102850835	DNAseI_P029570
chr4	138725157	138725462	DNAseI_P029930
chrX	75382171	75382725	DNAseI_P029931
chr15	78542139	78542498	DNAseI_P029935
chr11	11974578	11975281	DNAseI_P030793
chr1	193262161	193262526	DNAseI_P031214
chr17	80224336	80224564	DNAseI_P031422
chr15	78547782	78548048	DNAseI_P031835
chr6	55484975	55485508	DNAseI_P032368
chr5	134540033	134540267	DNAseI_P032776
chr19	5094329	5094643	DNAseI_P032780
chrX	37191004	37191363	DNAseI_P032838
chr5	47982825	47983197	DNAseI_P033639
chr11	99149843	99150297	DNAseI_P033762
chr4	102806962	102807279	DNAseI_P033866
chr7	96235940	96236220	DNAseI_P035636
chr18	61793833	61794049	DNAseI_P036034
chr2	167232833	167232952	DNAseI_P036297
chr1	193229632	193229895	DNAseI_P036701
chr2	114057280	114057589	DNAseI_P036816
chr1	193208074	193208574	DNAseI_P036997
chr10	75317126	75317584	DNAseI_P037259
chr7	81542183	81542454	DNAseI_P037484
chr6	55470715	55471263	DNAseI_P038299
chr14	58071076	58071570	DNAseI_P038301
chr11	69389692	69389848	DNAseI_P038591
chr5	134740620	134740902	DNAseI_P039062
chr7	45616404	45616544	DNAseI_P039303
chr13	56300519	56300912	DNAseI_P039313
chr6	41482521	41482849	DNAseI_P039591
chr16	17146887	17147078	DNAseI_P039606
chr5	134747648	134747785	DNAseI_P039611
